# Supplementary material for: Protein design and variant prediction using autoregressive generative models
Source: Nat Commun. 2021 Apr 23;12:2403. doi: 10.1038/s41467-021-22732-w (PMC8065141; doi:10.1038/s41467-021-22732-w)
Supplement: Supplementary file 6 — Supplementary Data 4 [file 41467_2021_22732_MOESM6_ESM.xlsx]

## Sheet: CL00100_deletions_rseed11
name	mean-channels_48-rseed_11	bitperchar-channels_48-rseed_11	forward-channels_48-rseed_11	reverse-channels_48-rseed_11	sequence
>1	276.223	0.829498	297.114	255.332	GUCGACGUACUUCAUAGGAUCAUUUCUAUAGGAUUCGUCACUCUUUGACUCUUCAAAAGAGCGACUGAAUCCAACUUGGUUGAUGAGUCCCAUAACCUUUGUACCCCAGAGAGAGAAACGGUAAUUGAAUAUAAAUUAGCUUCGUCCGCAAUCCUUAGCGGUUCGGCCAUCUAUAAUUUUGAAUAAAAAUAUUGCUUUGCCGUUGCAUUUGUAGUCUUUUCCUUUGGAAGUGAUUACAAUAUUUUAUGGCGCGAUGAACUUGACCCAUCCUAUGUACUUCUUUUUUGAAGCGAUAGGGCUCUAUGGAUGGGUACAAAUGGCAGUCUGACAGGU
>2	223.876	0.674325	234.204	213.547	GUCGACGUACUUCAUAGGAUCAUUUCUAUAGGAAUCGUCACUCUUUGACUCUUCAAAAGAGCCACUGAAUCCAACUUGCUUGAUGAGUCCCAUAACCUUUGUACCCCAGAGUGAGAAACCGAAAUUGGAUCUAAAUUAGCUUGAUCCGCAAUCCUUAGCGGUUCGGCCAUCUAUAGUUUUGAAUAAAAAUUUCGCUUUGCCGUUGCAUUUGUAGUUUUUCCUUUGGAAGUAAUUACAAUAUUUUAUGGCGCGCUGAUCUUGACCCAUCCUAUGUACUUCUUUUUUGAUGGGAUAGGGCUCUAUGGGUGGGUACAAAUGGCAGUCUGACAAAU
>3	193.603	0.581389	210.194	177.011	GUCGACGUACUUCAUAGGAUCAUUUCUAUAGGAAUCGUCACCCUUUGACUCUUCCAAAGAGCCACUGAAUCCAACUUGGUUGAUGAGUCCCAUAACCUUUGUACUCCAGAGUGAAAAACCGAAAUUGAAUAUAAAUUAGCUUGGUCCGCAAUCCUUAGCGGUUCGGCCAUCCAUAAUUUUGAAUAAAAAUUUUGCUUUGCCGUUGCAUUUGUAGUUUUUUCCUUUGGAAGUAAUUACAACAUUUUAUGGCGCGAUGAUCUUGACCCAUCCUAUGUACUUCUUUUUUAGAGGGAUAGGGCUAUAUGGGUGGGUACAAAUGGCAGUCUGACAAGU
>4	232.744	0.69893	244.22	221.268	GUCGACGUACUUCAUAGGAUCAUUUCAAUAGGAAUCGUCACUCUUUGACUCUUCAAAAGAGCCACUGAAUCCAACUUGAUUGAUGAGUCCCAUACGCCUUGUACCCCAAAGUGAGAAAACGAAAUUGAAUCUAAAUUAGCUUGGUCCGCAAUCCUUAGCGGUUCGGCCAUCUAUAAUUUUGAAUAAAAAUUUUGCUUUGCCGUUGCAUUUGUAGUUUUUUCGUUUGGAAGUAAUUACAAUAUUUUAUGGCGCGAUGAUCUUGAACCAUCCUAUGUACUUCUUUUUUUAAGGGAUAGGGCUCUAUGGGUGGCUACAAAUGGCAGUCUGACAAGU
>5	158.034	0.474576	161.74	154.328	GUCGACGUACUUCAUAGGAUCAUUUCUAUAGGAAUCGUCACUCUUUGACUCUUCAAAAGAGCCACUGAAUCCAACUUGGUUGAUGAGUCCCAUAACCUUUGUACCCCAGAGUGAGAAACCGAAAUUGAAUCUAAAUUAGCUUGGUCCGCAAUCCUUAGCGGUUCGGCCAUGUAUAAUUUUGAAUAAAAAUUUUGCUUUGCCGUUGCAUUUGUAGUUUUUUCCUUUGGAAGUAAUUACAAUAUUUUAUGGCGCGAUGAUCUUGACCCAUCCUAUGUACUUCUUAUUUGAAGGGAUAGGGCUCUAUGUGUUGGUACAAAUGGCAGUCUGACAAGU
>6	279.163	0.838327	280.519	277.807	GUCGACGUAGUUCAAAGUAUCAUUUCUAUAGGAAUCGUCACUCUUUGACUCUGCAAAUGAGCCGCUGAAUCCAACCUGGUUGAUGAGUCCCAAAACCUUUGUACCCCAGAGUGGGAAACCGAAAUUGAAUCUAAAUUAGCUUGGUCCGCAAUCCUUAGCGGUUCGGCCAUCUAUAAUUUUGAAUAAAAAUUUUGCUUUGCCGUUGCAUUUGUAGUUUUUUCCUUUGGAAGUAAAUACAAUAUAUUAUGGCGCGAUGAUCAUGACCCAUCCUAUGUACUUCUUUUUUGAACGGAUAGGGCUCUAUGGGUGGCUACAAAUGGCAGUCUGACAAGU
>7	258.102	0.854644	306.828	209.377	GUCGACGUACUUCAUAGGAUCAUUUCUAUAGGAAUCGUCAGUCUUUGACUCUUCAAAAGAGCCACUGAAUCCAACUUGGUUGAUGAGUCCCAUAACCUUCUAAAUUAGCUUGGUCCGCAAUCCUUAGCGGUUCGGCCAUCUAUAAUUUUGCAUAAAAUUUUUGCUUUGCCGUUGCAUUUGUAGUUUUUUCCUUUGGAAGUAAUUACAAUAUUUUAUGGCGCCAUGAUCUUGACCCAUCCUAUGUACUUCUUUUUUGAAGGGAUAGGGCUCUAUGGGUGGGUACAAAUGUCAGUCUGACAAGU
>8	205.47	0.617028	212.195	198.746	GUCGACGUACUUCAUAGGAUCAUUUCUAUAGGAAUCGUCACUCUUAGACUCUUCAAAAGAGCCACUGAAUCCAACUUGGUUGAGGAGUCCCAUGACCUUCGUACCCCAGAGUGAGAAACCAAAAUUGAAUCGAAAUUAGCUUGGUCCGCAAUCCUUAGCGGUUCGACCAUCUAUAAUUUUGAAUAAAUAUUUUGCUUUGCCGUUGCAUUUGUAGUUUUUUCCUUUGGAAGUAAUUACAAUAUUUUAUGGCGCGAUGAUCUUGACCCAUCCUAUGUACUUCUUUUUUGAAGGGAUAGGACUGUAUGGGUGGGUACAAAAGGCAGUCUGACAAGU
>9	129.702	0.389497	139.103	120.301	GUCGACGUACUUCAUAGGAUCAUUUCUAUAGGAAUCGUCAGUCUUUGUCUCUUCAAAAGAGCCACUGAAUCCAACUUGGUUGAUGAGUCCCAUAACCUUUGUACCCCAGAGUGAGAAGCCGAAAUUGAAUCUAAAUUAGCUUGGUCCGCAAUCCUUAGCGGUUCGGCCAUCUAUAAUUUUGAAUAAAAAUUUUGCUUUGCCGUUGCAUUUGUAGUUUUUUCCUUUGGAAGUAAUUACAAUAUUUUAUGGCGCGAUGAUCUUGACCCAUCCUAUGUACUUCUUUUUUGAAGGGAUAGGGCUCUAUGGGUGGGUACAAAUGGCAGUCUGACAAGU
>10	218.306	0.655574	234.598	202.014	GUCGACGUACUUCAUAGGAUCAUUUCUAUAGGAAUCGUCACUAUUUGACUGUUCAAAAGAGCCACUGAAUCCAACUUGGUUGAUGAGUCCCAUAAACUUUGUACCCCAGAGUGAGAAACCGAAAUUGAAUCUAAAUUAGCUUGGUCCGCAAUCCUAAGCGGUUUGGCCAUCUAUAAUUUUGAAUAAAAAUAUUGCUUUGCCGUUGCAUUUGUAGUUUUUUCCUUUGGAAGUAAAUACAAUAUUUUAUGGCACGAUGAUCUUGACCCAUCCUAUGUACUUCUUUUUUGAAGGGAUAGGGCUCUAUAGGUGGGUACAAAUGGCAGUCUGACAAGU
>11	182.214	0.547188	190.684	173.744	GUCGACGAACUUCAUAGGAUCAUUUCUAUAGGAAUCGUCACACUUUGACUCUUCAAAAGAGCCACUGAUUCCAACUUGGUUGAUGAGUCCCAUAACCCUUGUACCCCAGAGUGAGAAACCGAAAUUGAAUCUAAAUUAGCUUGGUCCGCUAUCCUUAGCGGUUCGGCCAUCUAUAAUUUUGAAUAAACAUUUUGCUUUGCCGUUGCAUUUGUAGUUUCUUCCUUUGGAAGUAAUUACAAUAUUUUAUGGCGCGAUGAUCUUGACCCAUCCUAUGUACUUCUUUUUUGAAGGGAUAGGGCUCUAUAGGUGGGUACAAAUGGCAGUCUGACAAGU
>12	188.269	0.56879	210.733	165.806	GUCGACGUACUUCAUAGGAUCAUUUCUAUAGGAAUCGUCACUCUUUGACUCUUCAAAAGAGCCACUGAAUCCAACUUGGUGAUGAGUCCCAUAACCUUUGUACCCCAGAGUGAGAAACCGAAAUUGAAUCUAAAUUAGCUUGGUCCGCAAUCCUUAGCGGUUCGGCCAUCUAUAAUUUUGAAUAAAAAUUUUGCUUUGCCGUUGCAUUUGUAGUUUUUUCCUUUGGAAGUAAUUACAAUAUUUUAUGGCGCGAUGAUCUUGACCCAUCCUAUGUAUUCUUUUUUGAAGGGAUAGGGCUCUAUGGGUGGGUACAAAUGGCAGUCUGACAAGU
>13	221.284	0.664516	226.119	216.449	GUCGACGUAAUUCAUAGGAUCAUUUCUAUAGGAAUCGUCACUCUUUGAAUCUUCAAAAGAGCCACUGAAUCCAACUUGGUUGUUGAGUCCCAUAACCUUUGUACCCCAGAGUGACAAACCGAAAUUGAAUCUAAAUUAGCUUGGUCCGCAAUCCUUAGCGCUUCGGCCAUCUAUAAUUUUGAAUAAAAAUUUUGCUUUGCCGUUGCAUUUGUAGUUUUUUCCUUUGGAAGUCAUUACAAAAUUUUAUGGCGCGAUGAUCUUGACCCAUCCUAUGUACUUUUUUUUUGAAGGGAUAGGGCCCUAUGGGUGGGUACAAAUGGCAGUCUGACAAGU
>14	174.531	0.527285	179.861	169.202	GUCGACGUACUUCAUAGGAUCAUUUCUAUAGGAAUCGUCACUCUUUGACUCUUCAAAAGAGCCACUGAAUCCAACUUGGUUGAUGAGUCCCAUAACCUUUGUACCCCAGAGUGAGAAACCGAAAUUGAAUCUAAAUUAGCUUGGUCCGCAAUCCUUAGCGGUUCGGCCAUCUAUAAUUUUGAAUAAAAAUUUUGCUUUGCCGUUGCAUUUGUAGUUUUUUCCUUUGGAAGUAAUUACAAUAUUUUAUGCGCGAUGACUUGACCCAUCCUAUGUACUUCUUUUUUGAAGGGAUAGGGCUCUAUGGGUGGGUACAAAUGGCAGUCUGACAAGU
>15	151.173	0.453974	153.515	148.832	GUCGACGUACUUCACAGGAUCAUUUCUUUAGGAAUCGUCACUCUUUGGCUCUUCAAAAGAGCCACUGAAUCCAACUUGGUUGAUGAGUCCCAUAACCUUUGUACCCCAGAGUGAGAAACCGAAAUUGAAUCUAAAUUAGCUUGGUCCGCAAUCUUUAGCGGUUCGGCCAUCUAUAAUUUUGAAUAAAAAUUUUGCUUUGCCGCUGCAUUUGUAGUUUUUUCCUUUGGAAGUAAUUACAAUAUUUUAUGGCGCGAUGAUCUUGACCCAUCCUAUGUACUUCUUUUUUGAAGGGAUAGAGCUCUAUGGGUGGGUACAAAUGGCAGUCUGACAAGU
>16	187.564	0.564952	200.771	174.357	GUCGACGUACUUCAUAGGAUCAUUUCUAUAGGAAUCGUCGCUCUUUGACUCUUCAAAAGAGCCACUGAAUCCAACUUGGUUGAUGAGUCCCAUAACCUUUGUACCCCAAGUGAGAAACCGAAAUAGAAUCUAAAUUAGCUUGGUCCGCAAUCCUUAGCGGUUCGGCCAUCUAUAAUUUUGAAUAAAAAUUUUGCUUUGCCGUUGCAUUUGUAGUUUUUUCCUUUGGAAGUAAUUACCAUAUUUUAUGGCGCGAUGAUCUUGACCCAUCCAAUGUACUUCUUUUUUGAAGGGAUAGGGCUCUAUGGGUGGGUACAAAUGGCAGUCUGACAAGU
>17	280.144	0.843806	282.049	278.238	GUCGACGUACUUCAUAGGAUCAUUUCUAUAGGAAUCGUCACUCUUUAACGCUUCAAAAGUGCCACUGAAUCCAACUUGGUUGAUGCGACCCAUGACCUUUGUACCCCAGAGUGAGAAACCGAAAUUGAAUCUAAAUAAGCUUGGUCCGCAAUCCUUAGCGGUUCGGCCAUCUAUAAUUUUGAAUAAAAAUUUUGCUUUGCCGUUGCAUUUGUAGUUUUUUCCUUUGGAAGUGAUUACAUUAUUUUAUGGCGCGAUGAUCUUGACCCAUCCUAUGUACUUCUUUUUUAAGCGAUAGGGGUCUUCGGGUGGGUACAACUGGCAGUCUGACAAGU
>18	301.38	1.01818	295.11	307.65	GUCGACGUACUUCAUAGGAUCAUUUUUAUAGGAAUCGUCACUCUUUGACUCUUCAAAAGAGCCACUGAAUCCAAAUUGGUUGCUGAGUCCCAGAACCUUUGUACCCCAGAGUGAGAAACCGAAAUUGAAUCUAAAUUAGCUUGAUCCGCAAUCCUUAGCGUUCGGCCAUCUAUGAUUGUGAAUAAAAAUUUUGCUUUGCCGUUGCAUUUGGGCGCGAUGAUCUUGACCCAUCUUAUGUACUUCUUUUUUGAAGGGAUAGCGCUCUAUGGGUGGGUACAAAUGGCAGUCUGACAAGU
>19	207.891	0.631888	224.178	191.604	GUCGACGUACUUAUAGGAUCAUUUCUAUAGGAAUCGUCACUCUUUGACUCUUCAAAAGAGCCACUGAAUCCAACUUGGUUGAUGAGUCCCAUAACCUUUGUACCCCAGAGUGAGAAACCGAAAUUGAAUCUAAAUUAGCUUGGUCCGCAAUCCUUAGCGGUUCGGCCAUCUAUAUUUUGAAUAAAAAUUUUGCUUUGCCGUUGCAUUUGUAGUUUUCCUUUGGAAGUAAUUACAAUAUUUUAUGGCGCGAUGAUCUUGACCCAUCCUAUGUACUUCUUUUUUGAAGGGAUAGGGCUCUAUGGGUGGGUACAAAUGGCAGUCUGACAAGU
>20	218.65	0.658586	221.024	216.277	GUCGACGUACUUCAUAGGAUCAUUUCUAUAGGAAUCGUCGCUCUUUGACUCUUCAAAAGAGCCACUGAAUCCAACUUGGUUGAUGAGUCCCAUAACCUUCGUACCCCAGAGUGAGAAACCGAAAUUGAAUCUAAAUUAGUUGGUCCGCAAUCCUUAGCGGUUCGGCCAUCUAUAAUUUUGAAUAAAAAUUUUGCUUUGCCGUUGCAUGUAUAGUUUUUUCCUUUGGAAGUUAUUACAAUAAUUUAUGGCGCGAUGAUCUUGACCCAUUCUAUGUACUUCUUUUUUGAAGGGAUAUGGCUCUAUGGGUGGGUACAAAUGGCAGUCUGACAAGU
>21	147.014	0.441482	147.652	146.375	GUCGACGUACUUCAUAGGAUCAUUUCUAUAGGAAUCGUCACUCUUUGACUCUUCAGAAGAGCCACUGAAUCCAACUUGGUUGAUGAGUCCCAUAACCUUUGUACCCCAGAGUGAGAAACCGAAAUUGAAUCUAAAUCAGCUUGGUCCGCAAUCCUUAGCGGUUGGGGCAUCUAUAAUUUUGAAUCAAAAUUUUGCUUUGCCGUUGCAUUUGUAGUUUUUUCCUUUGGAAGUAAUUACAAUAUUUUAUGGCGCGAUGAUCUUGACCCAUCCUAUGUACUUCUUUUUUGAAGGGAUAGGGCUCUAUGGGUGGGUACAAAUGGCAGUCUGACAAGU
>22	114.394	0.343527	121.501	107.288	GUCGACGUACUUCAUAGGAUCAUUUCUAUAGGAAUCGUCACUCUUUGACUCUUCAAAAGAGCCACUGAAUCCAACUUGGUUGAUGAGUCCCAUAACCUUUGUACCCCAGAGUGAGAAACCGAAAUUGAAUCUAAAUUAGCUUGGUCCGCAAUCCUUAGCGGUUCGGCCAUCUAUAAUUUUGAAUAAAAAUUUUGCUUUGCCCUUGCUUUUGUAGUUUUUUCCUUUGGAAGUAAUUACAAUAUUUUAUGGCGCGAUGAUCUUGACCCAUCCUAUGUACUUCUUUUUUGAAGGGAUAGGGCUCUAUGGGUGGGUACAAAUGGCAGUCUGACAAGU
>23	286.51	0.860391	298.588	274.432	GUCGACGUACUACAUAGGAUCAUUUCUAUAGGAAUCGUCACUCUUUGACUCUUCAAUAGAGCCACUGAAUCCAACUUGGUUGAUGAGUCCCAUAACCUUUGUACCCCGGAGUGAGAAACCGAUAUUAAAUCUAAAUUAGCUUGGUCCGCAAUACUUAGCGGUUCGGCCAUCUAUAGUUUUGAAUAAAAAUUUUGCUUUGUCGUUGCAUUUGUAGUUAUUACCUUUGGAAGUAUUUACAAUAUUUUAUGACGAGAUGAUGUUGACCCAUCCUAUGUACUUCUUUUUUGAAGGGAUAGGGCUCUAUGGGUGGGUACUAAUGGCAGUCUGACAAGU
>24	265.132	0.796192	278.986	251.278	GUCGACGUACUGCAUAGGAUCAUUUCUAUAGGAAUCGUCACUCUUAGACUCUUCAAAAGAGCCACAGAAUCCAACUUGGUUGAUGAGUCCCAUUACCUUUGUACCCCAGAGUGAGAAACCGAAAUUGGAACUAAAUUAGCUUGGUCCGCAAUCCUUAGCGGUCCGGCCAUCUAUAAUUUUGAAUAAAAAGUUUGCUUUGCCAUUGCAUUUGUAGUUUUUACCUUUGGAAGUAAUUUCAAUAGCUUAUGGCGCGAUGAUCUUGACCCAUCCUAUGUACUGCUUUUUUGAAGGGAUAGGGCUCUAUGGGUGGGUACAAAUAGCGGUCUGACAAGU
>25	234.278	0.703536	241.897	226.658	GUCGACGUAGUUCAUAGGAUCAUUUCUAUAGGAAUCGUCACUCUUUGACUCUUCAAAAGAGCCACUGAAUCCAACUUGGUUGAUGAGCCCCAUAACCUUUGUACCCCAGAGUGAGAAACCGAAAUUGAUUCAAAAUUAGAUUGGUCCGCAAUCCUUAGCGGUUCGUCCAUCUAUAAUUUUGAAUAAAAAUUUUGCUUUGCCGUUGCAUUUGUAGUGUAUUCCUUUAGAAGUAAUUACAAUAUUUUAUGGCGCGAUGAGCUUGACCCAUCCUAUGUACUUCUUUUUUGAAGGAAUAGGGCUCUAUGGGUGGGUACAAAUGGCAGUCUGACAAGU
>26	237.894	0.714396	254.753	221.035	GUCGACGUACUUCAUAGGAUCAUUUCUAUAGGUAUCGUCACUCUUUGACUCUUCAAAAGAGCCACUGAAUCCAACUUGGUUGAUGAGUCCCAUGAAAUUUGUACCCCAGAGUGAGACACCGAAAUUGAAUCUAAAGUAGCUUGGUCCACAAUCCUUAGCGGUUCGGCAAUCAAUAAUUUUGAAUAAAAAUCUUGCUUUGCCGUUGCAUUUGUAGUUUUUUCCUUUGGAAGUAAUUACAAUACUUUAUGGCGCGAUGAUCUUGACCCAUCCUAUGUGCUUCUUUUUUGAAGGGAUAAGGCUCUAUGGGUGGGUACAAAUGGCAGUCUGACAAGU
>27	213.088	0.659715	207.561	218.615	GUCGACGUACUUCAUAGGAUCAUUUCUAUAGGAAUCAUCACUCUUUGACUCUUCAAAAGGGCCAAUGAAUCCAACUUGGUUGAUGAGUCCCAUAACCUUUGUACCCCAGAGUGAGAAAACGAAAUUGAAUCUAAAUUAGCUUGGUCCGCAAUCCUUAGCGGUUCGGCCAUCUAUAAUUUUGAAUAAAAAUUUUACUUUGCCGUUGCAUUUGUAGUUUUUUCCUUUGGAAGUAAUUAUGGCGCGAUGAUCUUGACCCAUCCUAUGUACUUCUUUUUUGAAGGGAUAGGGCUCUAUGGGUGGGUACAAAUGGCAGUCUGACAAGU
>28	129.858	0.389965	131.767	127.95	GUCGACGUACUUCAUAGGAUCAUUUCUAUAGGAAUCGUCACUCUUUGACUCUUCAAAAGAGCCACUGAAUCCAACUUGGUUGAUGAGUCCCAUAACCUUUGUACCCCAGAGUGAGAAACCGAAAUUGAAUCUAAAUUAGCUUGGUCCGCAAUCCUUAGCGGUUCGGCCAUCUAUAAUUUUGAAUAAAAAUUUUGCUUUGCCGUUGCAUUUGUAGUUCUUUCCUUAGGAAGUAAUUACAAUAUUUUAUGGCGGGAUGAUCUUGACCCAUCCUAUGUACUUCUUUUUUGAAGGGAUAGGGCUCUAUGGGUGGGUACAAAUGGCAGUCUGACAAGU
>29	242.258	0.727503	248.768	235.749	GUCGACGUACUUCAUAGGAUCAUUUCUAUAGGAAUCGUCACUCUUUGACUCUUCAAAAGAGCCACUGAAUCCAACUUGGUUGAUGAGUCCCAUAACCUUUGUACCACGGAGUGCGAAACCGAAAUUGAAUCUAAAUUAGCUUGGUCAGCAAUCCUUAGCGGUUCGGCCAUAUAUAAUUUUGAAUAAAAAUUUAGCUUUGCCGUUGCAUUUGUAGUUUUUUCCUUUGGAAGUAAUUACAAUAUUUUAUGCCGCGAUGAUCUUGACCCAUCCUAUGUACUUCUUUUUUGAAGGGAUAGGGUUCUAUGGAUGGGUACACACGGCAGUCUGACAAGU
>30	163.888	0.493637	183.428	144.348	GUCGACGUACUUCAUAGGAUCAUUUCUAUAGGAAUCGUCACUCUUUGACUCUUCAAAAGAGCCACUGAAUCCAACUUGGUUGAUGAGUCCCAUAACCUUUGUACCCCAGAGUGAGAAACCGAAUUGAAUCUAAAUUAGCUUGGUCCGCAAUCCUUAGCGGUUCGGCCAUCUAUAAUUUUGAAUAAAAAUUUUGCUUUGCCGUUGCAUUUGUAGUUUUUUCCUUUGGAAGUAAUUACAACAUUUUAUGGCGCGAUGCUCUUGACCCAUCCUAUGUACUUCUUUUUUGAAGGGAUAGGGCUCUAUGGGUGGGUACAAAUGGCAGUCUGACAAGU
>31	278.774	0.839681	308.709	248.839	GUCGACGUACUUCAUAGGAUCAUUUCUAUUGGAAUCGUCACUCCUUGACUCUUCAAAAGAGCCACUGAAUCCAACUUGGCUGAUGAGUCCCAUAACCUUUGUACCCCAGAGGGAGAAACCGAAAUUGAAUCUAAAUUAGCUUGGUCCGCAAUCCUUUGCGGUUCGGCUAUCUAUAAUUUUGAAUAAAAAUUUUGCUUUGCGUUGCAUUUGUAGUUUGUUCCUUCAGAAGUAAUUACAAUAUUUUAUGGCGCCAAGAUCUUGACCCAUCCUAUGUACUUCUUUUUUGAAGGGAUAGGACUCUAUGGGUGGGUACAAACGGCAGUCUGACAAGU
>32	208.637	0.626538	217.356	199.919	GUCGACGUACUUCAUAGGAUCAUUUCUAUAGGAAUCGUCACUCUUUGACUCUUCAAAAGAGCCACUGAAUCCAACUUGGUUAAUGAGUCCCAUAACCUUUGUACCCCAGAGUGAGAAACCGAAAUUUCAUCUAAAUUAGCUUGGUCCGCAAUCCUUAGCGGUUCGGCCAUCUAUAAUUUUGCAUAAAAAUUUUGCUUUGCCGUUACAGCUGUAGUUUUUUCCUUUGCAAGUGAUUACAAUAUUUUAUGGCGCGAUGAUCUUGACCCAUCCUAUGUACUUCUUUUGUGAAGGGAUAGGGCUCUAUGGGUGGGUAUAAAUGGCAGUCUGACAAGU
>33	280.876	0.843471	303.589	258.163	GUCGACGUAGUUCAUAGGAUCAUUUCUAUAGGAAUCCUCACUCUUUGACUCUUCAAAAGAGACACUGAAUCCAAGUUGGUGGAUGAGUCCCAUAACCUUUGUACCCCAGCGUGAGAAACCGAAAUUGAAUCUAAAUUAGCUUGGUCCGCAAUCAUUAGCGGUUCGGCCAUCUAUAAUUUUGAAUAACUAUUUUGCUUUGCCGUUGCAUUUGUAGUUUUUUCCUUUGGAAGUAAUUACAAUAUUUUAUGGCGCGAUGAUCUGGACCCGUCCUAUGUACUUCUUUUUUGAAGGGAUAGGGCUCUAUGGGUGGGUACAAAUGUCAGUCUGACAAGU
>34	155.465	0.466863	159.316	151.615	GUCGACGUACUUCAUAGGAUCAAUUCUAUAGGAAUCGUCACUCUUUGACUCUUCAAAAGAGCCACUGAAUCCAACUUGGUUGAUGAGUCCCACAACCUUUGUACCCCAGAGUGAGAAACCGAAAUUGAAUCUAAAUUAGCUUGGUCCGCAAUCCUUAGCGGUUCGGCCAUCUAUAAUUUUGAAUAAAAAUUUUGCUUUGCCGUUGCAUUUGUAGUUUUUUCCUUUGGAAGUAAUUACAAUAUUUUAUGGCGCCAUGAUCUUGACCCAUCCUAUGUACUUCGUUUUUGAAGGGAUAGGGAUCUAUGGGUGGGUACAAAUGGCAGUCUGACAAGU
>35	274.814	0.825268	307.744	241.885	GUCGACGUACUUCAUAGGAUCAUUUCUAUUGGAAUCGACACUCUUUGAUUCUUCAAAAGAGCCACUGAAUCCAACUAGGUAGCCGAGUCCCAUAACCUUUGUACCCCAGAGUGAGAAACCGAAUUUGAAUCUAAAAUAGCUUGGUCCGCAAUCCUUAGCGGUUAGGCCAUCUAUAGUUUUGAAUAAAAAUUUUGCUUUGCCGUUGCAUUUGUAGUCUUUUCCAUUGGAAGUAAUUACAAUAUUUUAUGGCGCGAUGAUCUUGACCCAUCCUAUGUACUUCUUUUUUGAAGGGAUAGGGCUCUAUGGGUGGGUACAAAUGCCAGUCUGACAAGU
>36	220.414	0.663898	238.029	202.8	GUCGACGUACUUCAUAGGAUCAUUUCUAUAGGAAUCGUCAUUCUUUGACUCUUCAAAUGAGCCACUGAAUCCAACUUGGUUGAUGAGUCCCAUAACCUUUAUACCUCAGAGUGAGAAACCGAAAUUGAAACUGAAUUAGCUUGGUCCGCAAUCCUUAGCGGUUCGGCCAUCUAUAAUUUUGAUAAAAAUUUUGCUUUGCCGUUGCAUUUGUAGUUUUUUCCUUUGGAAGUAAUUUCAAUAUUUUAUGGCUCGAUGAUCUUGACCCAUCCUAUGUACUUCUUUUUUGAAGGGAUUGGGCUCUAUGGGUGGGUACAAAUGGCAGUCUGACAAGU
>37	306.998	0.924691	338.823	275.172	GUCGACGUACUUCAUAGGAUCAUUUUUAUAGGAAUCGUCACUCUUUCACUCUUCAAAAGAGCCACUGAAUCCAUCUUGGUUGAUGAGUCACAUAACCCUGUAGCCCAGAGUGAGAAACCGAAAUGGAAUCUAAAUUGGCUUGGUCCGCAAUCCUUAGCCGUUCGGCCAUCUAUCAGUUUGAAUAAAAAUUUUGCUUUGCCGUUGCAUUUGUAGUGAUCUCCUUUGGAAGUAAUUACAGUCUGUUAUGGCGCGAUGAUCUUGACCCAUCCUAUGUACUUCUUUUUUGAAGGGAUAGGGCUCUAUGGGUGGGUACAAAUGGCAGUCUGACAAGU
>38	125.524	0.37695	140.213	110.836	GUCGACGUACUUCAUAGGAUCAUUUCUAUAGGAAGCGUCACUCUUUGACUCUUAAAAAGAGCCACUGAAUCCAACUUAGUUGAUGAGUCCCAUAACCUUUGUACCCCAGAGUGAGAAACCGAAAUUGAAUCUAAAUUAGCUUGGUCCGCAAUCCUUAGCGGUUCGGCCAUCUAUAAUUUUGAAUAAAAAUUUUGCUUUGCCGUUGCAUUUGUAGUUUUUUCCUUUGGAAGUAAUUACAAUAUUUUAUGGCGCGAUGAUCUUGACCCAUCCUAUGUACUUCUUUUUUGAAGGGAUAGGGCUCUAUGGGUGGGUACAAAUGGCAGUCUGACAAGU
>39	112.153	0.336797	119.454	104.852	GUCGACGUACUUCAUAAGAUCAUUUCUAUAGGAAUCGUCACUCUUUGACUCUUCAAAAGAGGCACUGAAUCCAACUUGGUUGAUGAGUCCCAUAACCUUUGUACCCCAGAGUGAGAAACCGAAAUUGAAUCUAAAUUAGCUUGGUCCGCAAUCCUUAGCGGUUCGGCCAUCUAUAAUUUUGAAUAAAAAUUUUGCUUUGCCGUUGCAUUUGUAGUUUUUUCCUUUGGAAGUAAUUACAAUAUUUUAUGGCGCGAUGAUCUUGACCCAUCCUAUGUACUUCUUUUUUGAAGGGAUAGGGCUCUAUGGGUGGGUACAAAUGGCAGUCUGACAAGU
>40	157.307	0.472394	177.16	137.454	GUCGACGUACUUCAUAGGAUCAUUUCUAUCGGAAUCGUCACUCUUUGACUCUUCAAAAGAGCCACUGAAUCCAACUUGGUUGAUGAGUACCAUAACCUUUGUACCCCAGAGUGAGAAACCGAAAUUGAAUCUAAAUUAGCUUGGUCCGCAAUCCUUAGCGGUUCGGCCAUCUAUAAUUUUGAAUAAUAAUUUUGCUUUGCCGUUGCAUUUGUAGUUUUUUCCUUUGGAAGUAAUUACAAUAUUUUAUGGCGCGAUGAUCUUGACCCAUCCUAUGUACUUCUUUUUUGAAGGGAUAGGGCUCUAUGGGUGCGUACAAAUGGCAGUCUGACAAGU
>41	165.937	0.499812	197.914	133.961	GUCGACGUACUUCAUAGGAUCAUUUCUAUAGGAAUCGUCACUCUUUGACUCUUCAAAAGAGCCACUGAAUCCAACUUGGUUGAUGAGUCCCUAACCUUUGUACCCCAGAGAGAGAAACCGACAUUGAAUCUAAAUUAGCUUGGUCCGCAAUCCUUAGCGGUUCGGCCAUCUAUAAUUUUGAAUAAAAAUUUUGCUUUGCCGUUGCAUUUGUAGUUUUUUCCUUUGGAAGUAAUUACAAUAUUUUAUCGCGCGAUGAUCUUGACCCAUCCUAUGUACUUCUUUUUUGAAGGGAUAGGGCUCUAUGGGUGGGUACAAAUGGCAGUCUGACAAGU
>42	145.711	0.438888	156.285	135.136	GUCGACGUACUUCAUAGGAUCAUUUCUAUAGGAAUCGUCACUCUUUGACUCUUCAAAAGAGCCACUGAAUCCAACUUGGUUGAUGAGUCCCAUAACCUUUGUACCCCAGAGUGAGAAACCGAAUUGAAUCUAAAUUAGCUUGGUCCGCAAUCCUUAGCGGUUCGGCCAUCUAUAAUUUUGAAUAAAAAUUUUGCUUUGCCGUUGCAUUUGUAGUUUUUUUCUUUGGAAGUAAUUACAAUAUUUUAUGGCGCGAUGAUCUUGACCCAUCCUAUGUACUUCUUUUUUGAAGGGAUAGGGCUCUAUGGGUGGGUACAAAUGGCAGUCUGACAAGG
>43	280.298	0.854566	313.104	247.491	GUCGACGUACUUCAUAGGAUCAUUUCUAUAGGAAUCGUCACUCUUUGACUCUUCAAAAGAGCCACUGAAUCCAACUUGAUGAGUCCCAUAACCUUUGUACCCAGAGUGAGAAACCGAAAUUGAAUCUAAAUUCCCUUGGUCCGCAAUCCUUAGCGGUUCGGCCAUCUAUAAUUUUGAAUAAAAAUUUUGCUUUGCCGUUGCAUUUGUGGUUUUUUCCUUUGGAAGUAAUUACAAUAUUUUAUGGCGCGAUGAUCUUGACCCAUCCUAUGUACUUCUUUUUUGAAGGGAUAGGGCUCUAUGUGUCGGUACAAAUGGCAGUCUGACAAGU
>44	281.93	0.849188	308.871	254.989	GUCGACGUACUUCAUAGGAUCAUUUCUAUAGGAAUCAUCACUCUUUGACUCUUCAAAAGAGCCACUGAAUCCAACAUGGUUGCUGCGUCCCAUAACCUUUGUACCCCAGAGUGAACACCGAAAUUGAAUCUAAAUUAGCUUGGUCCGCAAUCCUUAGCGGUUCGGCCCUCUAUAAUUUUGAAUAAAACUUUUGCUUUGCCGUUGCAUUUGUAGUUUUUUCCUUUGGAAUUAUUUACAAUAUUUUAUGGCGCGAUGAUCUUGACCCAUCCUAUGUACUUCUUUUUUGAAGGGAUAGGGCUUUAUGGGUGGGUACGAAUGGCAGUCUGACAAGU
>45	202.575	0.610167	226.477	178.674	GUCGACGUACUUCAUAGGAUCAUUUCUAUAGGAAUCGUCAAUCUUUGACUCUUCAAAAGAGCCACUGAAUCCAACUUGGUUGAUGAGUCCCAUAACCUUUAUACCCCAGAGUGAGAAAACGAAAUUGAAUCUAAAUUAGCUUGGUCCGCAAUCCUUAGUGUUCGGCCAUCUAUAAUUUUGAAUAAAAAUUUUGCUUUGCCGUUGCAUUUGUAGUUUUUUCCUCUGGAAGUAAUUACAAUGUUUUACGGCGCGAUGAUCUUGACCCAUCCUAUGUACUUCUUUUUUGAAGGGAUAGGGCUCUAUGGGUGGGUACAAAUGGCAGUCUGACAAGU
>46	216.246	0.651344	222.013	210.479	GUCGACGUACUUCAUAGGAUCAUUUCUAUAGGAAUUGUCACUCUUUGACUCUUCAAAAGAGCCACUGAAUCCAACUUGGUUGAUGAGUCCCAUUACCUUUGUACCCCAGAGUGAGAAACCGAAAUUGAAUCUAAAAUAGCUUGGUCCGCAAUCCUUAGCGGUUCGGCAAUCAUAAUUUUGAAUAAAAAUUUUGCUUUGCCGUUGCAUUUGUAGUUUUUUCCUUUGGAAGUAAUUACAAUAUUUUAUGGCGCGAUGAUCUUGACCCAUCAUCUGUACUUCUUUUUUGAAGGGAUAGGGCUCUAUCGGUGGGUACAAAUGGCAGUCUGACAAGU
>47	227.247	0.682422	232.015	222.479	GUCGACGUACUUCAUAGGCUCAUUUAUAUAGGAAUCGUCACUCUUUGACUCUUCAAAAGAGCCACUGAAUCCAACUUGGUUGAUGAGUCCCAUAGCCUUUCUACACCAGAGUGAGAAACCGAAAUUGAAUCUAAAUUAGCUUGGUCCGCAAUCCUGGGCGGUUCGGCCAUCUAUAAUUUUGAAUAAAAAUUUUGCGUUGCCGUUGCAUUUGUAGUUUUUUCCUUUGGAAGUAAUUACAUUAUUUUAUGGCGCGAUGAUCUUGACCCAUCCUAUGUACUUCUUUUUUGAAGGGAUAGGGCUCUAUGGGUGGGUACAAAUGGCAGUCUGACAAGU
>48	134.651	0.405577	155.161	114.142	GUCGACGUACUUCAUAGGAUCAUUUCUAUAGGAAUCGUCAGUCUUUGACUCUUCAAAAGAGCCACUGAAUCCAACUUGGUUGAUGAGUCCAUAACCUUUGUACCCCAGAGUGAGAAACCGAAAUUGAAUCUAAAUUAGCUUGGUCCGCAAUCCUUAGCGGUUCGGCCAUCUAUAAUUUUGAAUAAAAAUUUUGCUUUGCCGUUGCAUUUGUAGUUUUUUCCUUUGGAAGUAAUUACAAUAUUUUAUGGCGCGAUGAUCUUGACCCAUCCUAUGUACUUCUUUUUUGAAGGGAUAGGGCUCUAUGGGUGGGUACAAAUGGCAGUCUGACAAGU
>49	216.834	0.651152	229.169	204.499	GUCGACGUACUUCAUAGGAUCAUUUCUAUAGGAAUCGUCACUCUUUGACUCUUCAAAAGAGCCACUGAAUCCAACUUGGUUGCUGAGUCCCAUAACCUUUGUACCCCAGAGGGAGAAACCGAAAUUGAAUCUAAAUUAGCUUGGUCCGCAAUCCGUAGCGGUUCGGCCAUCUAUAAUUUUGAAUAAAAAUUUUACUUUGCCGUUGCAUUUGUAGUUUUUUCCUUUGGAAGUAAUUACAAUAUUUUAUGACGCGAUGAUGUUGACCCAUCCUAUGUACUUCUUUUUUGAAGGGAUAUGGCUCUAUGGGUGGGUACAAAUGGCAGUCUGACAAGU
>50	187.322	0.562529	189.705	184.939	GUCGACGUACUUCAUACGAUCAUUUCUAUAGGAAUCGUCACUCUUUGACUCUUCAAAAGAGCCACUCAAGCCAACUUGGUUGAUGAGUCCCAUAACCUUUGUACCCCAGAGUGAGAAACCGAAAUUGAAUCUAGAUUAGCUUGGUCCGCAAUCCUUAGCGGUUCGGCCAUUUAUAAUUUUGAAUAAAAAUUUUGCUUUGCCGUUGCAUUUGUAGUUUUUUCCUUUGGAAGUAAUUGCAAUAUUUUAUGGCGCGAUGAUCUUGACCCAUCCUAUGUACUUCUUUUUUGAAGGGAUAGGGAUCUAUGGGCGGGUACAAAUGGCAGUCUGACAAGU
>51	221.993	0.666644	245.965	198.02	GUCGACGUUCUGCAUAGGAUCAUUUCUAUAGGAAUCGUUACUCUUUGACUCUUCAAAAGAACCACUGAAUCCAACUUGGUUGAUGAGUCCCAAAACCUUUGUACACUAGAGUGAGAAACCGAAAUUGAAUCUAAAUUAGCUUGGUCCGCAAUCCUUAGCGGUUCGGCCAUCUAUAAUUUUGAAUAAAAAUUUUGCUUUGCCGUCGCAUUUGUAGUUUUGUCCUUUGGAAGUAAUUCCAAUAUUUUAUGGCGCGAUGAUCUUGACCCAUCCUAUGUACUUCUUUUGUGAAGGGAUAGGGCUCUAUGGGUGGGUACAAAUGGCAGUCUGACAAGU
>52	174.943	0.525355	186.219	163.667	GUCGACGUACUUCAUGGAAUUAUUUCUAUAGGAAUCGUCACUCUUUGACUCUUCAAAAGAGCGACUGAAUCCAACUUGGUUGAUGAGUCCCAUUACCUUUGUACCCCAGAGUGAGAAACCGAAAUUGAAUCUAAAUUACCUUGGUCCGCAAUCCUUAUCGGUUCGGCCAUCUAUAAUUUUGAAUAAAAAUUUUGCUUUGCCGUUGCAUUUGUAGUUUUUUCCUUUGGAAGUAAUUACAAUAUUUUAUGGCGCGAUGAUCUUGACCCAUCCUAUGUACUUCUUUUUUGAAGGGAUAGGGCUCUAUGGGUGGGUACAAAUGGCAGUCUGACAAGU
>53	184.201	0.554821	193.479	174.922	GUCGACGUACUUCAUAGGAUCAUUUCUCUAGGAAUCGUCACUCUUUGACUCUUCAAAAGAGCAACUGAAUCCAACUUGGUUGAUGAGUCCCAUAACCUUUGUACCCCAGAGUGAGAAACCGAAAUUGAAUCUAAAUUAGCUUGGUCCGCAACCUUAGCGGUUCGGCCAUCUAUAAUUUUGAAUAAAAAUUUUGCUUUGCCGUUGCAUUUGUAGUUUUUUCCUUUGGAAGUAAUUACAAUAUUUUAUUGCGCGAUGAUCUUGACCCAUCCUAUGUACUUCUUUUUUGAAGGGAUAGGGCUCUAUGGGUGGGUACAAAUGGCAGUCUGACAAGU
>54	176.612	0.530366	178.656	174.568	GUCGACGUACUUCAUAGGAUCAUUUCUAUAGGAAUCGUCACUCUUUGACUCUUCAAAAGAGCCACUGAAUCCAACUUGGUUGAUGAGUCCCAUAACCUUUGUACCCCAGAGUGAGAAACCGAAAUCGAAUCUAAAUUAGCUUGGUCCGCAAUCCUUAGCGGUUCGGCCAUCUAUAAUUCUGAAUAAAAAUUUUGCUUUGCCGUUGCUUUUGUAGUUUUUUCCUUUGGAAGUAAUUACAAUAUUUUAUGGCGCGAUGAUCUUGUCCCAUCCUAUGUACUUCUUUUUUGAAGGGAUAGGGCUCUAUGGGUGGGUACAAAUUGCAGUAUGACAAGU
>55	185.133	0.555955	187.709	182.557	GUCGACGUACUUCAUAGGAUCAUUUCUAUAGGAAUCGUCACUCUUUGACUCUUCAAAUGAGCCACUGAAUGCAACUUGGUUGAUGAGUCCCAUAACCUUUGUACCCCAGAGUGGGAAACCGAAAUUCAAUCUAAAUUAGCUUGGUCCGCAAUCCUUAGCGGUUCGGCCAUCUAUAAUUUUGAAUAAAAAUUUUGCUUUGCCGUUGCAUUUGUAGUUUUUUCCUUUGGAAGUAAUUACAAUAUUUUAUGGCGCGAUGAUCUUGACCCAUCCUAUGUACUUCUUUUUUGAAGGGCUAAGGCUCUAUGGGUGGGUACAUAUGGCAGUCUGACAAGU
>56	266.196	0.799387	277.224	255.168	GUCGACGUACUUCAUAGGAUAAUUUCUAUAGGAAUCGUCACUCUUUGACUCUUCAAAACAGCCACUGAAUCCAACUUAGUUGAUGCGUCCCAUAACCUUUGUACCCCAGAGUGAGUAACCGAAAUUGAAUCUAAAUUACCUUGGUCCGCAAUGCUAAGCGGUUCGGCCAUCUAUAAUUUUGAAUAAAAAUCUUGCUUUGCUGUUGCAUUUGAAGUUUUUCCCUUUGGAAGUAAUUACAAUAUUUUAUGGCGCGAUGAUCUUGACCCAUCCUAUGUACUUCUUUUUUGAAGGGAUAGGGCUCUAUGGGUGGGUACAAAUGGCAGUCUGACAAGU
>57	174.036	0.524204	189.493	158.579	GUCGACGUACUUCAUAGGAUCAUUUCUAUAGGAAUCGUCACUCUUUGACUCUUCAAAAGAGCCACUGAAUCCAACUGGUUGAUGAGUCCCAUAACCUUUGUACCCCAGAGUGAGAAACCGAAAUUGAAUCUAAAUUAGCUAGAUCCGCAAUCCUUAGCGGUUCGGCCAUCUAUAAUUUUGAAUAAAAAUUUUGCUUUGCCGUUGCAUUUGUAGUUUUUUCCUUUGGAAGUAAUUACAAUAUUUUAUGGCGCGAUGAUCUUGACCCAUCCUAUGUACUUCUUUUUUGAAGGGAUAGGGCUCUAUGGGUGGGUACAAAUGGCAGUCUGACAAGU
>58	258.179	0.794395	262.196	254.161	GUCGACGUACUUCAUAGGAUCAUUUCUAUAGGAAUCGUCACUCUUUGACUCUUCAAAAGAGCCACUGAAUCCAGCUUGGUUGAUGAGUCCCAUAAACUUUGUACCCCAGAGUGAGAAACCGAAAUUGAAUCUAAAUUAGCUUGGUCCGUAAUCCUUAGCGGUUCGUCCAUCUAUAAUUUUGAAUAAAAAUUUGCUUGUGCAUUUGUAGUUUUUUCCUUUGGAAGUAAUUACAAUAUUUUAUGGCGCGAUGAUCUUGACCCAUCCUAUGUACUUCUUUUUUGAAGGGAUAGGGCUCUAUGGGUGGGUACAAAUCAGUCUGACAAGU
>59	146	0.439758	165.458	126.541	GUCGACGUACUUCAUAGGAUCAUUUUAUAGGAAUCGUCACUCUUUGACUCUUCAAAAGAGCCACUGAAUCCAACUUGGUUGAUGAGUCCCAUAACCUUCGUACCCCAGAGUGAGAAACCGAAAUUGAAUCUAAAUUAGCUUGGUCCGCAAUCCUUAGCGGUUCGGCCAUCUAUAAUUUUGAAUAAAAAUUUUGCUUUGCUGUUGCAUUUGUAGUUUUUUCCUUUGGAAGUAAUUACAAUAUUUUAUGGCGCGAUGAUCUUGACCCAUCCUAUGUACUUCUUUUUUGAAGGGAUAGGGCUCUAUGGGUGGGUACAAAUGGCAGUCUGACAAGU
>60	207.969	0.624533	222.948	192.99	GUCGACGUACUUCGUAGGAUCAUUUCUAUAGGAAUCGUCACUCUUUGACGCUUCAAAAGAGCCACUGAAUCCAACUUGGUUGACGAGUCCCAUAACCUUUGUACCCAAGAGUGAGAAACCGAAAUUGAAUCUAAAUUAGAUUGGUCCGCAAUCCUUAGCGGUUCGGCCAUCUAUAAUUUAGAAUAAAAAUUUUGCUUUGCCGUUGCAUUUGUAGUUUUUCCCUUUGGAAGUAAUUACAAUAUUGUAUGGCGCGAUGAUCUUGACCCAUCCAAUGAACUUCUUUUUUGAAGGGAUAGGGCUCUAUGGGUGGGUACAAAUGGCAGUCUGACAAGU
>61	163.472	0.495371	175.467	151.478	GUCGACGUACUUCAUAGGAUCAUUUCUAUAGGAAUCGUCACUCUUUGACUCUUCAAAAGAGCCACUGAAUCCAACUUGGUUGAUGAGUCCCAUAACCUUUGUACCCCAGAGUGAGAAACCUAAAUUGAAUCUAAAUUAGCUUGGUCCGCAAUCCUUAGCGGUUCGGCCAUCUAUAAUUUUGAAUAAAAAUUUUGCUUUGCCGUUGCAUUUGUAUUUUCCUUUGGAAGUAAUUACAAUAUUUUAUGGCGCGAUGAUCUUGACCCAUCCUAUGUACUUCUUUUUUGAAGGGAUAGGGCUCUAUGGGUGGGUACAAAUGGCAGUCUGACAAGU
>62	281.026	0.846462	279.776	282.276	GUCGACGUACUUGAUAGGAUCAUUUCUAUAGGUAUCGUCACUCUUUGACUCUUCAAAAGAGCCACUGAAUCCAACUCGCUUGAUGAGUCCCAUAACCUUUGUACCCCAGAGUGAGAAACCGAAAUUGAAUCUAAAUUAGCUUGGUCCGCAAUCCUUAGCGGUCGGCCAUCUAUAGUUUUGUAUAAAAAUUUUGCUUUGCCGUUGCAUUUGUAGUUUUUUCCUUUGGAAAUAACGACAAUAUUUUAUGGCGCGAUGAUCUUGACCCAUCCUAUGUACUUCUUUUUUGGUGGGAUAGGGCUCUAUGUGUGUGUACAAAUGGCAGUCUGACAAGU
>63	95.7567	0.287558	104.524	86.9892	GUCGACGUACUUUAUAGGAUCAUUUCUAUAGGAAUCGUCACUCUUUGACUCUUCAAAAGAGCCACUGAAUCCAACUUGGUUGAUGAGUCCCAUAACCUUUGUACCCCAGAGUGAGAAACCGAAAUUGAAUCUAAAUUAGCUUGGUCCGCAAUCCUUAGCGGUUCGGCCAUCUAUAAUUUUGAAUAAAAAUUUUGCUUUGCCGUUGCAUUUGUAGUUUUUUCCUUUGGAAGUAAUUACAAUAUUUUAUGGCGCGAUGAUCUUGACCCAUCCUAUGUACUUCUUUUUUGAAGGGAUAGGGCUCUAUGGGUGGGUACAAAUGGCAGUCUGACAAGU
>64	265.747	0.800444	304.207	227.288	GUCGACGUACUUCAUAGGAUCAUUUCUAUCGGAAUCGUCACUCUUUGACUCUUCAAAAUAGCCACGGAAUCCAACUUCGUUGAUGAGUCCCAUAACCUUUGUACCCCAGAGUGAGAAACCGAUAUUGAACCUAAAUAGCUUGGCACGCAAUCCUUAGCGGUUCGGCCAUCUAUAAUUUUGAAUAAAAAUUUUGCUUUGCCGUUGCCUUUGUAGUUUUUUCCUUUGGAAGUAAUUACAAUAUUUUCUGGCGCGAUGAUCUUGACCCAUCCUAUGUACUUCUUUUUUGAAGGGAUAGGGCUCUAUGGGUGGGUACAAAUGGCAGUCUGACAAGU
>65	282.04	0.849519	301.231	262.849	GUCGACGUAUUUCAUAGGAUCAUUUCUAUAGGAAUCGUCACUCUUUGACUCUUCAAAAUUGCCACUGAAUCCAACUUGGUUGAUGAGUCCCAUAACCUUUGUACCCGAGAGUGAGAAACCGAAAUUGAAUCUACAUUAGCUUGGUACGCAAUCCUUAGCGGUUCGGCCAUCUAUAAUUUUGCAUAAAAAUUUUGCUUUGCGUUGCAUUUGUAGUUUUUUCCUUUGGAAGUAAUUACAAUAUUUUACGGCUCGAUGAUCUUGACCCAUCCUAUGUACUUCUUUUUUGAAGGGAUAGGGCUCUAUGGGUGGGUACAAUUGGCAGUCUGACCAGU
>66	274.017	0.822873	288.469	259.565	GUCGACGUACUUCAUAGGAUCAUUUCUAUAGGAAUCGUCACUCUUUGACUCUUCAAAUGAUCUACUGAAUCCAACUUGGUUGAUAAGUCCCAUAACCUUUGUACCCCAGUGUGAGAAACCGAAAUAGAAUCUAAAUUAGCUUGGUCCGCAAUCCUUAGCGGUUCGGCCAUCUAUAAUUUUGAGUAAAAGUUUUGUUUUGUCGUUGCAUUUGUAGUCUGUUCCUUUGGAAGUAAUCACAAUAUUUUAUGGCGCGAUGAUCUUGACCCAUUCUAUGUACCUCUUUUUUGAAGGGAUAGGGCUCUAUCGGUGGGUACAAAUGGCAGUCUGAAAAGU
>67	253.887	0.762424	245.283	262.491	GUCGACGUACUUCAUAGGAUCAUUUCUAUAGGAACCGUCACUCUUUGACUCUUCAAAAGAGCCACUGAAUCCAACUUGGUUGAUGAGUCCCAUAACCUUUGUAGCCCAGAGUGAGAAACCGAAAUUGAAUCUAAAGUAGCUUGGUCCCCAAUCCUUAGCGGUCCGGCCAUCUAUAAUUUUGAAUAAAAAUUUUACUUUGCCGUUGCAUUUGUAGUUUUUUCCUUUGGAAGUAAUUACAAUAUUUAAUGUCGCGAUGAUCUUGACCCCUCCUAUGUACUUCUUUUUUGAAGGGAUAUGGCUCUAUGGGUGCGUAAAAAUUGCAGUCUGACAAGU
>68	296.506	0.901234	280.904	312.108	GUCGACGUACUUCAUAGGAUCAUUUCUAUAGGAAUCGUCACUCUUUGACUCUUCAAAAGAGCCACUGAAUCCAAAUUGGUUGAUGAGUCCCAUAACCUUUGUACCCCAGAGUGAGAAUGCGAAAUUGAAUCUAAAUUAGCUUGGUCCGUAAUCCUUAGCGGUUCGGACAUCUAUAAUUUUGAAUAAAAAUUUUGCUUUGCCGUUGCAUUUGUAGUUUUUUCGUUUGGAAGUAAUUACAAUAUUUUAGCGAUGAUCUUGACCCAUCCUAUGUACUUCUUGUCUGAAGGGAUAUGGCUCUAUGGGUGGCUUCAAAUGGCAGUCUGACAAGU
>69	161.604	0.486758	177.869	145.338	GUCGACGUACUUCAUAGGAUCAUUUCUAUAGGAAUCGUCACUCUUUGACUCUUCAAAAGAGCCACUGAAUCCAACUUGGUUGAUGAGUCCCAUAACCUUUGUACCCCAGAGUGAGAAACCGAAAUUGAAUCUAAAUUAGCUUGGUCCGCAAUCCUUAGCGUUCGGCCAUCUAUAAUUUUGAAUAAAAAUUUUGCUUUGCUCUUGCAUUUGUAGUUUUUUCCUUUGGAAGUAAUUACAAUAUUUUAUGGCGCGAUGAUCUUGACCCAUCCUAUGUACUUCUUUUUUGAAGGGAUAGGGCUCUAUGGGUGGGUACAAAUGGCAGUCUGACAAGU
>70	119.862	0.359946	124.498	115.226	GUCGACGUACUUCAUAGGAUCAUUUCUAUAGGAAUCGUCACUCUUUGACUCUUCAGAAGAGCCACUGAAUCCAACUUGGUUGAUGAGUCCCAUAGCCUUUGUACCCCAGAGUGAGAAACCGAAAUUGAAUCUAAAUUAGCUUGGUCCGCAAUCCUUAGCGGUUCGGCCGUCUAUAAUUUUGAAUAAAAAUUUUGCUUUGCCGUUGCAUUUGUAGUUUUUUCCUUUGGAAGUAAUUACAAUAUUUUAUGGCGCGAUGAUCUUGACCCAUCCUAUGUACUUCUUUUUUGAUGGGAUAGGGCUCUAUGGGUGGGUACAAAUGGCAGUCUGACAAGU
>71	130.339	0.391408	128.754	131.924	GUCGACGUACUUCAUAGGAUCAUUUCUAUAGGAAUCGUCACUCUUUGACUCUUCAAAAGAGCCACUGAAUCCAACUUGGUUGAUGAGUCCCAUAACCUUUGUACCCCAGAGUGAGAAACCGAAAUUGAAUCUAAAUUAGCUUGGUCCGCAAUCCUUAGCGGUUCGGCCAUCUAUAAUUUUGAAUAAAAAUUUUGCUUUGCCGUUGCAUUUGUAGUUUUUUCCUUUGGAAGUAAUUACAAUAUUUUAUGGCGCGAUGAUCUUGACCCAUCCUAUGUACUUCGUUUUUGAAGGAAUAGGGCUCUAUGGGUGGGUACAAAUUGCAGUCUGACAAGU
>72	173.326	0.523645	204.26	142.393	GUCGACGUACUUCAUAGGAUCAUUUCUAUAGGAAUCGUCACUCUUUGCUCUUCAAAAGAGCCACUGAAUCCAACUUGGUUGAUGAGUCCCAUAACCUUUGUACCCCAGAGUGAGAAAUGAAAUUGAAUCUAAAUUAGCUUGGUCCGCAAUCCUUAGCGGUUCGGCCAUCUAUAAUUUUGAAUAAAAAUUUUGCUUUGCCGUUGCAUUUGUAGUUUUUUCCUUUGGAAGUAAUUACAAUAUUUUAUGGCGCGAUGAUCUUGACCCAUCCUAUGUACUUCUUUUUUGAAGGGAUAGGGCUCUAUGGGUGGGUACAAAUGGCAGUCUGACAAGU
>73	122.952	0.369225	119.167	126.737	GUCGACGUACUUCAUAGGAUCAUUUCUAUAGGAAUCGUCACUCUUUGACUCUUCAAAAGAGCCACUGAAUCCAACUUGGUUGAUGAGUCCCAUAACCUUUGUACCCCAGAGUGAGAAACCGAAAUUGAAUCUAAAUUAGCUUGGUCCGCAAUCCUUAGCGGUUCGGCCAUCUAUAAUUUUGAAUAAAAAUUUUGCUUUGCCGUUGCAUUUGUAGUUUUUUCCUUUGGAAGUAAUUACAAUAGUUUAUGGCGCGAUGAUCUUGACACAUCCUAUGUACUUCUUUUUUGAAGGGAUAGGGCUCUAUGGGUGGGUACAAAUGGCAGUCUGACAAGU
>74	175.225	0.535857	204.091	146.359	GUCGACGUACUUCAUAGGAUCACUUCUAUAGGAAUCGUCACUCUUUGACUCUUCAAAAGAGCCACUGAAUCCAACUUGGUUGAUGAGUCCCAUAACCUUUGUACCCCAGAGUGAGAAACCGAAAUUGAAUCUAAAUUAGCUUGGUCCGCAAUCCGUUCGGCCAUCUAUAAUUUUGAAUAAAAAUUUUGCUUUGCCGUUGCAUUUGUAGUUUUUUCCUUUGGAAGUAAUUACAAUAUUUUAUGGCGCGAUGAUCUUGACCCAUCCUAUGUACUUCUUUUUUGAAGGGAUAGGGCUCUAUGGGUGGGUACAAAUGGCAGUCUGACAAGU
>75	314.763	0.948081	326.704	302.821	GUCGACGUACUUCAGAGCAGCAUUCUAUAGGAAUCGUCACUCUUCGACUCUUCAAAAGAGCCACUGAAUCCAACUUGGCUGAUGAGUCCCAUAACCUUUGAACCCCAGCGUGAGAAACCGAAGUUAAAUCAAAAUUAGCUUGGUCCUCAAUCCUUAGCGGUUCGGCCCUCUAUAAUUUUGAAUAAAAAUUUUGCUUUGCCGUUGCAUUUGUAGUUUUUUCCAUUGGAAGUAGUUACAAUAUUUUAUGGCGCGAUGAUCUUGACCCAUCCUAUGUACUUCUUUUUUGAAGGGAUAGGACUCUAUGGGUGGGUACAAAUAGCAGUCUGAUAAGU
>76	150.121	0.452171	138.352	161.89	GUCGACGUACUUCAUAGGAUCAUUUCUAUAGGAAUCGUCACUCUUUGACUCUUCAAAAGAGCCACUGAAUCCAACUUGGUUGAUGAGUCCCAUAACCUUUGUACCCCAGAGUGAGAAACCGAAAUUGAAUCUAAAUUAGCUUGGUCCGCAAUCCUUAGCGGUUCGGCCAUCUAUAAUUUUGUAUAAAAAUUUUGCUUUGCCGUUGCAUUUGUAGUUUUUUCCUUUGGAAGUAAUUACAAUAUUUUAUGGCGCGAUGAUCUUGACCCACCUAUGUACUUCUUUUUUGAAGGGAUAGGGCUCUAUGGGUGGGUACAAAUGGCAGUCUGACAAGU
>77	168.006	0.521759	201.126	134.887	GUCGACGUACUUCAUAGGAUCAUUUCUAUAGGAAUCGUCACUCUUUGACUCUUCAAAAGAGCCACUGAAUCCAACUUGGUUGAUGAGUCCCAUAACCUUUGUACCCCAGAGUGAGAAACCGAAAUUGAAUCUAAAUUAGCUUGGUCCGCAAUCCUUAGCGGUUCGACCAUCUAUAAUUUUGUGCUUUGCCGUUGCAUUUGUAGUUUUUUCCUUUGGAAGUAAUUACAAUAUUUUAUGGCGCGAUGAUCUUGACCCAUCCUAUGUACUUCUUUUUUGAAGGGAUAGGGCUCUAUGGGUGGGUACAAAUGGCAGUCUGACAAGU
>78	236.468	0.710113	263.268	209.668	GUCGACGUACUUCAUAGGAUGAUUUCUAUAGAAAUCGUCACUCUUUGACUCUUCAAAAGAGCCACUGAAUCCAAGUUGGUUGAUGAGUCCCAUAACAUUUGUACCCCAGAGUGAGAAACCGAAAUUGAAUCUAAAUUAGCUUGGUCCGCAAUCCGUAGCGGUUCGGCCAUCUAUAAUUUUGAAUAAUAAUUUUGCUUUGCCGUUGCAUUUGUAGUUUUUUCCUUUGGAAGUAAUUACAGUAUUUUAUGGCGCGAUGAUCUGGACCCAUCCUAUGUACUUCUUUUUAGAAGGGAUAGGUCUCUAUGGGUGGGUACAAAUGGCAGUCUGACAAGU
>79	248.626	0.746624	254.818	242.433	GUCGACGUACUUCAUAGGAUCCUUUCUAUAGGAAUCGUCACUCUUUGACUCUUCAAAAGAGCCACUGAAUCCAACUUGGUUGAUGAGUCCCAUAACCUUUGUACCCCAGAGUGAGAAACCGAAAUUGAAUCUAAAUUAGCUUGGUUCGCAAGACUUAGCGGUUCGGCCAUCUAUAAAUUUGAAUAAAAAUUUUGCUAUGCCGUUGCAUUUGUAGUUUUUUCCUUUGGAACUAAUUACAAUAUUGUAUGACGCGAUGCUCUUGACCCAUCCUAUGUACUUCUUCUUUGAAGGGAUAGGGCUCUAUGGGUGGGUACAAAUGGCAGUCUGACAAGU
>80	128.739	0.390119	110.817	146.662	GUCGACGUACUUCAUAGGAUCAUUUCUAUAGGAAUCGUCACUCUUUGACUCUUCAAAAGAGCCACUGAAUCCAACUUGGUUGAUGAGUCCCAUAACCUUUGUACCCCAGAGUGAGAAACCGAAAUUGAAUCUAAAUUAGCUUGGUCCGCAAUCCUUAGCGGUUCGGCCAUCUAUAAUUUUGAAUAAAAAUUUUGCUUUGCCGUUGCAUUUGUAGUUUUUUCCUUUGGAAGUAAUUACAAUAUUUUAUGGCGCGAUGAUCUUGACCCAUCCUAUGUACUUCUUUUUUGAAGGGAUAGGGCUCUAUGGGUGGGUACAAACAGUCUGACAAGU
>81	310.573	0.943992	318.714	302.432	GUCGACGUACUUCAUAGGAUCAUUUCUAUAGGAAUCGUCACUCUUUGACUCUUCAAAAGAGCCACUGAUUCCAACUUGGCUGCUGAGUCCCAUAACCUUUGUACCCCAGAGUGAGAAACCGGAAUUGAAUCUAAAUUAGUUAGUCCGCAGUCCUUAGCGGUUCGGCCAUCUGUAAUUUUGAAUAAAAAUUUUGCUGUGCCGUUGCAUUUGUAGUUUCCUUUGGAAGUAAUUACAAUAUUUUAUGGCGCGAUGAUCUUGACCCAUCCUAUGUACGUCUGUUUUGAAGGGAUAGGGCUCUAUGGGUGGGUACAAAUGGCAGUCUGACAAGU
>82	197.458	0.603846	208.199	186.716	GUCGACGUACUUCAUAGGAUCACUUCUAUAGGAAUCGUCACUCUUUGACUCUUCAAAAGAGCCUCUGAAUCCAACUUGGUUGAUGAGUCCCAUAACCUUUGUACCCCAGAGUGAGAAACCGAAAUUGAAUCUAAAUUAGCUUGGUCCGCAAUCCUUAGCGGUUCGGCCAUCUAUAAUUUUGAAUAAAAAUUUUGCUUUGCCGUUGCAUUUGUAGUUUUUUCCUUUGGAAGUAAAUAUUUUAUGGCGCGAUGAUCUUGACCCAUCCUAUGUACUUCUUUUUGAAGGGAUAGGGCUCUAUGGGUGGGUACAAAUGGCGUUCUGACAAGU
>83	212.724	0.638809	208.522	216.925	GUCGACGUACUUCAUAGGAUCAUUUCUAUAGGAAUCGUCAUUCUUUGUCUCUUCAAAAGAGCCACUGAAUCCAACUUGGUUGAUGAACCCCACAACCUUUGUACCCCAGAGUGAGAAACCGAAAUUGAAUCUAAAUUAGCUUGGUCCGCAAUCCUUAGCGGUUAGGCCAUCUAUAAUUUUGAAGAAAAAUUUUGCUUUGCCGUUGCAUUUGUAGUUUUUUCCUUUGGUAGUAAUUACAACAUUUUAUGACGCGAUGAUCUUGACCCAUCCUAUGUACUCCUUUUUUGAAGGGAUAGGGCUCUAUAGGUGGGUACAAAUGGCAGUCUGACAAGC
>84	223.042	0.671813	241.005	205.078	GUCGACGUACUUCCUAGGAUCAUUUCUAUAGGAAUCGUCAAUCUUUGACUCUUCAAAAGAGCCACUGAAUCCAACUUGGUUGAUGAGUCCCAUAACCUUUGUACCCCGGAGUGGAAACUGAAAUUGAAUCUAAAUUAGCUUGGUCCGCAAUCCUUAGCGGUUCGGCAAUCUAUAAUUUUGAAUAAAAAUUUUGCUUUGCCGUUGCAUUUGUAGUUUUUUCCUUUGGAAGUAAUUACAAUAUUUUAUGGCGCGAUGAUCUUGACCCAUCCUAUGUACUUCUUUUUUGAAGGGCUAGGGCUCUAUGGGUGGGUACAAAUGGCAGUGUGACAAGU
>85	239.001	0.717722	248.965	229.037	GUCGACGUAAUUCAUAGGAUCAUUUCUAUAGGAAUCGUCACUCUUUGACUAUUCAAAAGAGCCACUGAAUCCAACUUGGUUGAUGCGUCCCAUAACCUUUGUACCCCAGAGUGAGAAACCGAAAUUAAAUCUAAAUUAGCUUGGUCCGCAAUCCUUAGCGGCUCUGGCAUCUAUAAUUUUGAAUAAAAAUUUUGCUUUGCCGUUGCAUUUGUAGUUAUUUCCUUUGGAAGUAAUUACAAUAUUUUAUGGCGGGAUGAUCUUGACCCAUCCUAUGUACUUCUUUUUUGAAGGGAUAGGGCCCUAUGGGUGGGUACAAUUGGCAGUCUGACAAGU
>86	133.929	0.402189	146.151	121.707	GUCGACGUACUUCAUAGGAACUUUUAUAUAGGAAUCGUCACUCUUUGACUCUUCAAAAGAGCCACUGAAUCCAACUUGGUUGAUGAGUCCCAUAACCUUUGUACCCCAGAGUGAGAAACCGAAAUUGAAUCUAAAUUAGCUUGGUCCGCAAUCCUUAGCGGUUCGGCCAUCUAUAAUUUUGAAUAAAAAUUUUGCUUUGCCGUUGCAUUUGUAGUUUUUUCCUUUGGAAGUAAUUACAAUAUUUUAUGGCGCGAUGAUCUUGACCCAUCCUAUGUACUUCUUUUUUGAAGGGAUAGGGCUCUAUGGGUGGGUACAAAUGGCAGUCUGACAAGU
>87	126.051	0.379673	129.824	122.279	GUCGACGUACUUCAUAGGAUCAUUUCUAUAGGAAUCGUCACUCUUUGACUCUUCAAAAGAGCCACUGAAUCCAACUUGGUUGAUGAGUCCCAUAACCUUUGUACCCCAGAGUGAGAAACCGAAAUUGAAUCUAAAUUAGCUUGGUCCGCAAUCCUUAGCGGUUCGGCCAUCUAUAAUUUUGAAUAAAAAUUUUGCUUUGCCGUUGCAUUUGUAUUUUUUCCUUUGGAAGUAAUUACAAUAUUUUAUGGCGCGAUGAUCUUGACCCAUCCUAUGUACUUCUUUUUUGAAGGGAUAGGGCUCUAUGGGUGGGUACAAAUGGCAGUCUGACAAGU
>88	240.79	0.723095	254.712	226.869	GUCGACGUACUUAAUAGGAUCAUUUCUAUAGGAAUCGUCACUCUUUGACUCUUCAAAAGAGCCACUGAAUCCGACUUGGUUGAUGAGUCCCUUAACCUUUGUACCCCAGAAUGAGAAACCGAAAUUGAAUCUAAAUUAGCUUGGUCCGCAAUCCUUAGCGGUUCGGCCAUCUAGAAUUUUGAAUAAAGAUUUUGCUUUGCCGUUGCACUUGUAGUUUUAUCCUUUGGAAGUAAGUCCAAUAUCUUAUGGCGCGAUGAUCUUGACCCAUCCUAUGUACUUCUUUUUUGAAGGGAUAGGGCUCUAUGGGUGGGUACAAAUGGCAGUCUGACAUGU
>89	148.407	0.445668	160.334	136.481	GUCGACGUACUUCAUAGGAUCAUUUCUAUAGGAAUCGUCACUCUUUGACUCUUCAAAAGAGCCACUGAAUCCAACUUGGUUGAUGAGUCCCAUAACCUUUGUACCCCAGAGUGAGAAACCGAAAUUGAAUCUAAAUUAGCUUGGUCCGCAAUCCUUAGCGGUUCGGCCAUCUAUAAUUUUGAAUAAAAAUUUUGCUUUGCCGUUGCAUUUGUAGUUUUUUCUUUUGGAAGUAAUUACAAUAUUUUAUGGCGCGAGGAUCUUGACCCAUCCUAUGUACUUCUUUUUUGUAGGGAUAGGGCUCUAUGGGUCGGUACAAAUGGCAGUCUGACAAGU
>90	143.393	0.431905	138.207	148.578	GUCGACGUACUUCAUAGGAUCAUUUCUAUAGGAAUCGUCACUCUUUGACUCUUCAAAAGAGCCACUGAAUCCAACUUGGUUGAUGAGUCCCAUAACCUUUGUACCCCAGAGUGAGACACCGAAAUUGAAUCUAAAUUAGCUUGGUCCGCAAUCCUUAGCGGUUCGGCCAUCUAUAAUUUUGAAUAAAAAUUUUGCUUUGCCGUUGCAUUUGUAGUUUUUUCCUUUGGAAGUAAUUACAAUAUUUUAUGGCGCGAUGAUCUUGACCCAUCCUAUGUACUUCUUUUUUGAAGGGAUAGGGCUCUAUGGGGGGUACAAAUGGCAGUCUGACAAGU
>91	227.276	0.682511	236.745	217.807	GUCGACGUACUUCAUAGGAUCAUUUCUAUAGGAAUCGUCACUCUUUGACUCUUCAAAAGAGCCACUGAAUCCAACUAGGUUGAUCAGUCCCAUAACCUGUGGACCCCAGAGUGAGAAACAGAACUUGAAUCUAAAUUAGCUUAGUCCGCAAUCCUUAGCGGUUCGGCCAUCUAUAAUUUUGAAUAAAAAUUUUGCUUUGCCGUUGCAUUUGUAGUUUUUUCCUUUGGAAGUAAUUACAAUAUUUUAUGGCGCGAUGAUCUUGACCCAUCCUAUGUACUUCUUUUUUGAAGGGAUAGGGGUCUAUUGGUGGGUACAAAUGGCAGUCUGACAAGU
>92	205.529	0.617205	215.032	196.026	GUCGACGUACUUCAUAGGAUCAUUUCUAUAGGUAUCGUCACUCUUUGACUCUUCAAAAGAGCCAAUGAAUCCAACUUGGUUGAUGAGUCCCAUAACCUUUGUACCCCAGAGUGAGAAACCGAAAUUGAAUCUAAAUUAGCUUGGUCCGCAAUCCUUAGCGGUGCGGCCAUCUAUAAUUUUGAAUAAAAAUUUAGCUUUGCCGUUGCAUUUGUAGUUUUUACCUUUGGAAUUAAUUACAAUAUUUUCUGGCGCGAUGAUCUUGACCCAUCCUAUGUACUGCUUUUUUGUAGGGAUAGGGCUCUAUGGGUGGGUACAAAUGGCAGUCUGACAAGU
>93	134.757	0.405895	148.642	120.873	GUCGACGUACUUCAUAGGAUCAUUUCUAUAGGAAUCGUCACUCUUUGACUCUUCAAAAGAGCCACUGAAUCCAACUUGGUUGAUGAGUCCCAUAACCUUUGUACCCCAGAGUGAGAAACCGAAAUUGAAUCUAAAUUAGCUUGGUCCGCAAUCCUUAGCGGUUCGGCCAUCUAAAUUUUGAAUAAAAAUUUUGCUUUGCCGUUGCAUUUGUAGUUUUUUCCUUUGGAAGUAAUUACAAUAUUUUAUGGCGCGAUGAUCUUGACCCAUCCUAUGUACUUCUUUUUUGAAGGGAUAGGGCUCUAUGGGUGGGUACAAAUGGCAGUCUGACAAGU
>94	155.957	0.468339	165.598	146.316	GUCGACGUACUUCAUAGGAUCAUUUCUAUAGGAAUCGUCACUCUUUGACUCUUCAAAAGAGCCACUGAAUCCAACUUGGUUCCUGCGUCCCAUAACCUUUGUACCCCAGAGUGAGAAACCGAAAUUGAAUCUAAAUUAGCUUGGUCCGCAAUCCUUAGCGGUUCGGCCAUCUAUAAUUUUGAAUAAAAAUUUUGCUUUGCCGUUGCAUUUGUAGUUUUUUCCUUUGGAAGUAAUUACAAUAUUUUAUGGCGCGAUGAUCUUGACCCAUCCUAUGUACUUCUUUUUUGAAGGGAUAGGGCUCUAUGGGUGGGUACAAAUGGCAGUCUGACAAGU
>95	133.692	0.402686	138.878	128.505	GUCGACGUACUUCAUAGGAUCAUUUCUAUAGGAAUCGUCACUCUUUGACUCUUCAAAAGAGCCACUGAAUCCAACUUGGUUGAUGAGUCCCAUAACCUUUGUACCCCAGAGUGAGAAACCGAAAUUGAAUCUAAAUUAGCUUGGUCCGCAAUCCUUAGCGGUUCGGCCAUCUAUAAUUUUGAAUAAAAAUUUUGCUUUGCCGUUGCAUUUGUAUUUUUUCCUUUGGAAGUAAUUACAAUAUUUUAUGGCGCGAUGAUCUUGACCCAUCCUAUGUACUUCUUUUUUGAAGGGAUAGGGCUCUAUGGGUGGGUACAAAUGGCAGUCUGACAAGC
>96	340.069	1.0243	363.515	316.622	GUCGACGUACUUCAUAGGAUCAUUUCUAUAGGAAUCGACACUCUUUGACUCUUCAAAAGAGCCACUGAAUCCAACUUGGUUGAUGAUACCCAUUACCUUUGUACCCCAGAGUGAGAAAGCGAAAUUGGAUCUAACUAAGCUUGGUCCGCAAUCCUUGGCGGUUCGGCAAUCUAUAAUUUUGGAUAAAAAUUUUGCUUUGCCAUUGCAUUUGUAGUUUUGUCCUUUGGAAGUAAUUACAAUAUUUUAUGGCCCGAUGAUCUUGACCUAUCUAUGUACUUCUUUUUUGAAGGGAUAGGGCUCUAUGGGUGGGUACAACUGGCAGUCUGACAAGU
>97	153.354	0.460522	166.15	140.558	GUCGACGUACUUCAUAGGAUCAUUCCUAUAGGAAUCGUCACUCUUUGACUCUUCAAAAGAGCCACUGAAUCCAACUUGGUUGAUGAGUCCCAUAACCUUUGUACCCCAGAGUGAGAAACGUAAAUUGAAUCUAAAUUAGCUUGGUCCGCAAUCCUUAGCGGUUCGGCCAUCUAUAAUUUUGAAUAAAAAUUUUGCUUUGCCGUUGCAUUUGUAGUUUUUUCCUUUGGAAGUAAUUACAAUAUUCUAUGGCUCGAUGAUCUUGACCCAUCCUAUGUACUUCUUUUUUGAAGGUAUAGGGCUCUAUGGGUGGGUACAAAUGGCAGUCUGACAAGU
>98	214.165	0.643137	200.997	227.332	GUCGACGUACUUCAUAGGAUCAUUUUUAUAGGAAUCGUCACUCUUUGACUCUUCAAAAGAGCCACUGAAUCCAACUUGGUUGAUGAGUCCCAUAACCUUUGUACCCCAGAGUGAGAAACCGGAAUUGAAUCUAAAUUAGCUUGGUCCGCAAUCCUUAGCGGUCCGGCCAUCUAUAAUUUUGAAUAAAAAUUUUGCUUUGCCGUUGCAUUUGUAGUUUUUUCCUUAGGAAGUAAUGACAAUAUUUUAUUGCGCGAUGAAUUUGACCCUUCCUAUGUACUUCUUUUUUGAAGGGAUAGGGCUCUAUGGGUGGGUACAAAUGGCAGUCUGAAAAGU
>99	248.946	0.747585	267.653	230.239	GUCGACGUACUUCAUACGAUCAUUUCUAUUGGAAUCGUCACUCUUCGACUCUUCAAAAGAGCCACUGAAUCCAACUUGGUUUCUGAGUCCCAUAACCUUUGUACCCCAGAGUGAGAAACCGAAAUUGAAUCUAAAUUAGCUUGGUCCGCAAUCCGUAGCGGUUCGGCCAUCUAUAAUUUUGAAUAAAGAUUUUGCUUUGCCGUUGCGUUUGUAGUUUGUUCCUUUGGAAGUAAUUACAAUAUUUUAUGGCGCGAUGAUCUUGACCCAUCCUAUGUACUUCUUUUUUGAUGGGAUAGGGCUCUAUGGGUGGGUACAAAUGGCAGUCUGACAAGU
>100	210.948	0.633478	213.595	208.301	GUCGACGUACUUCAUAGGUUCAUUUCUAUAGGAAUCGUCACUCUUAGACUCUUCAAAAGAGCCACUGAAUCCAACUUGGUUGAUGAGUCCCACAACCUUUGUACCCCAGAGUGAGAAACCGAAAUUGAAUCUAAAUUAGCUUGGUCCGCAAUCCUUAGCGGUUCGGCCAUCUAUAAUUUUGAAUAAAAAUUUUGCUUUGCCGUUGCAUUUGUAGUUUUUUCCUUUGGAAGUACUUACAAUAUUUUAUGGCUCGGUGAUCUUGACCCAUCGUAUGUACUUCUUUUUUGAUGGGAUAGGGCUUUAUGGGUGGGUACAAAUGGCAGUCUGAUAAGU
>101	98.0708	0.294507	104.9	91.2418	GUCGACGUACUUCAUAGGAUCAUUUCUAUAGGAAUCGUCACUCUUUGACUCUUCAAAAGAGCCACUAAAUCCAACUUGGUUGAUGAGUCCCAUAACCUUUGUACCCCAGAGUGAGAAACCGAAAUUGAAUCUAAAUUAGCUUGGUCCGCAAUCCUUAGCGGUUCGGCCAUCUAUAAUUUUGAAUAAAAAUUUUGCUUUGCCGUUGCAUUUGUAGUUUUUUCCUUUGGAAGUAAUUACAAUAUUUUAUGGCGCGAUGAUCUUGACCCAUCCUAUGUACUUCUUUUUUGAAGGGAUAGGGCUCUAUGGGUGGGUACAAAUGGCAGUCUGACAAGU
>102	148.319	0.445402	154.505	142.133	GUCGACGUACUUCAUAGGAUAAUUUCUAUAGGAAUCGUCACUCUUUGACUCUUCAAAAGAGCCACUGAAUCCAACUUGGUUGAUGAGUCCCAUAACCUUUGUACCCCAGAGUGAGAAACCGAAAUUGAAUCUAAAUUAGCUUGGUCCGCAAUCCUUAGCGGUCCGGCCAUCUAUAUUUUUGAAUAAAAAUUUUGCUUUGCCGUUGCAUUUGUAGUUUUUUCCUUUGGAAGUAAUUACAAUAGAUUAUGGCGCGAUGAUCUUGACCCAUCCUAUGUACUUCUUUUUUGAAGGGAUAGGGCUCUAUGGGUGGGUACAAAUGGCAGUCUGACAAGU
>103	240.685	0.722778	277.867	203.503	GUCGACGUACUUCAUAGGAUCAUUUCUAUAGGAAUCGUCACUCUUUGACUCUUCAAAAGAGCCAAUGAAUCCAACUUGGUUGAUGAGUCCCAUAACCUUUGUAACCCAGAGUGUGAAACCGAAAUUGAAUCUAAAUAAGCUUUGUGCGCAAUCCUUAGCGGUUCGGCCAUCUAUAAUUUUGAAUAAAAAUUUUGCUUUGCCGUUGCAUUUGUAGUUUUUUCCAUUGGAAGCAAGUACAAUAUUUUAUGGCGCGAUGAUCUUGACCCAUCCUAUGUACUUCUUUUUUUAAGGGAUAGGGCUCUAUGGGUGGGUACAAAUGGCAGUCUGACAAGU
>104	162.023	0.489497	184.299	139.748	GUCGACGUACUUCAUAGGAUCAUUUCUAUAGGAAUCGUCACUCUUUGACUCUUCAAAAGAGCCACUGAAUCCAACUUGGUUGAUGAGUCCUAUAACCUUUGCACCCCAGAGUGAGAAACCGAAAUUGAAUCUAAAUUAGCUUGGUCCGCAAUCCUUAGCGGUUCGGCCAUCUAUAAUUUUGAAUAAAAAUUUGCUUUGCCUUGCAUUUGUAGUUUUUUCCUUUGGAAGUAAUUACAAUAUUUUAUGGCGCGAUGAUCUUGACCCAUCCUAUGUACUUCUUUUUUGAAGGGAUAGGGCUCUAUGGGUGGGUACAAAUGGCAGUCUGACAAGU
>105	196.534	0.590193	176.182	216.887	GUCGACGUACUUCAUAGGAUGAUUUCUAUAGGAAUCGUCACUCUUUGACUCUUCAAAAGAGCCACUGAAUCCAACUUGGCUGAUGAGUCCCAUAACCUUUGUACCCCAGAGUGAGAAACCGAAAUUGAAUCUAAAUUAGCUUGGUCCGCAAUCCUUAGCGGUUCGGCCAUCUAUAAUUUUGAAUAAAAAUUUUGCUUUGCCGUUGCAUUGGUAGUUUUUUCCUUUGGAAGCAAUUACAAUAUUUUAUGGCGCGAUGAUCUUGACCCAUCCUAUGUACUACUUUUUUGAAGGGAUAGCCCUUUAUGGGUGGGUACAAAUGGCAGUCUGUCAAGU
>106	328.886	0.987646	326.751	331.022	GUCGACGUACAUCAUAGGAUCAUUUCUAUAGGAAUCGUCAGUCUUUGACUCUUCAAAAGAGCCACUGAAUCCAACUUGGUUGAUGAGUCCCAUAACCUUUGUACCCCAGAGUGACAAACCGAAAUUGAAUCUAAAUUAGUUUGGUCCGCAAUCCUUUGCGGUUCGGCCUUCUAGAAUUUUGAAUAAAAAUUUGGCUUUGCCGUUGCAUUUGUAGUUUUUUCUUUUGGAAGAAAUUACAAUAUUUUAUGGCGCGAUGAUCUUGACCCAUGCUAUGUACUUAUUAUUGGAAGGGAUAAAGCGCUAUGGGUGGAUACUAAUGGCAGUCUGACAAUU
>107	230.488	0.692157	247.609	213.368	GUCGACGUACUUCAUAGGAUCAUUUCUAUAGGAAUCGUCACUCUUUGACUCUUCAAAAGAGCCACUGAAUGCAACUUGGUUGAUGGGGCCCAUAACCUUUGUACCCCAGAGUGUGAAACCGAAAUUGAAUCUAAAUUAGCUUUGUCCGCAGUCCUUAGCGGUUCGGCCAUCUAUAAUUUUGAAUACAAGUUUUGCUUUGCCGUUGCAUUUGUAGUUUUUUCCUUUGGAAGUAAUUACAGUAUUUUAUUGCGCGAUGAUCUUGACCCAUCCUAUGUACUUCUUUUUUGAAGGGAUAGGGCUCUAUGGGUGGGUACCAAUGGCAGUCUGACAAGU
>108	112.551	0.337992	125.052	100.051	GUCGACGUACUUCAUAGGAUCAUUUCUAUAUGAAUCGUCACUCUUUGACUCUUCAAAAGAGCCACUGAAUCCAACUUGGUUGAUGAGUCCCAUAACCUUUGUACCCCAGAGUGAGAAACCGAAAUUGAAUCUAAAUUAGCUUGGUCCGCAAUCCUUAGCGGUUCGGCCAUCUAUAAUUUUGAAUAAAAAUUUUGCUUUGCCGUUGCAUUUGUAGUUUUUUCCUUUGGAAGUAAUUACAAUAUUUUAUGGCGCGAUGAUCUUGACCCAUCCUAUGUACUUCUUUUUUGAAGGGAUAGGGCUCUAUGGGUGGGUACGAAUGGCAGUCUGACAAGU
>109	244.391	0.733907	242.354	246.428	GUCGACGUACUUCAUAGGAUCUUUUCUAUAGGAAUCGUCACUCUUUGACUCUUCAGAAGAGCCACUGAAUCCAACUUGGUUGAUGAGUCCCAUAACCUUUGAACCCCAGAGUGAUAAACCGAAAUUGAAUCUAAAUUAGCUUGGUCCGCAAUCCUUUGCGGUUCGGCCUUCUAUAAUUUUGGAUAAAAAUUUUGCUUUGCCGUUGCAUUUGUAGUUUUUUCCUUUGGUAUUAAUUACAAUAUUUUAUGGGGCGAUGAUCUUGACCCAUACUAUGUACUUCUUUUUUGAAGGGAUAGGGCUUUAUGGGUGGGUACAAAUGGCAGUCUGACAAGU
>110	247.193	0.746808	283.486	210.901	GUCGACGUACUUCAUAGGAUCAUUUCUAUAGGAAUUGUCACUCUUUGACUCUUCAAAAGAGCCACUGAAUCCAACUUGGUUGAUGAGUCCCAUAACCUUUGUACCCCAGAGUGAGAAUGCGAAAUUAUCUAAAUUAGCUUGGUCCGCAAUCCUUAGCGGUUCGGCCAACUAUAAUUUUGAAUAAAAAUUUUGCUUUGCCGUUGCAUUUGUAGUGUUUUCCUUUGGAAGUAAUUACAAUAUUUUAUGGCGCGAUGAUCUUGACCCAUCCUAUGUACUUCUUUUUUGAAGGGAUAGGGCUCUAUGGGUGGGUACAAAUGGCAGUAUUACAAGU
>111	115.472	0.346762	111.42	119.524	GUCGACGUACUUCAUAGGAUCAUUUCUAUAGGAAUCGUCACUCUUUGACUCUUCAAAAGAGCCACUGAAUCCAACUUGGUUGAUGAGUCCCAUAACCUUUGUACCCCAGAGUGAGAAACCGAAAUUGAAUCUAAAUUAGCUUGGUCCGCAAUCCUUAGCGGUUCGGCCAUCUAUAAUUUUGAAUAAAAAUUUUGCUUUGCCGUUGCAUUUGUAGUUUUUUCCUUUGGAAGUAAUUACAAUAUUUUAUGGCGCGAUGAUCUUGACCCAUCCUAUGUACUUCUGUGUUGAAGGGAUAGGACUCUAUGGGUGGGUACAAAUGGCAGUCUGACAAGU
>112	139.153	0.417877	166.03	112.276	GUCGACGUACUUCAUAGGAUCAUUUCUAUAGGAAUCGUCACUCUUUGACUCUUCAAAAGAGCCACUGAAUCCAACUUUGUUGAUGAGUCCCAUAACCUUUGUACCCCAGAGUGAUAAACCGAAAUUGAAUUUAAAUUAGCUUGGUCCGCAAUCCUUAGCGGUUCGGCCAUCUAUAAUUUUGAAUAAAAAUUUUGCUUUGCCGUUGCAUUUGUAGUUUUUUCCUUUGGAAGUAAUUACAAUAUUUUAUGGCGCGAUGAUCUUGACCCAUCCUAUGUACUUCUUUUUUGAAGGGAUAGGGCUCUAUGGGUGGGUACAAAUGGCAGUCUGACAAGU
>113	270.33	0.811802	303.208	237.453	GUCGACGUACUUCAUAGGAUCAUUUCUAUAGGAAUCGUCACUAUUUGACUCUUCAAAAUAGCCACUGAAUCCAACUCGGUUGAUGAGUCCCAUAACCUUUGAACCCCAGAGUGAGAAACCGAAAUUGAAUCUAAAUUAGCUUGGUCCGCAAUCCUUAGCGGUUCGGCUCGCUAUAAUUUUGAAUAAAAAUUUUGCUUUGCCGUUGCAUUGGUAGUUUUUUCCUUGGGAAGAAAUUACAAUAUUCUAUGGCGCGAUGCUCUUGUCCCAUCCUAUGUACUUCUUUUUUGAAGGGAUAAGGCUCUAUGGGUGGGUACAAAUGGCAGUCUGACAAGU
>114	250.555	0.752416	240.148	260.962	GUCGACGUACUUCAUAGGAUCAUUUCUGUAGGAAUCGUCACUCUUUGACUCUUCAAAAGAGCCACUGAAUCCAACUUGGUUGAUGAGUCCCAUAACCUUUAUACCCCAGAUUGAGAAACCUAUAUUGAAUCUAAAUUAGCUUGGUCCUCAAUCCUUAACGGUUCGGCCAUCUAUAAUUUUGAAUAAAAAUUUUGCUUUGCCGUUGCAUUUGUAGUUUUCUCCUUUGGAAGUAAUUACAAUAUUUUAUGGCGAGAUGAUCUUGACCCAUCCUAUGUACUUCUUUUUUGAAGGGAUAGGGCUCUAUGGGUGGGUUCAAAUGGCAGUCUGCAAAGU
>115	249.387	0.753435	279.122	219.652	GUCGACGUACUUCAUAGGAUCAUUUCUAGGAAUCUUCACUCUUUGACUCUUCAAAAGAGCGACCUAAUCCAACUUGGUUGAUGAGUCCCAUAACCUUUGUACCCCAGAGUGAGAAACCGAAAUUGAAUCUAAAUUAGCUUGGUCCGCAAUCCUUAGCGGUUGGGCCAGCUAUAAUUUUGAAUAAAAAUUUUGCUUUGCCGUUGCAUUUGUAGUUCUAUCCUUUGGAAGUAAUUACAAUAUUCUAUGGCGCAAUGAUCUUGACCCAUCCUAUGUACUUCUUUUUUGAAGGGUUAGGGCUCUAUGGGUGGGUACAAAUGGCAGUCUGACAAGU
>116	229.247	0.68843	226.951	231.544	GUCGACGUACUUCAUAGGAUCAUUUAUAUAGCAAUCGUCACUCUUUGACUCUUCAAAAGAGCCACUGAUUCCAACUUGGUUGAUGAGUCCCAUAAACUUUAUACCCCAGAGUGAGAAACCGAAAUUGAAUCUAAAUUAGCUUGGUCCGCAAUCCUUAGCGGUUCGGCCAUCUAUAAUUUUGAAUAAAAAUUUUGCUUUGCCUUUGCAUUUGUAGUUUUUUCCUUUGGAAGUAAUCACAAUAUUUUAUGGCGCGAUCAUCUUGACCCAUCCUAUGUACUUCUUUUUUGAAGGGAUAAGGCUCUAUGGGUAGGUACAAAUGGCAGUCUGACAAGU
>117	188.289	0.565433	191.156	185.422	GUCGACGUACUUCAUAGGAUCAUUUCUAUAGGAAUCGUCACUCUUUGACUCUUCAAAAGAGCCACUGAAUCCAACUUGGUUGAUGAGUCCCAUAACCUUUGUAUCCCAGAGUGAGAAACCGAAUUUGAAUCUAAAUUAGCUUGGUCCGUAAUCCUUAGCGGUUCGGCCAUCUAUAAUUUUGAAUCAAAAUUUUGCUUUGCCGUUGCAUUUGUAGUUUUUUCCUUUGGAAGUAAUUACAAUUUUUUACGGCGCGAUGAUCUUGACCCAUCCUAUGUACUUCUUUUUUCAGGGGAUAGGGCUCUAUGGGUGGGUACAAAUGUCAGUCUGACAAGU
>118	124.005	0.372387	139.25	108.759	GUCGACGUACUUCAUAGGAUCAUUUCUAUAGGAAUCGUCACUCUUUGACUCUUCAAAAGAGCCACUGAAUCCAACUUGGUUGAUGAGUACCAUAACCUUUGUACCCCAGAGUAAGAAACCGAAAUUGAAUCUAAAUUAGCUUGGUCCGCAAUCCUUAGCGGUUCGGCCAUCUAUAAUUUUGAAUAAAAAUUUUGCUUUGCCGUUGCAUUUGUAGUUUUUUCCUUUGGAAGUAAUUACAAUAUUUUAUGGCGCGAUGAUCUUGACCCAUCCUAUGUACUUCUUUUUUGAAGGGAUAGGGCUCUAUGGGUGGGUACAAAUGGCAGUCUGACAAGU
>119	96.8916	0.290966	100.802	92.9816	GUCGACGUACUUCAUAGGAUCAUUUCUAUAGGAAUCGUCACUCUUUGACUCUUCAAAAGAGCCACUGAAUCCAACUUGGUUGAUGAGUCCCAUAACCUUUGUACCCCAGAGUGAGAAACCGAAAUUGAAUCUAAAUUAGCUUGGUCCGCAAUCCUUAGCGGUUCGGCCAUCUAUAAUUUUGAAUAAAAAUUUUGCUUUGCCGUUGCAUUUGUAGUUUUUUCCUUUGGAAGUAAUUACAAUAUUUUAUGGCGCGAUGAUCUUGACCCAUCCUAUGUACUUCUUUUUUGAAGGGAUAGGGCUCUAUGGGUGGGUACAUAUGGCAGUCUGACAAGU
>120	201.896	0.619312	256.302	147.489	GUCGACGUACUUCAUAGGAUCAUUUCUAUAGGAAUCGUCACUCUUUGGCUCGUCAAAUGAGCCACUGAAUCCAACUUGGUUGAUGAAACCUUUGUACCCCAGAGUGAGAAACCGAAAUUGAAUCUAAAUUAGCUUGGUCCGCAAUCCUUAGCGGUUCGGCCAUCUAUAAUUUUGAAUAAAAAUUUUGCUUUGCCGUUGCAUUUGUAGUUUUUUCCUUUGGAAGUAAUUACAAUAUUUUAUGGCGCGAUGAUCUUGACCCAUCCUAUGUACUUCUUUUUUGAAGGGAUAGGGCUCUAUGGGUGGGUACAAAUGGCAGUCUGACAAGU
>121	200.624	0.607952	237.031	164.217	GUCGACGUACUUCAUAGGAUCAUUUCUAUAGGAAUCGUCACUCUUUGACUCUUCAAAAGAGCCAGAAUCCAACUUGGUUGAUGAGUCCCAUACCUUUGUACCCCAGAGUGAGAAACCGAAAUUGAAUCUAAAUUAGCUUGGUCCGCAAUCCUUAGCGGUUCGGCCAUCUAUAAUUUUGAAUAAAAAUUUUGCUUUGCCGUUGCAUUUGUAGUUUUUUCCUUUGGAAGUAAUUACAAUAUUUUAUGGCGCGAUGAUCUUAACCCAUCCUAUGUACUUCUUUUUUGAAGGGAUAGGGUUCUAUGGGUGGGUACAAAUGGCAGUCUGACAAGU
>122	178.056	0.534702	200.043	156.068	GUCGACGUACUUCAUUGGAUCAUUUCUAUAGGAAUCGUCACUCUUUGAGUCUUCAAAAGAGCCACUGAAUCCAACUUGGUUGAUGAGUCCCAUAACGUUUGUACCCCAGAGUGAGAAACCGAAAUUGAAUCUGAAUUAGCUUGGUCCGCAAUCCUUAGCGGUUCGGCCAUCUAUUAUUUUGAAUAUAAAUUUUGCUUUGCCGUUGCAUUUGUAGUUUUUUCCUUUGGAAGUAAUUACAAUAUUUUAUGGCGCGAUGAUCUUGACCCAUCCUAUGUACUUCUUUUUUGAAGGGAUAGGGCUCUAUGGGUGGGUACAAAUGGCAGUCUGACAAGU
>123	183.073	0.549769	205.146	161	GUCGACGUAUUUCAUAGGAUCAUUUCUAUAGGAAUCGUCACUCUUUGACACUUCAAAAGAGCCACUGAAUCCAACUUGGUUGAUGAGUCCCAUAACCUUUGUACCCCAGAGUGAGAAACUGCAAUUCAAUCUAAAUUAGCUUGGUCCGCAAUCCUUAGCGGUUCGGCCAUCUAUAAUUUUGAAAAAAAAUUUUGCUUUGCCGUUGCAUUUGUAGUUUUUUCCUUUGGAAGAAAUUGCAAUAUUUUAUGGCGCGAUGAUCUUGACCCAUCCUAUGUACUUCUUUUUUGAAGGGAUAGGGCUCUAUGGGUGGGUACAAAUGGCAGUCUGACAAGU
>124	248.14	0.745167	234.322	261.959	GUCGACGUACUUCAUAGGAUUAUUUCUAUAGGAACCGUCACUCUUUGACUCUUCAAACGAGCCACUGAAUCCAACAUGGUUGAUGAGUCCCAUAACCUUUGUACCCCAGAGUGAGAAACCGAAAUUGAAUCUAAUUUAGCUUGGUCCGCAGUCCUUAGCGGUUCAACCAUCUAUAAUUUUGAAUAAAAAUUUUGCUUUGCCGUUGCAUUUGUUGUCUUUUCCUUUGGCAGUAAUUACAAUAUUUUAUGGUGCGAUGAUCUUGACCCAUCCUAUGUACUUCUUUUUUGAAGGGAUAGGGCUCUGUAGGCGGGUACAAAUAGCAGUCUGACAAGU
>125	268.937	0.80762	289.794	248.081	GUCGACGUACUUCAUAGGAUUAUUUCUAUAGGAAUCGUCACUCUUUCACUCUUCAAAAGAGCAACCGCAUCCAACUUGGUUGAUGAGUCCCAUAACCUCUGUACCCCAGAGUGAGAAACCGAAAUUGAGUCUAAAUUAGCUUGGUCCGCAAUCCUUAGCGGUUCGGCCAUCUAUAAUUUUAAAUAAAAAUUUUGCUGUACCGUUGCAUUUGUAGUUUUUUCCUUUGGAAGUAAUUACAAGAUUAUAUGGCGGGAUGAUCUUGACCCAUCCUAUGUAUUUCUUUUUUGAAGGGAUAAGGGUCUAUGGGUGGGUACAAAUGGCAGUCUGACAAGU
>126	140.641	0.422345	143.547	137.735	GUCGACGUACUUCAAAUGAUAAUUUCUAUAGGAAUCGUCACUCUUUGACUCUUCAAAAGAGCCACUGAAUCCAACUUGGUUGAUGAGUCCCAUAACCUUUGUACCCCAGAGUGAGAAACCGAAAUUGAAUCUAAAUUAGCUUGGUCCGCAAUCCUUAGCGGUUCGGCCAUCUAUAAUUUUGAAUAAAAAUUUUGCUUUGCCGUUGCAUUUGUAGUUUUUUCCUUUGGAAGUAAUAACAAUAUUCUAUGGCGCGAUGAUCUUGACCCAUCCUAUGUACUUCUUUUUUGAAGGGAUAGGGCUCUAUGGGUGGGUACAAAUGGCAGUCUGACAAGU
>127	242.757	0.728999	262.387	223.126	GUCGACGUACUUCAUAGGAUCAUUUCUAUAGGAAUCGUCACUGUUUGAUUCUUCAAAAGAGCGACUGAAUCCAACUUGGUUGAUGCGUCCCAUAACCUUUCUACCCCAGAGUGAGAAACCGAAAUUGAAUCUAAAUUAGCUUGGUCCGCAAACCUUAGCGGUUCGGCCAUCUAUAAUUUUGAAUGAAAAUAUUGCUUUGCCGUUGCAUUUGUAGUUUUUUGCUUUGGAAGUAAUUACAAUAUUUUAUAGCGCGAUGAUCUUGACCCAUCCUAUGUACUUCUUUUUUGAAGGGAUAGGGCUCUAUGGGUGGGUACAAAUGGCAAUCUGACAAGU
>128	243.827	0.738871	247.916	239.739	GUCGACGUACUUCAUAGGAUCAUUUCUAUAGGAUUCGUCACUCUUUGACUCUUCAAAAGAGCCACUGAUUCCAACUUGGUUGAUGAGUCCCAGAACCUUUGUACCCCAGAGUGAGAAACCGAAAUUGAAUCUAAAUUAGCUUGGUCCGCAAACCUUAGCGGUUCGGCCAUCUAUAAUUUUGAAUAAAAAUUUUGCUUUGCCAUUGCAUUAGUAGUUUUUUCCUUUGGAAGUAACAAUAUUUUAUGGCGCGAUGAUCUUGACCCAUCCUAUGUACUUUUUUUUUGAAGGGAUAGGGCUCUAUGGGUUGGUACAAAUGGCAGUCUGACAAGU
>129	132.894	0.400282	158.192	107.595	GUCGACGUACUUCAUAGGAUCAUUUCUAUAGGAAUCGUCACUCUUUGACUCUUCAAAAGAGCCACUGAAUCCAACUUGGUUGAUGAGUCCCAUAACCUUUGUACCCCAGAGUGAAAACCGAAAUUGAAUCUAAAUUAGCUUGGUCCGCAAUCCUUAGCGGUUCGGCCAUCUAUAAUUUUGAAUAAAAAUUUUGCUUUGCCGUUGCAUUUGUAGUUUUUUCCUUUGGAAGUAAUUACAAUAUUUUAUGGCGCGAUGAUCUUGACCCAUCCUAUGUACUUCUUUUUUGAAGGGAUAGGGCUCUAUGGGUGGGUACAAAUGGCAGUCUGACAAGU
>130	251.502	0.755262	274.233	228.771	GUCGACGUACUUCAUAGGAUCAUUUCUAUAGGAAUCGUCACUCUUUGACUCUUCAAAAGAGCGACUGAAUCCAACUUGGUUGAUGAGUCCCAUAACCUUUGUACCCCAGAGUGAGAAACUGUAAUUGGAUCUAAAUUAGCUUGGUCCUCAAUCCUUAGCCGUUCGGCCAUCUAUAAUUUUGAAUAAAAAUUUUGCUUUGCCGUUGCAUUUGUAGUUUUUUCUAUUGGAAGUAAUAACAAUAUUUUAUGGUGCGAUGAUAUUGACCCGUCUUAUGUACUUCUUUUUUGAAGGGAUAGGGCGCUAUGGGUGGGUACAAAUGGCAGUCUGACAAGU
>131	287.647	0.863806	287.488	287.806	GUCGACGUACUUCAUAGGAUCAUUUCUAUAGGAAUCGUCACUCUUUGACUGUUCAAAAGAGCCACUGAAUCCAACUUGGUUGAUGAGUCCCAAAAGUUUUGUACCCCAGAGUGAGAAACCGAAAUUAAAUCUAAAUUAACUUGGUCCGCAAUCCUUAGCGGUUCGGCCAUCUAUAAUUUUGAAUAAAAAUUUUGCUUUGCAGUUGCAUUUGUAGUUUUUUGCUUUGGAAGUAAUUACAAUAUUUUAUGGCGCGAUCAUCUUGACCCAUCCUAUGUACUUCUUGUUUGAAGGGAUAUGGCUCUAUUGGUCGCUACAAAUGGCAGUCUGACAAGU
>132	284.539	0.857045	316.098	252.98	GUCGACGUACUUCAUAAGAUCAUUUCUAUAGGAAUCAUCACUCUUUGACUCUUCAAAAGAGCCAUUGAAUCCAACUUGGUUGAUGAGUCCCAUAACCUUUGUACCCCAGAGUGAGAAACCGAUUUUGAAUCUAAAUCAGCUUGGUCCGCAAUCCUUAGCGGUCGGCAAUCUAUAAUUUUGAAUAAAAGUUUUGCUUUGCCGUUGCAUUUGUAGUUUUUUCCUUUGGAAGUAAUUACAAUAUUUUAUGGCGAGAUGAUCUGGACCCAUCCUAUGUACUACUUUUUUGAAGGGAUAGGGCGCUAUGGGUGGGUACAAAUGGCAGUCUGACAAGU
>133	175.708	0.527652	179.983	171.434	GUCGACGUACUUCAUAGGAUCAUUUCUAUAGGAAUCGUCACUCUUAGACUCUUCAAAAGAGCCACUGGAUCCAACUUGGUUGAUGAGUCCCAUAACCUUUGUACCCCAGAGUGAGAAACCGAAAUUGAAUCCAAAUUAGCAUGGUCCGCAAUCAUUAGCGGUUCGGCCAUCUAUAAUUUUGAAUAAAAAUUUUGCUUUGCCGUUGCAUUUGUAGUUUUUUCCUUUGGAAGUAAUUACAAUAUUUUAUGGCGCGAUGAUCUUGACCCAUCCUAGGUACUUCUUUUUUGAAGGGAUAGGGCUCUAUGAGUGGGUACAAAUGGCAGUCUGACAAGU
>134	275.849	0.830871	286.139	265.559	GUCGACGUACUCCAUAGGAUCAUUUCUAUAGGAAUCGUCACUCUUUUACUCUUCAAAAGACCCACCGAAUCCUACUUGGUUAAUGAGUUCCAUAACCUUUGUACCCCAGAGUGAGAAACCGAAAUUGAAUCUAAAUUAGCUUGGUCCGCAAUCCUCUGCGGUUCGGCCAUCUAUAAUUUUGAAUAAGAAUUUUGCGUUGCCGUUGCAUUUGUAGUUUUUUCCUUUGGAAGUAACUACAAUAUUUUAUGGCGCGAUGAUCUUGACCCAUCCUAUGAGUUCUUUUUUGAAGGGAUAGGGCUCUAUGGGUGGGUACAAAUGGCAGUCUGACAAGU
>135	246.007	0.738758	247.522	244.491	GUCGACGUACUUCAGAGGAUCAUUUCUAUAGGAAUCGUCACUCUUUGACUCUUCACAAGAGCCACUGAAUCCAACUUGGUUGAGGAGUCCCAUAACCUUUGUACCCCAGAUUGAGAAAACGAAAUUGAAUCUAAAUUAGCUUGGUCCGCAAUCCUUAGCGGUUCGGCCAUCUAUAAUAUUGAAUAACAAUUUUGCUUUGCCGUUGCAUUUGCAGUUUUUUCCUUUGGAAGUAAUUACAAUCUUGUAUGGCGCGAUGAUCUUGACCCAUCCUAUGUACUUCUUUUUUGAAGGGAUAGGGCUCUAUGGGUGGUUACAAAUGGCAGUCUGACGAGU
>136	185.459	0.556933	204.917	166	GUCGACGUACUUCAUAGGAUCAUUUCUAUAGGAAUCGUCACUCUUUGACUCUUCAAAAGAGCCACUGACUCCAAUUUGGCUGAUGAGACCCAUAACCUUUGUACCCCAGAGUCAGAAACCGAAAUUUAAUCUAAAUUAGCUUGGUCCGCAAUCCUUAGCGGUUCGGCCAUCUAUAAUUUUGAAUAACAAUUUUGCUUUGCCGUUGCAUUUGUAGUUUUUUCCUUUGGAAGUAAUUACAAUAUUUUAUGGCGCGAUGAUCUUGACCCAUCCUAUGUACUUCUUUUUUGAAGGGAUAGGGCUCUAUGGGUGGGUACAAAUGGCAGUCUGACAAGU
>137	173.823	0.528337	212.334	135.312	GUCGACGUACUUCAUAGGAUCAUUUCUAUAGGGUCACUCUUUGACUCUUCAAAAGAGCCACUGAAUCCAACUUGGUUGAUGAGUCCCAUAACCUUUGUACCCCAGAGUGAGAAACCGAAAUUGAAUCUAAAUUAGCUUGGUCCGCAAUCCUUAGCGGUUCGGCCAUCUAUAAUUUUGAAUAAAAAUUUUGCUUUGCCGUUGCAUUUGUAGUUUUUUCCUUUGGAAGUAAUUACAAGAAUUUAUGGCGCGAUGAUCUUGACCCAUCCUAUGUACUUCUUUUUUGAAGGGAUAGGGCUCUAUGGGUGGGUACAAAUGGCAGUCUGACAAGU
>138	239.684	0.721941	266.352	213.017	GUCGACGUCCUUCAUAGGAUCAUUUCUAUAGGAAUUGUCACUCUUUGACUCUUCAAAAAGCCACUGAAUCCAACUUGGUUGAUGAGUCCCAUAUCCUUUGUAUCCCAGAGUGAGAAACCGAAAUUGAAACUAAAUUAGCUUGGUCCGCAAUCCUUAGCGGUUCGGCCAUCUAUAAUUUUGAAUAAAAAUUUUGCUUUGCCGUUGCAUUUGUAGUUUUUUCCUUUGGAAGUAAUUACAAUAUUUUAUGGAGCGAUGAUCUUGACCAAUGCUAUGUACUUCUUUUUUGAAGGGAUAGGGCUCUAUGGGUGGGUACAAAUGGCAGUCUGACAAGU
>139	224.633	0.674574	225.707	223.56	GUCGACGUACUUCAUAGGAUCAUUUCUAUAGGAAUCGUCACUCUUUGACUCUUCAAAAGAGCCACUGACUCCAACUUGGCUGAUGAGUCCCAAAACCUUUGUACCCCAGAGUGAGAAACCGAAAUUGAAUCUAAAUUAGCUUGGUCCGCGAUCCUUAUCGGUUCGGCCAUCUAUAAUUUUGAAUAGAAAUUUUGCUUUGCCGUUGCGUUUGUAGUUUUUUCCUUUGGAAGUAAUGACAUUAUUUGAUGGCGCGAUGAUCUUGACCCAUCCUAUGUACUUCUUUUUUGAAGUGAUAGGGAUCUAUGGGUGGGUACAAAUGGCAGUCUGACAAGU
>140	136.927	0.411191	143.754	130.099	GUCGACGUACUUCAUAGGAUCAUUUCUAUAGGAAUCGUCACUCUUUGACUCUUCAAAAGAGCCACUGAAUCCAACUUGGUUGAUGAGUCCCAUAACCUUUGUACCCCAGAGUGAGAAACCGAAAUUGAAUCUAAAUUAGCUUGGUCCGCAAUCCUUAGCGGUUCGGCCAUCUAUAAUUUUGAAUAAAAUUAUUGCUUAGCCGUUGCAUUUGUAGUUUUUUCCUUUGGAAGUAAUUACAAUAUUUUAUGGCGCGAUGAUCUUGACCCAUCCUAUGUACUGCUUUUUUGAAGCGAUAGGGCUCUAUGGGUGGGUACAAAUGGCAGUCUGACAAGU
>141	343.645	1.03507	344.251	343.038	GUCGACGUACUUCAUAGGAUCAUUUCUAUAGGAAUCGUCACUCUUUGACUCUUCAAAUAGCCACUGAAUCCAUCUUGGUUGUUGAGUCCCAUCACCUUUGUACCCCAGAGUGAGAAACCGAAAUUGAAUCGAAAUUAGCUUGGUCCGCAAUCCUUAGCGGUUCGGCCAUAUAUAAUUUUGAAUAAAAAGUUUGCUUUGCCGUUGCAUUUGUAGUUUUUUCCUUUGGAAGAAAUUACAAAAUUCUAUAGCGCGAUGAUCUAGACCCUUCCUAUGUACUUCAUUUUUCAAGAGAUAGGGCUCUAUGGGUGGGUACAAAUGGCAGUCUGACAAGU
>142	221.153	0.666124	225.884	216.423	GUCGACGUAUUUCAUAGGAUCAUUCUAUAGGAAUCGUCACUCUUUGACUCUUCAAAAGAGCCACUGAAUCCAACUUGGUUGAUGAGUCCCAUAACCUUUGUACCCCAGAGUGAGAAACCGAAAUUGAAUUUAAAUUAGCUUGGUCCGCAAUCGUUAGCGGUUCGGCCAUCUAUAAUUUUGAAUAAAAAUUUUGCUUUGCCGUUGGAUUUGUAGUUUUUUCCUUUGGAAGUAAUUACAAUAUUUUAUGGCGCGAUGAUCUUGACCCAUCCUAUGUACUUCUUUUUUGAAGGGAUAGGGGUCUAUGUGUGGGGACAAAUGGCAGUCUGACAAGU
>143	221.823	0.666136	237.192	206.455	GUCGACGUAUUUCAUAGGAUCAUUUCUAUAGGAAUCGUCACUCUUUGACUCUUCAAAAGAGCCACUGAAUCCAACUUGGUUGAUGCGUCCCAUAACCUUUGCACCCCAGAGUGAGAAACCGAAGUUGAAUCUAAAUUAGCUUGGUCCGGAAUCCUUAGCGGUUCGGCCAUCUAUAAUUUUGAAUAAAAAUUUUGCUUUGCCGUUGCAUUUGUAGUUUUUUCGUUUGGAAGUAAUUACAAUAUUUUAUAGCGCGAUGAUCUUGACCCAUACUAUGUACUUCUUUUUUGAAGGGAUAGGGCUCUAUGGGUGGGUACAAUUGGCAGUCUGACAAAU
>144	125.761	0.377662	144.72	106.803	GUCGACGUACUUCAUAGGAUCAUUUCUAUAGGAAUCGUCACUCUUUGACUCUGCAAAAGAGCGACUGAAUCCAACUUGGUUGAUGAGUCCCAUAACCUUUGUACCCCAGAGUGAGAAACCGAAAUUGAAUCUAAAUUAGCUUGGUCCGCAAUCCUUAGCGGUUCGGCCAUCUAUUAUUUUGAAUAAAAAUUUUGCUUUGCCGUUGCAUUUGUAGUUUUUUCCUUUGGAAGUAAUUACAAUAUUUUAUGGCGCGAUGAUCUUGACCCAUCCUAUGUACUUCUUUUUUGAAGGGAUAGGGCUCUAUGGGUGGGUACAAAUGGCAGUCUGACAAGU
>145	183.127	0.549931	184.424	181.831	GUCGACGUACAUAAUAGGAUCAUUUCUAUAGGAAUCGUCACUCUUUGACUCUUCAAAAGAGCCACUGAAUCCAACUUGGUUGAUGAGUCCCAUAACCUUUGUACCCCAGAGUGAGAAACCGAAAUUGAAUCUAAAUUAGCUUGGUCCGCAAUUCUUAGCGGUUCGGGCAUCUAUAAUUUUGAAUAUAAAUUUUGCUUUGCCGUUGCAUUUGUAGUUUUCUCCUUUGGAAGUAAUUACAAUAUUUUAUGGCUCGAUGAUCUUGACCCAUCCUAUGUACUUCUUUUUUGAAGGGAUAGGGCUUUAUGGGUGGGUACAAAUGGCAGUCUGACAAGU
>146	315.16	0.949277	334.154	296.166	GUCGACGUACUUCCUAGGAUCAUUUCUAUAGGAAUCGUCACUCUUUGACACUUCAAAAGAGGCACUGAAUCCAACUUGGUUGCUGAGUCCCAUAACCUUUGUCCCCCAGAGAGAGAAACCGAAAUUGAAUCUAAAUUAGCUUGGUCCGCGAUCCUUAGCGGUUCGGCGAUCUAUAAUUUUGAAUAAAAAUUUUGCUUUGCUGUUGCAUUUGUAGUUUUUUCCUUUGCAAGUAAUUACAAUAUUUUAUGGGGCGAUGAUCUUGACCCAUCCUAUGUACUUCUUUUUUGAAGGGAUAGGGCUCUAUGGGUAGGUACAAAUGGCAGUCUGACAAG
>147	205.949	0.618464	197.451	214.446	GUCGACGUACUUCAUAGGAUCAUUUCUAUAGGAAUCGUCACUCUUUGACUCUUCAAAAGAGCCACUGAAUCCAACUUGGUUGAUGAGUCCCAUAACCUUUGUACCCCAGAGUGAGAAACCGAAAUUGAAUCUAAAUUAGCUUGGUCCGCAAUCCUUAGCGGUCCGGCCAUCUAUAAUUUUGAAUAAAAAUCUUGGUUUGCCGUUGCAUUUGUAGUUUUUUCCUUUGGAAGUAAUUACAAUAUUUAAUGGCGCGAUGAUGUUGACCCAUCCUAUGUACUCCUUUUUUGAAGGGAUACGGCUCUAUGGGUUGGUACAAAUGACAGUCUGACAAGU
>148	159.28	0.484135	139.385	179.176	GUCGACGUACUUCAUAGGAUCAUUUCUAUAGGAAUCGUCACUCUUUGACUCUUCAAAAGAGCCACUGAAUCCAACUUGGUUGAUGAGUCCCAUAACCUUUGUACCCCAGAGUGAGAAACCGAAAUUGAAUCUAAAUUAGCUUGGUCCGCAAUCCUUAGCGGUUCGGCCAUCUAUAAUUUUGAAUAAAAAUUUUGCUUUGCCGUUGCAUUUGUACUUGUUUCCUUUGGGAGUAAUUACAAUAUUUUAUGGCGCGAUGAUCUUGACCCAUCCUAUGUACUUCUUUUUUGAAGGGAUAGGGCUCUAUGGGUGCAAAUGGCAGUCUGACAAGU
>149	257.743	0.776333	266.32	249.165	GUCGACGUACUUCAUAGGAUCAUUUCUAUAGGAAUCGUCACUCUUUGACUCUUCAAAACAGCCCUGAAUCCAACUUGGUUGAUGAGUCCCAUAACCUUUGUACCCCAGAGUGAGAAACCGAAAUUGAAUCUAAAAUAGCUUGGUCCGCAAUCCUUAGCGGUUCGGCUAUCUAUAAUUUUGAAUAAAAAUUUUGCUUUGCCGUUGCAUUUGUAGUUUUUUCCUUUGGAAGUCAUUACAAUAUUUUAAGGCGCGAUGAUCUUGACCCUUCCUAUGUACUUCUUUUUUGAAGGGAUAGGGCUCUAUGGGUGGGUUCAAAUGGCAGUCCGACAAGU
>150	243.043	0.732056	257.114	228.971	GUCGACGUACUUCAUAUGAUCAUUUCUAUAGGAAUCGUCACUCUUUGACUCUUCAAACGAGCCACUGAAUCCAACUUGGUUGAUGAGUCCCAUAACCUUUGUACCCCAGGGUGAGAAACCGAAAUUGAUUCUAACUUAGCUUGGUCCGCAAUCCUUAGCGCUUCGGCAUCUAUAAUUUUGCAUAAAAAUUUUGCUUUGCCGUUGCCUUUGUAGUUUUUUCCUUUGGAAGUAAUUACAAUACUUUAUGGCGCGAUGAUCUUGACCCAUCCUAUGUACUUCUUUUUGGAAGGGAUAGGGCUCUAUGGGUGGGUACAAAUGGCAGUCUGACAAGU
>151	276.404	0.830043	289.865	262.944	GUCGACGUACUUCAUAAGAUCAUUUCUAUAGGAAUCGUCACUCUUUGACUAUUCAAAAGAGCCACUGAAUCCAACUUGGUUGAUGAGUCCCAUAACCUAUGAACCCCAGAGUGAGAAACCGAAGUUGAAUCUAAAUUAGCUUGGUCCGCAAUCCUUAGCGGUUCGCCCAUCUAUAAUUUUGAAUAAAAAUUUUGCUUUGCCGUUGCAUUUGUAGUUUUUUCCUUUGGAAGUAAUUACAAUAUUUUAUGGCGCGAUGAGCUUGACCCAUCCUAUGUACUUCUUUUUUGAAGGGAUAAGGCUCUAUGGGUGGGUACAAUUGUCAGUCUGAAAAGU
>152	299.524	0.899471	334.207	264.841	GUCGACGAACUUCAUAGGAACAUGUCUAUAGCAAUCGUAACUCUUUGACUCUUCAAAAGAGCCAAUGAAUCCAACUUGGGUGAUGAGUCCCAUAACCUUUGUAACCCAGAGUGAGAAACCGCAAUUGAAUCUAAAUUAGCUUGGUCCGCAAUUCUGAGCGGUUCGGCCAUCUAUAAUUUUGAAUAAAAAUUUUGCUUUGCCGUUGCAUUUGUAGUUUUUUCCUUUGGAAGUAAUUACAAUCUUUUAUGGCGCGAUGAUCUUGAGCCAUCCUAUGUACUUCUUUUUUGAAGGGAUAGGGCUCUAUGGGUGGGUACAAACGGCAGUCUGACAGGU
>153	173.552	0.521176	194.859	152.244	GUCGACGUACUUAAUAGGAUCAUUUCUAUAGCAAUCGUCACUCUUUCACUCUUCAAAAGAGCCACUGAAUCCAACUUGGUUGAUGAGUCCCAUAACCUUUGUACCCCAGAGUGAGAAACCGAAAUUGAUUCUAAAUUAGCGUGGUCCGCAAUCUUUAGCGGUUCGGCCAUCUAUAAUUUUGAAUAAAAAUUUUGCUUUGCCGUUGCAUUUGUAGUUUUUUCCUUUGGAAGUAAUUACAAUAUUUUAUGGCGCGAUGAUCUUGACCCAUCCUAUGUACUUCUUUUUUGAAGGGAUAGGGCUCUAUGGGUGGGUACAAAUGGCAGUCUGACAAGU
>154	347.819	1.0445	342.412	353.226	GUCGACGUACUUCAUAGGAUCAUUUCUAUAGGAAUCGUCACUCUUUGACUCUUCAAAAGAGCCACUGAUUCCAACUUGGUUGAUGUGUCCCAUAACCUUUGUACCCUAGAGUGAGAAACCGAAAUUGAAUCAAAAUUAGCUUCGUCCGCAAUCCUUAGCGGUUCGGCCAUCUAUAAGGUUGAAUAAAAAUUCUGCGUUGCCGUUGGAUUUGUAGUUUUUUCCUUUGGAAGUAAUUACAAUAUUUUAUGUCGCGAUGACCUUGACCCAUCAUAUGUACUUCUUGUUUGAAGGGAUAGGGCUCUAUGGGUCGGUACAAACGGCAGUGUGACAAGU
>155	209.995	0.630617	221.234	198.757	GUCGACGUACUUCAUAGGAUCAUUUCUAUAGGAAUCGUCACUCUUGGACUCUUCAAAAGAGCCAUUUAAUCCAACUUGGUUGAUGAGUCCCAUAACCUUUGUACCCCAGAGUGAGAAACCGAAAUUGAAUCUAAAUUAGCGUGGUCCGCAAUCCUUAGCGGUUCGGCCAUCUAUAAUUUUGAUUAAAAAUUUUGCUUUGCCGUUGCAUUUGUAGUUUUUUCCUUUGGGAGUAAUUACAAUGUUUUACGGCGCGAUGAUCUUGACCCAUCCUAUGUACUUCUUUUUUGAAGGGAUAGGGCUCUAUGGGUGGGUACAAGUGGCAGUCCGACAAGU
>156	192.912	0.579314	200.97	184.853	GUCGACGUACUUCAUAGGAUCAUUUCUAUAGGAAUCGUCACUCUUUGACUCUUCAAAAGAGCCACUGAAUCCAACUUGGUUGAUGAGUCCCAUAACCUUUGUACCCCAUAGUGAGAAACCGAAAUUGAAUCUAAAUUAGCUUGGUCCGCAAUCCGUAGCGGUUUGGCGAUCUAUAAUUUUGAAUAAAAAUUUUGCUUUGCCGUUGCAUUUGUAGUUUGUUUCUUUGGAAGUAAUUACAAUACUUUAUGGCGCGAUGAUCUUGACCCAUCCUAUGUACUUCUUUUUAGAAGGGAUAGGGCACUAUGGGUGGGUACAAAUGGCAGUCUGACAAGU
>157	206.961	0.621503	205.519	208.402	GUCGACGUACUUCAUAGGAUCAUUUCUAUAGGAAUCGUCACUCUUUGACUCUUCAAAAGAGCCACUGAAUCCAACUUGGUUGAUGAGUCUCAUAACCCUUGUACCCCAGAAUGAGAAACCGAAAAUGAAUCUAAAUUAACUUGGUCCGCAAUCCUUAGCGGUUCGGCCAUCUAUAAUUUUGAAUCAAAAUUUUCCUUUGCCGUUGCAUCUGUAGUUUUUUCCUUUGGAAGUAAUUACAAUAUUUUAAGGCGCGAUGAUCUUGACCCAUCCUAUGUACUACUUUUUUUAAGGGAUAGGGCUCUAUGGGUGGGUACAAAUGGCAGUCUGACAAGU
>158	115.037	0.345456	126.928	103.146	GUCGACGUACUUCAUAGGAUCAUUUCUAUAGGAAUCGUCACUCUUUGACUCUUCAAAAGAGCCACUGAAUCCAACUUGGUUGAUGAGUCCCAUAACCUUGGUACCCCAGAGUGAGAAACCGAAAUUGAAUCUAAACUAGCUUGGUCCGCAAUCCUUAGCGGUUCGGCCAUCUAUAAUUUUGAAUAAAAAUUUUGCUUUGCCGUUGCAUUUGUAGUUUUUUCCUUUGGAAGUAAUUACAAUAUUUUAUGGCGCGAUGAUCUUGACCCAUCCUAUGUACUUCUUUUUUGAAGGGAUAGGGCUCUAUGGGUGGGUACAAAUGGCAGUCUGACAAGU
>159	163.121	0.489854	181.134	145.109	GUCGAAUUAAUUCAUAGGAUCAUUUCUAUAGGAAUCGUCACUCUUUGAGUCUUCAAAAGAGACACUGAAUCCAACUUGGUUGAUGAGUCCCAUAACCUUUGUACCCCAGAGUGAGAAACCGAAAUUGAAUCUAAAUUAGCUUGGUCCGCAAUCCUUAGCGGUUCGGCCAUCUAUAAUUUUGAAUAAAAAUUUUGCUUUGCCGUUGCAUUUGUAGUUUUUUCCUUUGGAAGUAAUUACAAUAUUUUAUGGCGCGAUGAUCUUGACCCAUCCUAUGUACUUCUUUUUUGAAGGGAUAGGGCUCUAUGGGUGGGUACAUAUGGCAGUCUGACAAGU
>160	204.752	0.614869	214.573	194.93	GUCGACGUACUUCAUAGGAUCAUUUCUAUAGGAAUCGUCACUCUUUAACUCUUCCAAAGAGCCACUGAAUCCAACUUGUUUGAUGAGUCCCAUAACCUUUGUACCCCAGAGUGAGAAACCGAAAUUGAACCUAAAUUAGCUUGGUCCGCAAUCCUUAGCCGUUCGGCCAUCUAUAAUUUUGAAUAAAAAUUUUGCUUUGCCGUUGCAUUUGUAGUUUUUUCCUUUGGGAGUAAUUACAAUAUUUUAUGGCGCGAUGAUCUUGACCCAUCCUAUGUACUUCUUUUUGGAAGGGAGAGGGCUCUAUGGGUGGGUUCAAAUGGCAGUCUGACAAGU
>161	291.638	0.875791	308.411	274.865	GUCGACGUACUUCAUAAGAUCAUUUCUAUAGGAAUCGUUACUCUUUGACUAUUCAAAAGAGCCACUGAAUCCAACUUGGUUGAUGAGUCACAUAACCUUAGUACCCCAGAGUGAGCAACCGAAAUUGAAUCUAAAUUAGCUUGGUCCGCAAUCCUUAGCGGUUCGGCCAACUAUAAUUUUGAAUAAAAAUUUUGCUUUGCCGUAGCAUUUGUAGUUUUUUGCUUUGGAAGUAAUUACAAUAUUGUAUGGCGCGAUAAUGUUGACCCAUCCUAUGUACUUCUUUUUUGAAGGCAUAGGGCUCUAUGGGUGGGUAUAAAUGGCAGUCUGACGAGU
>162	237.419	0.712971	244.949	229.889	GUCGACGUACUGCAUACGAUCUUUUCUAUAGGAAUCUUCACUCUUUGACGCUUCAAAAGAGCCACUAAAUCCAACUUGGUUGAUGAGUCCCAUACCUUUUGUACCCCAGAGUGAGAAACCGAAAUUGAAUCUAAAUUAGCUUGGUCCGCAAUCAUUAGCGGUUCGGCCAUCUAUAUUUUUGAAUAAAAAUUUUGCUUUGCCGUUGCAUUUGUAGUUUUUUCCUUUGGAAGUAAUUACAAUAUUUUAUGGCGCGAUGAUCUUGACCCAUCCUAUGUACUUCUUUAUUGAAGGGAUAGGACUCUAUGGGUGGGUACAAAUGGCAGUCUGACAAGU
>163	187.71	0.565393	220.895	154.525	GUCGACGUACUUCAUAGGAUCAUUUCUAUAGGAAUCGUCACUUUUUGACUCUUCUACAGAGCCCUGAACCCAACUUGGUUGAUGAGUCCCAUAACCUUUGUACCCCAGAGUGAGAAACCGAAAUUGAAUCUAAAUUAGCUUGGUCCGCAAUCCUUAGCGGUUCGGCCAUCUAUAAUUUUGAAUAAAAAUUUUGCUUUGCCGUUGCAUUUGUAGUUUUUUCCUUUGGAAGUAAUUACAAUAUUUUAUGGCGCGAUGAUCUUGACCCAUCCUAUGUACUUCUUUUUUGAAGGGAUAGGGCUCUAUGGGUGGGUACAAAUGGCAGUCUGACAAGU
>164	264.532	0.796783	278.956	250.108	GUCGACGUACUUCAUAGGAUCAUUUCUAUAGGAAUCGACACUCUUUGACUCUUCAACAGAGCCACUGAAUCCAACUUGGUUGAUGAGUCCCAUAACCUUUGCACCCCAGAGUGAGACACCGAAAUUGAGUCUAAAUUAGCUUGGUCCGCAAUCCUUAGCGGUUCGGCAAUCUAUAAUUUUGAAUAAUAAUUUUGCUUUGCCGUUGUAUUUGUAGUUUUUCCCUUUGGAAGUAAUUACAAUAUUUUAUGGCGCGAUGAUCUUGACCCAUCCUAUGUACUUCUUUUUUGAAGGGAUAGGGCUCUAUGGCUGGGUACAGAUUGCAUCUGACAAGU
>165	208.1	0.624924	223.479	192.72	GUCGACGUACUUCAUAGGAUCAUUUCUAUAGGAAUGGUCACUCUUUGACUCUUGAAAAGAGCCACUGAAUCCAACUUGGUUGAUGAGUCCCAUAACCUUUGUACCGCAGAGUGAGAAACCGAAAUUGAAUCUAAAUUAGCUUGGUCCGCAAUCCUUAGCGGUUCGGCCAUCUAUAAUUUUGAAUAUAAAUUUUGCUUUGCCGUUGCAUUUGUAGUUUUUUCCUUUGGAAGUAAUUACAAUAUCUUAUGGCGCGAUGACCUUGACCCAUCCUAUGUACUUCUUUUUUGAAGGGAUAGGGCUCUAUGGGUGCGUACAAAUGGCAGUCUGACAAGU
>166	295.316	0.889505	306.265	284.367	GUCGACGUACUUCAUAGGAUCAUUUCGAUAGGAAUCGUCAAUCUUUGACUCUUCAAAAGAGCCACUGAAUCCAACUUGGUCGAUGAGUCCCAUAUCUUUUGUACCCCAGAGUGAAAAACCGAAAUUGAAUCUAAAUUAGCUUGGUCCGCAAUCCUUAGCGUUUCGGCCAUCUAUAAUUUUGAAUAAAAAUUUUGCUUUGCCGUUGCAGUUGUAGUUUUUUCCUUUGGAAGUAAUUACAAUAUUUUAGGCGCGAUGAUCUUGACCCAUCCUAUGUACUUUUUUUUUGAACGCAUAGGGCUCUAUGGGUGGGUACAAAUGGAAGUCUGACAAAU
>167	242.27	0.738628	282.501	202.039	GUCGACGUACUUCAUAGGAUCAUUUCUAAUCGUCACUCUUUGACUCUUCAAAAGAGCCACUGAAUCCAACUUGUUUGAUGAGUCCCAUAAUCUUUGUACCCCAGAGUGAGAAACCGAAAUUGAAUCUAAAUUAGCUUGGUCCGCAAUCCUUAGCGGUUCGGCCAUCUAUAAUUUUGAAUAAAAAUUUUGCUUUGCCGUUGCAUUUGUAGUGUUUUCCUUUGGAAGUAAUUACAAUAUUUUAAGGCGCGAUGAUCUUGACCCAUCCUAUGUACUUCUUCUUUGAAGGGAUAGGGCUCUAUGGGUGGGUAAAAAUGGCAGUCUGACAAGU
>168	209.525	0.64075	209.986	209.065	GUCGACGUACUUCAUAGGAUCAUUUCUAUAGGAAUCGUCACUCUUUGACUCUUCAAAAGAGCCACUGAAUCCAACUUGGUCGAUGAGUCCCAUAACCUUUGUACCCCAGAGUGAGAAACCGAAAUUGAAUCUAAAUUAGCUUGGUCCGCAAUCCUUAGCGGUUCGGCCAUCUAUAAUUUUGAAUAAAAAUUUUGCUUUGCCGUUGCAUUUGUAGUUUUUUCCUUUGGAAGUAAUUACAAUAUUUUAGGCGCGUGAUCUUGACCCAUCCUAUGUACUUCUUGAAGGGAUAGGGCUCUAUGGGUGGGUACAAAUGGCAGUCUGACAAGU
>169	216.11	0.658872	248.713	183.507	GUCGACGUACUUCAUAGGAUCAUUUCUAUAGGAAUCGUCACUCUUUGACUCUCAAAAGAGCCACUGAAUCCAACUUGGUUGAUGAGUCCCAUAACCUUUGUACCCCAGAGUGAGAAACCGAAUUGAAUCUAAAUAGUUGUCCGCAAUCCUUAGCGGUUCGGCCAUCUAUAAUUUUGAAUAAAAAUUUUGCUUUGCCGUUGCAUUUGUAGUUUUUUCCUUUGGAAGUAAUUACAAUAUUUUAUGGCGCGAUGAUCUUGACCCAUCCUAUGUACUUCUUUUUUGAAGGGAUAGGGCUCUAUGGGUGGGUACAAAUGGCAGUCUGACAAGU
>170	282.645	0.85134	282.441	282.849	GUCGACGUACUUCAUAGGAUCAUUUCUAUAGGAAUCGUGACUCUUUGACUCUUCAAAAGAGCCACUGAAUCCAACUUGGUUGAUGAGUCCCAUAACCUAUGUACCCCAGAGUGGAAACCGAAAUUGAAUGUAAAUUAGCUUAGUCCGCAAUCCUUAGCGGUUCGGCCAUCUAUAAUUUUGAAUAAAAAUUUUGCUUUGCCGUUGCAUUUGUAGUUUUUUCCUUUGGAAGUAAUUACAAUUUUUUAUGGCGCGAUGAUCUUGACACAUCCUAUGUACUUCUUUUUUGAAGGGAUAGGGCUCUAUGAGUGGGUAGACAUGCCAGUCUGACAAGU
>171	190.804	0.572984	199.67	181.937	GUCGACGUACUUCAUAGGAUCAUUUCUAUAGGAAUCGUCACUCUUUGACUCUUCAAAAGAGCCACUGAAUCCAACUUGGUUGAUGAGUCCCAUAACCUUAGUACCCCAGAGUGAGAAACCGAAAUUGAAACUAAAUUAGCUUGGUCCGCAAUCCUUAGCGGCUCGGCCCUCUAUAAUUUUGAAUAAAAAUUUUGCUUUGCCGUUGCAUAUGUAGUUUUUUCCUUUGGAAGUAAUUACAAUAUUUUAUGGCGCGAUGAUCUUGACCCAUCCUAUUUACUUCUUUUUUGAAGGGAUAGGGCUCUUUGGGUGGGUACAAAUGGCAGUCUGACAAGU
>172	155.347	0.466507	165.207	145.487	GUCGACGUACUUCAUAGGAUCAUUUCUAUAGGAAUCGUCACUCUUUGACUCUUCAACAGAGCCACUGAAUCUAACUUGGUUGAUGAGUCCCAUAACCUUUGUACCCCAGAGUGAGAAACCGAAAUUGAAUCUAAAUUAGCUUGGUCCGCAAUCGUUAUCGGUUCGGCCAUCUAUAAUUUUGAAUAAAAAUUUUGCUUUGCCGUUGCAUUUGUAGUUUUUUCCUUUGGAAGUAAUUACAAUAUUUUAUGGCGCGAUGAUCUUGACCCAUCCUAUGUACUUCUUUUUUGAAGGGAUAGGGCUCUAUUGGUGGGUACAAAUGGCAGUCUGACAAGU
>173	306.669	0.926493	313.217	300.121	GUCGACGUACUUCAUAGGAUCAUAUCAAUAGGAAUCGUCACUCUUUGACUCUUCAAAAGAGCUACUGAAUCCAACUUGGUUGAUGAGUCCCAUAAUCUUUGUACCCCAGAGUGAGAAACCGAAAUUGAAUCUAAAUUAGCUUUGUCCGCAAUCCUUAGCGGUUCGGCCACUAUAAUUUUGAAUAAAAAUUUUGCUUUGCCGUUGCAUUUGUAGUUUUUUGCUUUGGAAGUAAUUACAAUAUUUAUGGCGCGAUGAUCUUGACCCAUCCUAUGUAUUUCUUUUUUGAAUGGAUAGGGCUCUAUGCGUGGGUACAAAUGGCAGUCUGACAAGU
>174	248.897	0.751955	235.038	262.756	GUCGACGUACUUUAUAGGAUCAUUUCUAUAGGAAUCGUCACUCUUUUACUCUUCAAAAGAGCCACUGAAUCCAACUUGGUUGAUGUGUCCCAUAACCUUUGUACCCCAGAGUGAGAAACCGAAAUGGAAUCUGAACUAGCUUGGUCCGCAAUCCUUAGCGGUUCGGCCAUCUAUAAUUUUAACUAAAAAUUUUGCUUUGCCGUUGCAUUUGUAGUUUUUUCCUUUGGAAGUAAUUACAAUAUUUUAUGGCGCGAUAAUCUUGACCCAUCCUAUGUACUUCUUUUUUGAAGGGAUAGUGCUCUAUGGGUGGGUACAAAUGGGUCUGACAAGU
>175	344.995	1.04544	365.464	324.526	GUCGACGUACUUCAUAGGACCAUUUCGAUAGGAAUCGUCACUCUCUGACUCUUCAAAAGAGCACUGAAUCCAACUUGUUGAUGAGUCCCAUAACCUUUGUACCCCAGAGUGUGAAACCGAAAUUGAAUCUAAAUUAGCUUGAUCCGUAAUCCUUAGCGGUUCGGCCAUCUAUAAUUUUGAAUAAAAAUUUUGCUUUUCCGUUGCAUUUGUAGUUUUUUCCUUUGGAAGUAAUUACAAUAUAUUGAGGCGCGAUGAUCUUGACCCAUCCUAUGUACUUCUUUUUUGAAGGGAUAGGGCUCUAUGGGUGGGUACAAAUGCAGUCUGACAAGU
>176	310.91	0.933664	308.592	313.229	GUCGACGUACGUCAUAGGAUGAUUUCUAUAGGAAUCGUCACUCUUUGACUCUUCAAAAGAGCCACUGAAUCCAACGUGGUUGCUGAGUCACAUAACCUUAGUACCCCAGAGUGAGAAACCGAAAAUGAAUCUAAAUUAGCUUGGUCCGCAAUCCUUAGCGGUUCGGCUAUCUAUAAGUUUGAAUAAAAAUUAUGCUUUGCCGUUGCAUUUGUAGUUUUUUCCUUUGGAAGUAAUUACAAUAUUUUAUGGCGCGAUGAUCUUGACCCAUCCUAUGUACAUCUUUUUUGAAGGGAUACGGCUCUAGGGGUGGGUACAAAUGGCAGUCUGACAAGU
>177	263.906	0.792512	282.435	245.377	GUCGACGUACUUCAUAGGAUCAUUUCUUUAGAAAUCGUCUGUCUAUGACUCUUCAAAAGAGCCAUUGAAUCCAACUUGUUUGAUGAGUCCCAUAACCUUUGUACCCCAGAGUGAGAAACCGAAAUUGAAUCUAAAUUAGCUUGGUCCGCAAUCCUUAGCGGUCCGGCCAUCUAUAAUUUUGAAUAAAAAUUUUGCUUUGCCGUUGCAUUUGUAGUUUUUCCCUGUGGAAGUAAUUACAAUAUUCUAUGGGGCGAUGAUCUUGACCCAUCCUAUGUACUUCUUUUUAGAAGGGAUAGGGCUCUAUGGGUGGGUACAAAUGGGAGUCUGACAAGU
>178	224.916	0.675424	235.427	214.406	GUCGACGUACUUCAUAGGAUCAUUUCUAUAGGAAUCGUCACUCUUUGACUCUUCAAAAGAGCCACUGAAUCCACCUUGGAUGAUGAGUCCCAUAACCUUUGUACCCCAGAGUGAGAAACCGAAAUUGAAUCUAAAUAAGCUUGGUCCGCAAUCCUUAGCGGUUCGGCCAUCUAUAAUUUUGAAUAUAAAUUUUGCUUUGCCGUUGCAUUUGUAGUUGUUUCCUUUGGAAGUAAUUCCAAUUUUUUAUGGCGCGAUGAUCCUGACCCAUCCUAUGUACUUCUUUUUUGAAGGGAUAGGGCUCUAUGGGUGGGUACAACUGGCAGUCUUACAAGU
>179	185.409	0.567001	203.734	167.085	GUCGACGUACUUCAUAGGAUCAUUUCUAUAGGAAUCGUCACUCUUUGACUCUUCAAAAGAGCCACUGAAUCCAACUUGGUUGAUGAGUCCCAUAACCUUUGUACCCCAGAGUGAGAAACCGAAAUUGAAUCUAAAUUAGAUUGGUCCGCAAUCCGGUUCGGCCAUCUAUAAUUUGAAUAAAAAUUUUGCUUUGCCGUUGCAUUUGUAGUUUUUUCCUUUGGAAGUAAUUACAAUAUUUUAUGGCGCGAUGAUCUUGACCCAUCCUAUGUACUUCUUUUUUGAAGGGAUAGGGCUCUAUGGGUGGGUACAAAUGGCAGUCUGACAAGU
>180	261.588	0.785548	287.895	235.28	GUCGACGUACUUCAUAGUAUCAUUUCUAUAGGAAUCGUCACUCUUUGACUCUUCAAAAGAGCCACUGAAUCCACCUAGGUUGAUGAGGCCCAUAACCUUUGUAACCCAGAGUGUGAAACCGAUAUUGAAUCUAAAUUAGCUUGGUCCGCAAUCCUUAGCGGUUCGGCCAUCGAUAAUUUUGAAUAAAGAUCUUGCUUUGCCGUUGCAUUUGUAGUUUUUUCCUUUGGAAGUAAUUACAAUAUUUUAUGGCGAGAUGAUCUUGACCCAUCCUAUGUACUUCUUUUUUGCAUGGAUAGGGCUCUAUGGGUGGGUACAAAUGGCAGUCUGACAAGU
>181	316.994	0.954802	329.334	304.654	GUCGACGUACUUCAUAGGAUCAUUUCUAUAGGAAUUGUCACUCUUUGAUUCUUCAAAAGAGCCACGGAAUCCAACUUGGUUGAUGAGUCCCAUAACCUUUAUACCCCAGAGUGAGAAACCGAAAUUAAAUCUGAAUUAGGUAGGUCCGCAAUGCUUAGCGGUUCGGCCCUCUAUUAUUUUGAAUAAGAAUUUUGCUUUGCCGUUGCAUUUGUAGUUUUUUCCUUUGGAAGUAAUUACAACAUUUUAUGGCGCGAUGAUUUGACUCAUCCUAUGUACUUCUUUUUUGAAGGGAUAGGGCUCUAUGGGUGGGUACAAACGGCAGUCUGACAAGU
>182	204.519	0.614172	210.021	199.017	GUCGACGUACUUCAUAGGAUCAUUUCUAUAGGAAUCGUCACUCUUUGACUCUUCAAAAGAGCCACUGAAUCCAACUUGCUUGAUGAGUCCAAUAACCUUUGUACCCGAGAGUGAGAAACCGAAAUUGAAUCUAAAUUAGCUUGGUCCGCAAUCCUUAGCGGUUCGGCCAUCUAUAUUUUUGAAUAAAAAUUUUGCUUUGCCGUUGCAUUUGUAGUUUUUUCCUUUGGAAGUAAUUACAAUAUUUUAUGGCGCGAUGAUCUUGAUCCAUCCUAUGUACUUCUUUUUUGAAGGGAUAUGGCUCUAUGCGUUGGUACAAAUGGCAGUCUGACAAGU
>183	228.381	0.685828	232.787	223.975	GUCGACGUACUUCAUAGGAUCAUUUCUAUAGGAAUCGUCACUCUUUGACUCUUCAAAAGAGCCACUUAAUCCAACUUGGUUGAUGAGUACCAUAACCUUCGUACCCCAGAGUGAGAAACCGAAGUUGAAUCUAAAUUAGCUUGGUCCGCAAUCCUUAUCGGUUCGGCCAUCUAUAAUUUUGAAUGAAAAUUUUGCUUUGCCGUUGUAUUUGUAGUUUUUUCCUUUGGAAGUAAUGACGAUAUUUUAUGGCGCGAUGAUCUUGACCGAUCCUAUGUACUUCUUUUUUGAAGGGAUAUGGCUCUAUGGGUGGGUACAAAUGGCAGUCUGACAAGU
>184	161.159	0.489845	165.736	156.581	GUCGACGUACUUCAUAGGAUCAUUUCUAUAGGAAUCGUCACUCUUUGACUCUUCAAAAGAGCCACUGUAUCCAACUUGGUUGAUGAGUCCCAUAACCUUUGUACCCCAGAGUGAGAAACCGAAAUUGAAUCUAAAUUAGCUUGGUCCGCAAUCCUUAGCGGUUCGGCCAUCUAUAAUUUUGAAUAAAAAUUUUGCUUUGCCGUUGCAUUUGUUUUUCCUUUGGAAGUAAUUACAAUAUUUUAUGGCGCGAUGAUCUUGACCCAUCCUAUGUACUUCUUUUUUGAAGGGAUAGGGCUCUAUGGGUGGGUACAAAUGGCAGUCUGACAAGU
>185	256.857	0.78072	316.611	197.103	GUCGACGUACUUCAUAGGAUCAUUUCUAUAGGAAUCGUCACUCUUUGACUCUUCAAAAGAGCCACUGAAUCCAACUUGGCUGAUGACCAUAACCUUUGUACCCCAGAGUGAGAAACCGAAAUUGAAUCUAAAUUAGCUUGGUCCGCAAUCCUUAGCGGUUCGGCCAUCUAUAAUUUUGAAUAAAAAUUUUGCUUUGCCGUUGCAUUUGUAGUUUUUUCUUUGGAAGUGAUUACAUUGUUUUAUGGCGCCAUGAUCUAGACCCAUCCUAUGUACUUCUUUUUUGAAGGGAUAGGGCUCUAUGGGUGGGUACAAAUGGCAGUCUGACAAGU
>186	211.122	0.633999	218.019	204.225	GUCGACGUACUUCAUAGGAUCAUUUCUAUAGGAAUCGUCACUCCCUGACUCUUCAGAGGAGCCACUGAAUCCAACUUGGUUGAUGAGACCUAUAACCUUUGUACCCCAGAGUGAGAAACCGAAAUUGAAUCUAAAUUAGCUUGGUCCGCAAUCCUUAGCGGUUCGGCCAUCUAUAAUUUUGAAUAAAAAUUUUGCUUUGCCGUUGCAUUUGUAGUUUUUUCCUUUGCAAGGAAUUACAAUAUUUUAUGGCGCGAUGGUCUUUACCCAACCUAUGUACUUCUUUUUUGAAGGGAUAGGGCUCUAUGGGUGGGUACAAAUGGCAGUCUGACAAGU
>187	294.191	0.883457	303.9	284.482	GUCGACGUAAUUCAUAGGAUCAUUUCUAUAGGUAUCGUCACUCUUUGACUCUUCAAAAGAGCCACUAAAUCCAACUUGGAUGAUGAGUCCCAUAAGCUUUGUACCCCAGAGUAAGAAACCAAAAUUGAAUCCAAAUUAGCUUGGUCCGCAAUCCUUAGCGGUUCGGCCAUCUAUAAUUCUGAAUAAAUAUUUUGCUCUGCCGUUGCAUUUGUAGUUUUUUUCUUUGGAAGGAAUUACAAGAUUUUAUGGCGCGAUGAUCUUGACCCAUCCUAGGUACUUCUUAUUUGAACGGAUAGGGCUCAAUGGGUGGGUACAAAUGGCAGUCUGACAAGU
>188	119.435	0.358662	125.923	112.946	GUCGACGUACUUCAUAGGAUCAUUUCUAUAGGAAUCGUCACUCUUUGACUCUUCAAACGAGCCACUGAAUCCAACUUGGUUGAUGAGUCCCAUAACCUUUGUACCCCAGAGUGAGAAACCGAAAUUGAAUCUAAAUUAGCUUGGUCCGCAAUCCUUAGCGGUUCGGCCAUCUAUAAUUUUGAAUAAAAAUUUUGCUUUGCCGUUGCAUUUGUAGUUAUUUCCUUUGGAAGUAAUUACAAUAUUUUAUUGCGCGAUGAUCUUGACCCAUCCUAUGUACUUCUUUUUUGAAGGGAUAGGGCUCUAUGGGUGGGUACAAAUGGCAGUCUGACAAGU
>189	266.281	0.799641	292.712	239.849	GUCGACGUACUUCAUAGGAUCAUUUCUAUGGGAAUCGUCCCUCUUUGACUCUACAAAAGAGCCUCUGAAUCCAACUUGGUUGAUGAGACCCAUAACCUUUGUACCCCAGAGUGAGAAACCGAAAUGGAAUCUAAAUUAGCUUGGUCCUCAAUCCUUAGCGGUUCGGCCAUCGAUAAUUUUGAAUAACAAUUUUGCUUUGCCGUUGCAUUUGUAGUUUUUUCCUUUGGAAGUAAAUACAAUAUUUUAUCGCGCGAUGAUCUUGACCCAUCCUAUGUACUUCUUUUUUGAAGGGAUAGGGCUCUAUGGGUGGGUACAAAUGCCAGUCUGACAAGU
>190	206.174	0.619142	214.96	197.389	GUCGACGUACUUCAUAGGAUCAUUUCUAUAGGAAGCGUCACUCUUUGACUUUCCAAAAGAGCCACUGAAUCCAACUCGGUUGAUGAGUCCCAUAACCUUGGUACCCCAGGGUGAGAAACCGAAAUUGAAUCUAAAUUAGCUUGGUCCGCAAUCCUUAGCAGUUCGGCCAUCUAUAAUUUUGAAUAAAAAUUUUGCUUUGCCGUUGCAUUUGUAGUUUUUUCCUUUGGAAGUAAUUACAAUAUUUUAUGGCGCGAUGAUCUUGACCCAUCCUAUGUACUUCUCUUUUGAAGGGAUAGGGCUCUAUGGGUGGGUACAAAAGGCAUUCUGACAAGU
>191	187.666	0.565259	181.646	193.686	GUCGACGUACUUCAUAGGAUCAUUUCUAUAGGAAUCGUCACUCUUUGACUCUUCAAAAGAGCCACUGAAUCCAACUUGGUUGAUGAGUCGCAUAACCUUUGUACCCCAGAGUGAGAAGCCGAAAUUGAAUCUAAAUUAGCUUGGUCCGCAAUCCUUAGCGGUUCGGCCAUCUAUAAUUUUGAAUAAAAAUUUUGCUUUGCCGUUGCAUUUGUAGUUUUUCCUUUGGAAGUAAUUACAAUAUUUUAUGGCGCGAUGAUCUUGACCCAUCCUAUCUGCUUCUUUGUUGAAGGAAUAGGGCUCUAUGGGUGGGUACAAAUGGCAGUCUGACAAGU
>192	254	0.779141	283.946	224.054	GUCGACGUACUUCAUAGGAUCAUUUCUUAGGAAUCGUCACUCUUUGACUCUUCAAAAGAGCCACUGAAUCCAACUUGGUUGAUGAGUCCCAUAACCUUUGCAGAGUGAGAAACCGAAAUGAAUCUAAAUUAGCUUGGUCCGCAAUCCUUAGCGGUUCGGCCAUCUAUAAUUUUGAAUAAAAAUUUUGCUUUGCCGUUGCAUUUGUAGUUUUUUCCUUUGGAAGUAAUUACAAUAUUUUAUGGCGCGAUGAUCUUGACCCAUCCUAUGUACUUCUUUUUUGAAGGGAUAGGGCUCUAUGGGUGGGUACAAAUGGCAGUCUGACAAGU
>193	149.221	0.448113	152.381	146.062	GUCGACGUACUUCAUAGUAUCAUUUCUAUAGGAAUCGUCACUCUUUGACUCUUCAAAAGAGCCACUGAAUCCAACUUGGUUGAUGAGUCCCGUAACCUUUGUACCCCAGAGUGAGAAACCGAAAUUGAAUCUAAAUUAGCUUGGUCCGCAAUCCUUAGCGGUUCGGCCAUCUAUAAUUUUGAAUAAAUAUUUUGCUUUGCCGUUGCAUUUGUAGUUUUUUCCUUUGGAAGUAAUUACAAUAUCUUAUGGCGCGAUGAUCUUGACCCAUCCUAUGUACUUCUGUUUUGAAGGGAUAGGGUUCUAUGGGUGGGUACAAAUGGCAGUCUGACAAGU
>194	189.693	0.571365	191.465	187.921	GUCGACGUACUUCAUAGGCUCAUAUCUAUAGUAAUCGUCACUCUUUGACUCUUCAAAAGAGCCAUUGAAUCCAACUUUGUUGAUGAGUCCCAUAACCUUUGUACCCCAGAGUGAGAAACCGAAAUUGAAUCUAAAUUAGCUUGGUCCGCAAUCCUUAGCGGUUCGGCCAUCUAUAAUUUUGAAUAAAAAUUUUGCUUUGCCGUUGCAUUUGUAGUUUUUUCCUUUGGAAGUAAUUACAAUAUUUUAUGGCGCGAUGAUCUUGACCCAUCCUUGUACUUCUUUUUUGAAGGGAUAGGGCUCUAUGGGUGGGUACAAAUGGCAGUCUGACAAGU
>195	263.984	0.792746	266.432	261.537	GUCGACGUACUUCAUAGAAUCAUUUCGAUAGGAAUCGUCACUCUUUGACUCUUCAAAAGAGCCACUGAAUCCAACUUGGUUGAUGAGUCCCAUAACCUUUGUAACCUAGAGUGAGAAACCGAAAUUGAAUCUAAAUUAGCAUGGUCCGCAAACCUUAGCGGUUCGCCCAUCUAUAAUUUUGAAUAAAUAUUUUGAUUUGCCGUUGCAUUUGUAGUUUAUUCCUUUGGAAGUAAUUACAAUAUUUUAUGGCGCGAUGAUCUUGACCCAUCCUAUGUACUUCUAUUUUUAAGGGAUAGGGCUCUAUGGGUGGGUACAAAGGGCAGCCUGACAAGU
>196	259.26	0.778558	282.706	235.814	GUCGACGUACUUCAUAGUAUCAUUUCUAUAGGAAUCGUCACUCUUUGACUCUUCAAAGGAGCCACUGAAUCCAACUUGGUUGAUGAGUCCCAUAACCUUUGUACCCCAGAGGGAUAACCCGAAGUUGAAUCUAAAUUAGCUUGGUCCGCAAUCCUUAGCGGUUCGGCCAUCUAUAGUUUUGAAUAAAAAUUUUGCUUUGCCGUUGCAUUCGUAGUUUUUUCCUUUGGAAGUAAUUACAAGAUAUUAUGGCGCGAUGAUCUUGACCCAUCCAAUGUACUUCUUUUUUGAAGGGAUAGGGCAGUAUGGGUGGGUUCAAAUGGCAGUCUGACAAGU
>197	217.046	0.651789	233.444	200.648	GUCGACGUACUUCAUAGGAUCAUUUCUAUAGGAAUCGUCACUCUUUGACUCUUCAAAAGAGCCACUGAAUCCAACUUGCUUGAUGAGGCCCAUAACCUUUGUACCCCAGAAUGAGAUACCGAAAUUGAAUCUAAAUUAGCUUGGUCCGGAAUCUUUAGCGGUUCGGCCAUCUAUAAUUUUGAUUAAAAAUUUCGCUUUGCCGUUGCAUUUGUAGUUUUUUCCUUUGUAAGUAAUUACAAUAUUUUAUGGCGCGAUGAUCUUGACCCAUCCUAUGUACUUCUUUUUUGAAGGGAUAGGGCUCUAUGGGUGGGUACAAAUGGCAAUCUGACAAGU
>198	218.932	0.657455	229.057	208.808	GUCGACGUACUUCAUAGGAUCAUUUCUAUGGGAAUCAUCACUCUUUGACUCUUUAAAAGAGUCACUGAAUCCAACUUGGUUGAUGAGUCCCAUAACCUUUGUACCCCAGAGUUAGAAACCGAAAUUGAAUCUAAAUUAGCUUGGUCCGCAAUCCUUAGCGGUUCGGCCAUCUAUAAUUUUGAAUAAAAAUUUUGCUUUGCCGUUGCUUUUGUAGUUUUUUCCGUUGGAAGUAAUUACAAUAUUUUAUGGCGCGAUGAUCUUGACCCAUCCUAUGUACUUCUUUUUUGAAGGGAUAGGGCUCUAUGGGUGGGUUCAAAUGACAGUCUGACAAGU
>199	244.819	0.762675	247.549	242.088	GUCGACGUACUUCAUAGGAUCAUUUCUAUAGGAAUCGUCACUCUUUGACUCUUCAAAAAGCCACUGAAUCCAACUUGUUUGAUGAGUCCCAUAACCUUUGUACCCCAGAGUGAGAAACCGAAAUUGAAUCUAAAUUAGCUUGGUCCGCAAUCCUUAGCGGUUCGGCCAUCUAUAAUUUUGAAUAAAAAUUUUGCUUUGCCGUUGCAUUUGUAGUUUUUUCCUUGGAAGUAAUUAUGGCGCGAUGAUCUUGACCCAUCCUAUGUACUUCUUUUUUGAAGGGAUAGGGCUCUAUGGGUGGGUACAAAUGGCAGUCUGACAAGU
>200	223.256	0.670438	233.153	213.358	GUCGACGUACUUCAUAGGAUCAUUUCUAUAGGAAUCGUCACUCUCUGACUCUUCAAAAGAGCCACUGAAUCCAACUAGGUUGAUGAGUCCAAUAACCUUUGUACCCCAGAGUGAGAAACCGAAAUUGAACCUAAAUUAGCUUGGUCCGCAAUCAUUAGCCGUUCGGCCAUAUAUAAUUUUAAAUAAAAAUUUUGCUUUGCCGUUGCAUUUUUAGUUUUUUCCUUUGGAAGUAAUUACAAUCUUUUAUGGCGCGAUGAUCUUGACCCAUCCUAUGUACUUCUUUUUUCAAGGGAUAGGGCUCUAUGGGUGGGUACAAAUGGCAGUCUGACAAGU
>201	223.036	0.671796	253.058	193.015	GUCGACGUACUUCAUAGGAUCAUUUCUAUAGGAAUCGUCACUCUUUGACUCUUCAAAAGAGCCACUGAAUCCAACUUGGUUGAUGAGUCCCAUAACCUUUGUACCCAGAGUGAGAAACCGAAAUUGUAUCUAAAUUAGCUUGGUCCGCAAUCCUUAGCGGUUCGGCCAUCUAUAAUUUUGAAUAAAAAUUUUUCUUUGCCGUUGCAUUUGUAGUUUGUUCCUUUGGAAGUAAUUACAAUAAUUUCUGGCGCGAUGAGCUUGACCCAUCCUAUGUACUUCUUUUUUGAAGGGAUAGGGCUCUAUGGGUGGGUACGAAUGGCAGUCUGACAAGU
>202	237.506	0.713232	244.704	230.308	GUCGACGUACUUCAUAGGAUCAUUUCUAUAGGAAUCGUCACUCUUUGACUCUUCAAAAGAGCCAGUGAGUCCAACUUGGUUGAUGAGUCCCAUAACCUUUGUACCCCACAGAGAGAAACCGAGAUUGAAUCUAAUUUAGCUUGGUCCGCAAUCCUUAGCGGUUCGGCCAUCUAUAAUUUUGAAUAAAAAUUUUGCUUUGCCGUUGCAUUUGUAGUUUUUUCCUUUGGUAGUAAUUACAAUAUUUUAUGGCGCGAUGAUCUUGACUCAUCCUAUGUACUUCUUUUUUGAAGGAAUAGGGCUCUAUGGGUGGGUACAAAUGCCAGUCUGACAAGU
>203	172.067	0.516719	185.799	158.336	GUCGACGUACUUCAUAGGAUCAUUUCUAUAGGAAUCGUCACUCUUUGACUCUUCAAAAUGGUCACUGAAUCCAACUUGGUUGAUGAGUCCCAUAACCUUUGUACCCCAGAGUGAGAAACCGAAAUUGAAUCUAAAUUAGCGUGGCCCGCAAUCCUUAGCGGUUCGGCCAUCUUUAAUUUUGAAUAAGAAUUUUGCUUUGCCGUUGCAUUUGUAGUUUUUUCCUUUGGAAGUAAUUACAAUAUUUUAUGGCGCGAUGAUCUUGACCCAUCCUAUGUACUUCUUUUUUGAAGGGAUAGGGCUCUAUGGGUGGGUACAAAUGGCAGUCUGACAAGU
>204	219.716	0.659808	241.214	198.218	GUCGACGUACUUCAUAGGAUCAUUUCUAUAGGAAUCGUCACUCUAUGACUCUUCAAAAGAGCCACUGAAUCCAACUUGGGUGAUGAGUCCCAAAACCUUUGUACCCAAGAGUGAGAAACCGAAAUUGAAUCUAAAUUAGCUGGGUCCGCAAUCCUUAGCGGUUCGGCCAUCUAUAAUUUUGAAUAAAGAUUUUGCUUUGCCGUUACAUUUGUAGUUUUUUCCUUUGGAAGUAAUUACAAUAUUUUAUGGCGCGAAGAUCUUGACUCAUCCUAUGUACUUCUUUUUUGAAGGCAUAGGGCUCUAUGGGUGGGUACAAAUGGCAGUCUGACAAGU
>205	286.348	0.862495	303.951	268.745	GUCGACGUACUUCAUAGGAUCAUUUCUAUAGGAAUAGUCACUCUUUGGCUCUUCAAAAGAGCCACUGAAUCCAACUUGGUUGAUGUGUCCCAUAACCUUUGUACCCCAGAGUGAGAAACCGAAAAUGAAUCUAAAUUAGCUUGGGCCGCAAUCGUUAGCGGUUCGGGCAUCUAUAGUUUUGAAUAAAAUUUUGCUUUGGCGUAGCAUUUGUAGUUUUUUCCUUUGGAUGUAAUUACAAUAUUUUAUGGCGCGAUGAUCUUGACCCAUCCUAUGUACUUCUUUUUUGAAGGGAUAGGGCUCUAUGGGUGGGUACAAAUGGCAGCCUGACAAGU
>206	232.181	0.697241	247.913	216.449	GUCGACGUACUUCAUAGGAUCAUUUCUAUCGGAAUCGUCACUCUUUGACUCUUCAAAAGAGCCACUGAAUCCAACUUGGUUGAUGAGUCCCAUAACCUUUGUACCCCAGAGUGUGGAACCGAAAUUGAAUCUAAAUUAGCUUGGUCCGCAUUCCUUAGCGGUUUGGUCAUCUAUAAUUUUGAAUAAAAAUUUUGCUUUGCCGUUGCAUUUGUAGUUUUUUCCUUUGGAAGUAAGUACGAUAUUUUAUGGCGCGAUGAUCUUGACCCAUCCUAUGUACUUCUUUUUUGAAUCGAUAGGGCUCUAUGGGUGGGUACAAAUGACAGUCUGACAAGU
>207	210.204	0.631244	215.384	205.025	GUCGACGUACUUCAUAGGAUCAUUUCUAUAGGAAUCGUCACUCUUUGAGUCUUCAAAAGAGCCACUGAAUCCAACUUGGUUGAUGACUCCCAUAACCUUUGUACCCCAGAGUGAGAAACCGAAAUUGAAUCUAAAUUAGCUUGGUCCGCAAUCCUUAGCGGUUCGGCCAUUUAUAAUUUGGAAUGAAAAUUUUGCUUUGCCGUUACAUUUGUAUUUUUUUCCUUUGGAAGUAAUAACAAUAUUUUAUGGCGCGAUGAGCUUGACCCAUCCUAUGUACUUCUUUUUUGAAGGGAUAGAGCUCUAUGGGUGGGUACAAAUGGCAGUCUGACAAGU
>208	180.48	0.541981	181.39	179.57	GUCGACGUACUUCAUAGGAUCAUUUCUAUAGGAAUCGUCACUAUUUGACUCUUCAAAAGAGCCACUGCAUCCAACUUGGUUGAUGAGUCCCAUAACCUUUGUACCCCAGAGUGAGAAACCGAAAUUGAAUCUAAAUUCGCUUGGUCCGCAAUCCUUAGCGGUUCGGCCAUCUAUAAUUUUGAAUAAAAAUUUUGCUUUGCCGUUGCAUUUGUAGUUUUUUCCUUUGGAAGUAAUUACCAUACUCUAUGGCGCGAUGAUCUUGACCCAUCCUAUGUACUUCUUUUUUGAAGGGAUAGGGCUCUAUGGGUGGGUACAAAUGGCAGUCUUACAAGU
>209	200.55	0.605892	237.1	164.001	GUCGACGUACUUCAUAGGAUCAUUUCUAUAGGAAUCGUCACUCUUUGACUCUUCAAAAGAGCCACUGAAUCCAACUUGGUUGAUGAGUCCCUAACCUUUGUACCCCGAGUGAGAAACCGAAAUUGAAUCUAAAUUAGCUUGGUCCGCAAUCCUUAGCGGUUCGGCCAUCUAUAAUUUUGAAUAAAAAUUUUGCUUUGCCGUUGCAUCUGUAGUUUUUUCCUUUGGAAGUAAUUACAAUAUUUUAUAGCGCGAUGAACUUGACCCAUCCUAUGUACUUCUUUUUUGAAGGGAUAGGGCUCUAUGGGUGGGUACAAAUGGCAGUCUGACAAGU
>210	238.452	0.718228	247.566	229.338	GUCGACGUACUACAUAGGAUCAUUUCUAUAGGAAUCGUCACUCUUUGACUCUUCAUAAGAGCCACUGAAUCCAACUUGGUUGAUGAAUCCCCUAACCUUUGUACCCCAGAGUGGGAAACCGAAAUUGAAUCUAAAUUAGCUUGGUCCGCAAUCCUUAGCGGUUCGGCCAUCUAUAAUUUUGAAUAAAAUUUUGCUUUGCCGUUGCAUUUAUAGUUUUUUCCUUUGAAAGUAAUUACAAUAUUUUACGGCGCGAUGAUCUUGACGCAUCCUAUGUACUUCUUUUUUGAAGGGAUAGGGCACUAUGGGUGGGUACAAAUGGCAGUCUGACAAGU
>211	189.598	0.599993	182.274	196.922	GUCGACGUACAUAGGAUCAUUUCUAUAGGAAUCGUCACUCUUUGACUCUUCAAAAGAGCCACUGAAUCCAACUUGGUUGAUGAGUCCCAUAACCUUUGUACCCCAGAGUGAGAAACCGAAAUUGAAUCUAAAUUAGCUUGGUCCGCAAUCCUUAGCGGUUCGGCCAUCUAUAAUUUUGAAUAAAAAUUUUGCUUUGCCGUUGCAUUUGUAGUUUUUUCCUUUUAUUUUAUGGCGCGAUGAUCUUGACCCAUCCUAUGUACUUCUUUUUUGAAGGGAUAGGGCUCUAUGGGUGGGUACAAAUGGCAGUCUGACAAGU
>212	140.232	0.421117	152.385	128.079	GUCGACGUACUUCAUAGGAUCAUUUCUAUAGGAAUCGUCACUCUUUGACUCUUCAAAAGAGCCACUGAAUCCAACUUGGUUGAUGAGUCCCAUAACCUUUCUACACCAGAGUGAGAAACCGAAAUUGAAUCUAAAUUAGCUUGGUCCUCAAUCCUUAGCGGUUCGGCCAUCUAUAAUUUUGAAUAAAAAUUUUGCUUUGCCGUUGCAUUUGUAGUUUUUUCCUUUGGAAGUAAUUACAAUAUUUUAUGGCGCGAUGAUCUUGACCCAUCCUAUGUACUUCUUUUUUGAAGGGAUAGGGCUCUAUGGGUGGGUACAAAUGGCAGUCUGACAAGU
>213	243.569	0.747143	257.177	229.96	GUCGACGUACUUCAUAGGAUCAUUCUAUAGGAUCGUCACUCUUUGACUCUUCAAAAGAGCCACUGAAUCCAACUUGGUUGAUGAGUCCCAUAACCUUUGUACCCCAGGGUGAGAAACCGAAAUUGAAUCUAAAUUAGCUUGGUCCGCAAUCCUUAGCGGUUCGGCCAUCUAUAAUUUUGAAUAAAAAUUUUGCUUUGCCGUUGCAUUUGUAGUUUUUUCCUUUGGAAGUAAUUACAUUUUAUGGCGCGAUGAUCUUGACCCAUCCUAUGUACUUCUUUUUUGAAGGUAGGGCUCUAUGGGUGGGUACAAAUGGCAGUCUGACAAGU
>214	129.254	0.388151	137.014	121.495	GUCGACGUACUUCAUAGGAUCAUUUCUAUAGGAAUCGUCACUCUUUGACUCUUCAAAAGAGCCACUGAAUCCAACUUGGUUGAUGAGUCCCAUAACCUUUGUACCCCAGAGUGAGAAACCGAAAUUGAAUCUAAAUUAGCUUGGUCCGCAAUCCUUAGCGGUUCGGCCAUCGAUACUUUUGAAUAAAAAUCUUGCUUUGCUGUUGCAUUUGUAGUUUUUUCCUUUGGAAGUAAUUACAAUAUUUUAUGGCGCGAUGAUCUUGACCCAUCCUAUGUACUUCUUUUUUGAAGGGAUAGGGCUCUAUGGGUGGGUACAAAUGGCAGUCUGACAAGU
>215	220.962	0.663548	222.693	219.23	GUCGACGUACUUAAUAGGAUCAUUUCUAUAGGAAUCGUCACUCUUUGACUCUUCAAAAGAGCCACUGAAUCCAACUUGGUUGAUGAGUACCAUAACCUUUGUACGCCAGAGUGAGAAACCGAAAUUGAAUCUAACUUAGCUUGGUCCGCAAUCCUUACCGCUUCGGCCAUCUAUAAUUUUGAAUAAAAAUUUUGCUUUGCCGUUGCAUUUGUAGUUCUUUCCUUUGGAAGUAAUUACAAUAUUUUAUGCCGCGAUGAUCUUGACCCAUCCUAUGUACUUCUUUUUUGAAGGGAUAGGGCUCUAUGGGUGGGCACAAAUGGCAGUCUGACAAGU
>216	357.432	1.07337	330.396	384.467	GUCGACGUACUUCGUAGGAUCAUUUAUAUAGCAAUCGUCACUCUUUGAUUCCUCAAAAGAGCCACUGAAUCCAACUUGAUUGCUGAGUCCCAUAAGCUUUCUACCCCAGUGUGAGAAACCGAAAUUGAAUCUAAAUUAGCUUGGUCCGCAGUCCUUAGCGGUUCGGCCAUCUAUAAUUUUGGAUAAAAGUUUUGCUUUGCCGUUGCUUUUGUAGUUUUUUCCUUUGGAAGUAAUGACAAUAUUUUAUAGCGCGAUGAUCUUGACCCAGCCUAUGUACUUAUUUUUUGAAGAGAUAGGGCUCUAUGGGUGGGUUCAAAUGGCAGUCUGACAAGU
>217	219.402	0.660849	257.801	181.003	GUCGACGUACUUCAUAGGAUCAUUUCUAUAGGAAUCGUCACUCUUUGACUCUUCAAAAGAGCCACUGAAUCCAACUUGGUUGAUGAGUCCCAUAACCUUUGUACCCAGAGAUAGAAACCGAAAUUGAUUCUAAAUUAGCUUGGUCCCCAAUCCGUAGCGGUUCGGCCAUCUAUAAUUUUGAAUAAAAAUUUUGAUUUGCCGUUGCAUUUGUAGUUUUUUCCUUUGGAAGUAAUUACAAUAUUUUAUGGCGCGAUGAUCUUGACCCAUCCUAUGUACUUCUUUUUUGAAGGGAUAGGGCUCUAUGGGUGGGUACAAAUGGCAGUCUGACAAGU
>218	278.399	0.836034	298.809	257.99	GUCGACGUACAUCAUAGGAUCACUUCUAUUGGAAUCGUCACUCUUUGACUCUUCAAAAGAGCCACUGAAUCCAAUUUGGUUGAUGAGUCCCAUAACCUUUGUACCCCAGAGCGAGUAACCGAAAUAGAAUCUAAAUUAGCUUGGUCCGCAAUUCUUAGCGGUUCGGCAAUCUAUAAAUUUGAACAAAAAUUUUGCUUUGCCGUUGCAUUUGUAGUUUUUUCCUUUGGAAGUAAUUACAAGAUUUUAUGGCGCAAUGAUCUUGACCCAUCCUACGUACUUCAUUUUUGAAGGGAUAGGGCUCUAUGGGUGGGUACAAAUGGCAGUCUGACAAGU
>219	253.368	0.760865	251.453	255.283	GUCGACGUACUUCAUAGGAUCAUUUCUAUAGGAAUCGUCACUCUUUGACUCUUCAAGAGAGCCACUGAAUCCAACAUGGCUGAUGAGUCCCAUAACCUUUGUAGCCCAGAGUGAGAAACCGAAAUUGAAUCUAAACUAGCCUGGUCCGCAAUCCUUAGCGUUUCGGCCAUCUAUAAUUUUGAACAAAAAUUUUGCUUUGCCGUUGCAUUUGUGGUUUUUUCCUUUGGAAGUAAUUAAAAUAUUUUAUGGCGCUAUGAUCUUGACCCAUCCUAUGUACUUCUUUUUUGAAGGGAUAGGGCUUUAUGGGUGGGUUCAAAUGGCAGUCUGACAAGU
>220	157.496	0.472962	185.205	129.788	GUCGACGUACUUCAUAGGAUCAUUUCUAUAGGAAUUGUCACUCUUUGACUGAUCAAAAGAGCCACUGUAUCCAACUUAGUUGAUGAGUCCCAUAACCUUUGUACCCCAGAGUGAGAAACCGAAAUUGAAUCUAAAUUAGCUUGGUCCGCAAUCCUUAGCGGUUCGGCCAUCUAUAAUUUUGAAUAAAAAUUUUGCUUUGCCGUUGCAUUUGUAGUUUUUUCCUUUGGAAGUAAUUACAAUAUUUUAUGGCGCGAUGAUCUUGACCCAUCCUAUGUACUUCUUUUUUGAAGGGAUAGGGCUCUAUGGGUGGGUACAAAUGGCAGUCUGACAAGU
>221	266.203	0.811593	292.948	239.457	GUCGACGUAUUCAUAGGAUCAUUUCUAGGAAUCGUCACUCUUUGACUCUUCAAAAGAGCCACUGAAUCCAACUUGGUUGAUGAGUCCCAUAACCUUUGUACCCCAGAGUGAGAAACCGAAAUUGAAUCUAAAUUAGCUUGGUCGCAAUCCUUAGCGGUUCGGCCAUCUAUAAUUUUGAAUAAAAAUUUUGCUUUGCCGUUGCAUUUGUAGUUUUUUCCUUUGGAAGUAAUUACAAUAUUUUAUGGCGCGUGAUCUUGACCCAUCCUAUGUACUUCUUUUUUGAAGGGAUAGGGCUCUAUGGGUGGGUACAAAUGGCAGUCUGACAAGU
>222	160.231	0.481174	171.792	148.67	GUCGACGUACUUCAUAGGAUCAUUUCUAUAGGAAUCGUCACUCUUUGACUCUUCAACAGAGCCACUGAAUCCAACUUGGUUGAUGAGUCCCAUAACCUUUGUACCCCAGAGUGAGAAACCGAAAUUGAAUCUAAAUUAGCUUGGUCCGCAAUCCUUAGCGGUUCGGCCAUCUAUAAUUUUGAAUAAAAAUGUUGCUUUGCCGUUGCAUUUGUAGUUUUUUCCUUUUGAAGUAAUUCCAAUAUUGUAUGGCGCGAUGAUCUUGACCCAUCCUAUGUACUUUUUUUUUGAAGGGAUAGGGCUCUAUGGGUGGGUACAAAUGGCAGUCUGACAAGU
>223	165.763	0.497788	177.094	154.433	GUCGACGUACUUCAUAGGAUCAUUUCUAUAGGAAUCGUCACUCUUUGACUCUUCAAAUGAGCCACUGAAUACAACUUGGUUGAUGAGUCCCAUAACCUUUGUACCCCAGAGUGAGAAACCGAAAUUGAAUCUAAAUUAGCUUGGUCCGCAAUCCUUAGCGGUUCGGCCAUCUAUAAUUUUGAAUAAAAAUUUUGUUUUGCCGUUGCAUUUGUAGUUUUUUCCUUUGGAAGUAAUUACAAUACUUUAUGGCGCGAUUAUCUUGACUCAUCCUAUGUACUUCUUUUUUGAAGGGAUAGGGCUCUAUGGGUGGGUACAAAUGGCAGUCUGACAAGU
>224	261.213	0.784424	279.382	243.044	GUCGACGUACUUCAUAGGAUCAUUUCUAUAGAAAUCGUCACUCUUUGACUCUUCAAAAGAGCCACUGAAUCCAACUUGGUUGAUGAGUCCCAUAACCUGUGUACCACAGAGUGAGAAACAGAAAUUGAAUCUAAAUUAGCUUGGUCCGCAAUCGUUAGCGGUUUGGCCAUCUAUAAUUUUGAAUAAAAAUUUUGCUUUGCCGUUGCAUUUGUAGUUUUUUACUUUGGAACUAAUUACAAUAUUUUAGGGCGCCAUGAUCUUGACCCAUACUAUGUACUUCUUUUUUGAAGGGAUAGGGCUCUAUGGGUAGGUUCAAAUGGCAGUCUGACAAGU
>225	176.355	0.529595	174.754	177.957	GUCGACGUACUUCAUAGGAUCAUUUCUAUAGGAAUCGUCACUCUUUGACUCUUCAAUCGAGCCACUGAAUCCAACUUGGUUGAUGAGUCCCAUAACCUUUGUACCCCAGAGUGAGAAACCGAAAUUGAAUCUAAAUUAGCUUGGUCCGCAAUCCUUAGCGGUUCGGCCAUCUAUAAUUUUGAAUAAAAAUUUUGCUUUGCCGUUGCAUUUGUAGUUUUUUCCUUUGGAGGUAAUUACAAGAUUUUAUGGCGCGAUGAUCUUGACCCAUCCUAUGUACUUCUUUCUUGAAGGGAUAGGGCUCUAUGUGGGGGUACAAAUGGCAGUCUGACAAGU
>226	121.054	0.363527	123.118	118.991	GUCGACGUACUUCAUAGGAUCAUUUCUAUAGGAAUCGUCACUCUUUGACUCUUCAAAAGAGCCACUGAAUCCAACUUGGUUGAUGAGUCCCAUAACCUUUGUACCCCAGAGUGAGAAACCGAAAUUGAAUCUAAAUUAGCUUGGUUCGCAAUCCUUAGCGGUUCGGCCAUCUAUAAUUUUGAAUAAAAAUUUUGCUUUGCCGUUGCAUUUGUAGUUUUUUCCUUUGGAAGUAAUUACAAUAUUUUAUGGCGCGAUGAUCUUGACCCAUCCUAUGUACUUCUUAUUUGAAGGGAUAGGGCUCUAUGGGUGGGUACUAAUGGCAGUCUGACAAGU
>227	248.864	0.747339	272.619	225.108	GUCGACGUACUGCAUAGGAUCAUUUCUAUAGGAAACGUCACUCGUUGACUCUUCAAAAGAGCCACGGAAUCCAACUUGGUUGAUGAGUCCCACAACCUUGGUACCCCAGAGUGAGAAACCGAAAUUGAACCUAAAUUAGCUUGGUCCGCAAUCCUUUGCUGUUCGGCCAUGUAUAAUUUUGAAUAAAAAUUUUGCUUUGCCGUUGCAUUUGCAGUUUUUUCCUUUGGAAGUAAUUACAAUAUUUUAUGGCGCGAUGAUCUUGACCCAUCCUAUGUACUUCUUUUUUGAAGGGAUAGGGCUCUAUGGGUGGGUACAAAUGGCAGUCUGACAAGU
>228	299.197	0.89849	298.629	299.765	GUCGACGUACUUUAUAGGAUCAUUUCUAUAGGAAGCGUCACUCUUUGACUCUUCAAAAGAGCCACUGAAUCCAACUUGGUUGAUGAGUCCCAUAACCUUUGCACCUCAGAGUGGUAAACCGAAAUUGAAUCUAAAUUAGCUUGGUCCGCAAUCCUUAUCGGUUCGGCCAUCUAUAAUUUUGAAUAAAAAUUUUGCUUUGCCGUUGCAUUUGUAGUAUUCUCCUUUGGAAGUAAUUACAUUAUUUUAUGGCGUGAUGAACAUGAUCCAUCCUAUGUACUUCUUUUUUGAAGGGAUAGAGCUCUAUGGGUUGGUACAAAUCGCAGUCUGACAAGU
>229	232.061	0.696879	233.892	230.23	GUCGACGUACUUCAUAGGAUCAUUUCUAUAGGAAUUGUCACUCUUUGACUCUUCAAAAGAGCCACUAAAUCCAACUUGGUUGAUGAGUCCCAUAAUCUUUGUACCCCAGAGUGAGCAACCGAAAUUGAAUCUAAAUUAGCUUGGUCCGCAAUCCCGAGCCGUUCGGCUAUCUAUAAUUUUGAAUAAAAAUUUUGCUUUGCCGUUGCAUUUGUAGUUUUUUCCUUUGGUAGUAAUUACAAUAUUUUAUGGCGCGAUGACCUUGACCCAUCCUAUGGACUUCUUUUUUGAAGGGAUAGGGCUCUAUGGGUGGGUGCAAAUGGCAGUCUGACAAGU
>230	190.466	0.577171	229.48	151.453	GUCGACGUACUUCAUAGGAUCAUUUCUAUAGGAAUCGUCACUCUUUGACUCUUCAAAAGAGCCACUGACAACUUGGUUGAUGAGUCCCAUGACCUUUGUACCCCAGAGUGAGAAACCGAAAUUGAAUCUAAAUUAGCUUGGUCCGCAAUCCUUAGCGGUUCGGCCAUCUAUAAUUUUGAAUAAAAAUUUUGCUUUGCCGUUGCAUUUGUAGUUUUUUCCUUUGGAAGUAAUUACAAUAUUUUAUGGCGCGAUGAUCUUGACCCAUCCUAUGUACUUCUUUUUUGAAGGGAUAGGGCUCUAUGGGUGGGUACAAAUGGCAGUCUGACAAGU
>231	170.652	0.521872	194.977	146.328	GUCGACGUACUUCAUAGGAUCAUUUCUAUAGGAAUCGUCACUCUUUGACUCUUCAAAAGAGCCACUGAAUCCAACUUGGUUGAUGAGUCCCAUAACCUUUGUACCCCAGAGUGAGAAACCGAAAUUGAAUCUAAAUUAGCUUGGUCCGCAAUCCUUAGCGGUUCGGCCAUCUAUAAUUUUGAAUAUUGCUUUGCCGUUGCAUUUGUAGUUUUUUCCUUUGGAAGUAAUUACAAUAUUUUAUGGCGCGAUGAUCUUGACCAAUCCUAUGUACUUCUUUUUUGAAGGGAUAGGGCUCUAUGGGUGGGUACAAAUGGCAGUCUGACAAGU
>232	219.713	0.661785	241.185	198.24	GUCGACGUACUUCAUAGGAUCAUUUCUAUAGGAAUCGACACUCUUUGACUCUUCAAAAGAGCCACUGAAUCCAACUUGGUUGAUGAGUCCCAUAACCUUUGUACCCCAGAGUGAGUAACCGAAAUUGAAUCUAAAUUAGCUUGGUCCGCAAUCUUAGCGGUUCGGCCAUCUAUAAUUUUGCAUAAAAAUUUUGCUUUGCCGUUGCAUUUGUAGUUUUUUCCUUUGGAAGUAAUUACAAUAUUUUAUGGCGCGAUGAUCUUGACCCAUCCUAUGUACUUCUUUUUUGCAGGGAUAGGGCUCUAUGGGUGGGUAGAAAUGGCAGUCUGACAAGU
>233	221.215	0.66431	247.636	194.795	GUCGACGUACCUCAUAGGAUCAUUUCUAUAGGAAUCGUCACUCUUUGACUAUUCAAAAGAGCCACUGAAUCCAACUUGGUUGAUGCGUCCCAUAACCUUUGUCCCUCAGAGUGAGAAACCGAGAUUGAAUCUUAAUUAGCUUGGUCCGCAAUCCUUAGCGGUUCGGCCAGCUAUAAUUUUGAAUAACAAUUUUGCUUUGCCGUUGCAUUUGUAGUUUUUUCCUUUGGAAGUAAUUACAAUAUUUUAUGGCGCGAUGAUCUUGACCCAUCCUAUGUACUUCUUUUUUGAAGGGAUAGGGCUCUAUGGGUGGGUACAAAUGGCAGUCUGACAAGU
>234	354.792	1.06865	333.282	376.302	GUCGACGUACCUCAUAGGCUCAUUUCUACAGGAAUCGUCACUCUUAGACUUUUCAAAAGAGCCACUGAAUCCAACUUGGUUGAUGAGUCCCAUAACCUUGGUAACCCAGAGUGAGAAACCGAAAUUGAAGCUAAAUUAGCUUGGUCCGCAAUCCAUAGCGGUUCGGCCAUCUAUAUUUUGAAUAAAAAUUUUGCUUUUCUGUUGCAUUUGUAGUUUUUUCCUUUGGGAGUAAUUACAAUAUUUUAUGGUGCGAUGAUCUUGACCCAUCCUAUGUACUUCUUUUUUGAAGGGAUAGGGCUAUAUGGGGGGGUACAAAUGGAAGUCUGACAAGU
>235	164.974	0.495416	172.125	157.822	GUCGACGUACUUCAUAGAAUCAUUUCUAUAGGAAUUGUCACUCUUUGACUCUUCAAAAGAGCCACUGAAUCCAACUUGGUUGAUGAGACCCAUAACCUUUGUACCCCAGAGUGAGAAACCGAAAUUGACUCUAAAUUAGCUUGGUCCGCAAUCCUUAGCGGUUCGGCCAUCUAUAAUUUUGCAUAAAAAUUUUGCUUUGCCGUUGCAUUUGUAGUUUUUUCCUUUGGAAGUAAUUACAAUAUUUUAUGGCGCGAUGAUCUUGACCCAUCCUAUGUACUUCUUUUUUGAAGGGAUAGGGCUCUAUGGGUGGGUUCAAACGGCAGUCUGACAAGU
>236	323.928	0.975688	338.147	309.71	GUCGACGUACCUCGUAGGAUCAUUUGUAUAGGAAUCGUCACUCUAUGACUCUUCAAAAGAGCCACUGAAUCCAACUUGGUUGGUGAGUCCCAUAACCUUCGUACCCCAGAGUGAGAAACCGAAAUUGAAUCUAAAGUAGCUUGGUCCGCAAUCCUUAGCGGUUCGGCCAUCUAUAAUUUUGAAUCCAAAUUUUGCUUUGCCGUUGCAUUUGCAGUCUUUUCCUUUGGAAGUUAUUCAAUGUUUUAUGGCGCGAUGAUAUUGACCCAUCCUAUGUACUUAUUUUUUGAAGGGAUAGGACUCUAUGGGUGGGUACAAAUGGCAGUCUGUCAAGU
>237	253.747	0.762004	241.867	265.627	GUCGACGUACUUCAUAGGAUCAUUUCUAUAGGGAUCGUCACUCUUUGACUCUUCAAAAGAGCCAAUAAAUCCAGCUUGGUUGAUGAGUCCCAUCACCUUUGUACCCCAGAGUGAGAAACCGAAAUUGAAUCUAAAUUAGCUUGGGCCGCAAUCCUUAGCGAUUCGGCCAUCUAUAAUUUUGAAUAAAAAUUUUGCUUUGCCGUUGCAUUUGUAGUUUUUUCCUUUGGAAGUAAUUACAAUCUUUCAUGCCGCGAUGAUCUUGACCCAUCCUUUGUACUUCUUUUUUCAAGGGACAGGGCUCUAUGGGUGGGUACAAAUGGCAGUCUCACAAGU
>238	261.762	0.788441	282.67	240.855	GUCGACGUACUUCAAAGGAUCAUUUCUAUAGGAAUCCUCACUCUUUAACUCUUCAAAAGAGGCACUGAAUCCAACUUGGUUGAUGAGUCCUAUAACCUUUGUACCCCAGAGUGAGAUACCGAAAUUGAAUCUAAAUUAGCUUGGUCCGCAAUCCUUAGCGGUCGGCCAUCUAUAAUUUUGAAUAAAAAUUUUGCUUUGCCGUUGCAUUUGUAGUUUUUUCCUUUGGAAGUAAUUACAUUAUUCUAUGGCGCGAUGAUCUCGACCCAUCCUAUGUACUUCUAUUUUGAAGGGAUAGGGCUCAAUGGGUGGGUACAAAUGGCAGUCUGACAAGU
>239	229.77	0.692078	215.675	243.865	GUCGACGUACUUCAUAGGAUCAUGUCAAUAGGAAUCGUCACUCUUUGACUCUUCAAAAGAGCCACUGAAUCCAACUUGGUUGAUGAGUCCCAUAACCUUUGUACCCCAGAGUGAGAAACCGAAAUUGAAUCUAAAUUAGCUUGGUCCGCAAUCCUUAGCGGUUCGGCCAUCUAUAAUAUUGAAUAAAAAUUAUGCUUUGCCGUUGCAUUUGUAGUUUUUUCCUUUGGAAGUAAUUACAAUAUUUUAUGGCGGAUGAUCUUGACCCAUCCUAUGUACUUCUUUUUUGAAGGGAUAGGGCUCUAUGGGUGGGUACAAAUGGCAGUCUGAAAAGU
>240	269.723	0.850863	290.564	248.883	GUCGACGUACUUCAUAGGAUCAUUUCUAUAGGAAUCGUCACUCUUUGACUCUUCAAAAGAGCCACUGAAUCCAACUUGUUGAUGAGUCCCAUAAACCCCAGAGUGAGAAACCGAAAUUGAAUCUAAAUUAGCUUGGUCCGCAAUCCUUAGCGGUUCAUAAUUUUGAAUAAAAAUUUUGCUUUGCCGUUGCAUUUGUAGUUUUUUCCUUUGGAAGUAAUUACAAUAUUUUAUGGCGCGAUGAUCUUGACCCAUCCUAUGUACUUCUUUUUUGAAGGGAUAGGGCUCUAUGGGUGGGUACAAAUGGCAGUCUGACAAGU
>241	200.728	0.602786	209.14	192.316	GUCGACGUACUUCAUAGGAUCAUUUCUAUAGGAAUCGUCACUAUUUGACUCUUCAAAAGAGCCACUGAAUCCAACUUGGUUGAUGAGUUGCAUAACCUUUGUACCCCAGUGUGAGAAACCGAAAUUGAAUCUAAAUUAGCUUGGUCCGCAAUCCUUAGCGGUUCGGCCAUCUAUAAUUUUGAAUAAAAAUAUUGCUUUGCCGUUGCAUUUGUAGUUUUUUCCUUUGGAAGUAAUUACAAUAUUUUAUGGCGCGAUCAUCUUGACCCAUCCUAUGUACUUCUUUUGUGAAGGGAUAGGGCUCUAUGGGUGGGUACAAAUGGCAGUCUGACAAGU
>242	180.064	0.540733	182.634	177.494	GUCGACGUACUUCAUAGGAUCAUUUCUAUAGGAGUCGUCACUCUUUGACUCUUCAAAAGAGCCACUGAAUCCAACUUGGUUGAUGAGUCCCAUAACCUUUGAACCCCAGAGUGAGAAACCGAAAUUGAAUCUAAAUUAGCUUGGUCCGCAAUCCUUAGCGGUUAGGCCAUCUAUAAUUAUGUACAAAUAUUUUGCUUUGCCGUUGCAUUUGUAGUUUUUUCCUUUGGAAGUAAUUACAAUAUUUUAAGGCGCGAUGAUCUUGACCCAUCCUAUGUACUUCUUUUUUGAAGGGUUAGGGCUCUAUGGGUGGGUACAAAUGGCAGUCUGACAAGU
>243	244.641	0.748137	286.723	202.558	GUCGACGUACUUCAUAGGAUCAUUUCUAUAGGAAUCUCACUCUUUGACUCUUCAAAAGAGCCACUGAAUCCAACUUGGUUGAUGAGUCCAUAACCUUUGUACCCCAGAGUGAGAAACCGAAAUUGAAUCUAAAUUAGCUUGGUCCGCAAUCCUUAGCGGUUCGGCCAUCUAUAAUUUUGAAUAUUUUGCUUUGCCGUUGCAUUUGUAGUUUCUUCCUUUGGAAGUAAUUACAAUUUUUUCUUGCGCGAUGAUCUUGACCCAUCCUAUGUACUUCUUUUUUGAAGGGAUAGGGCUCUAUGGGUGGGUACAAAUGGCAGUCUGACAAGU
>244	227.512	0.683219	217.416	237.608	GUCGACGUACUUCAUAGGAUUAUUUCUAUAGGAAUCGUCCCUCUUUGACUCUUCAAAAGAGCCACUGAAUCCAACUUGGUUGAUGAGUCCCAUAACCUUUGUACCCCAGAGUGAGAAACCGAAUUUGAACCCAAAUUAGCUUCGUCCGCAAUCUUUAGCGGUUCGGCCAUCUAUAAUUUUGAAUAAAAAUUUUGCUUUGCCGUCGCGUUUGUAGUUUUUUCCUUUGGAAGUAAUUACAAUAUUUUAUGGCGCGAUGAUCUUGACCGAUACUAUGUACUUCUUUUUUGGAGGGAUAGGGCUCUAUGAGUGGGUACAAAUGGCAGUCUGACAAGU
>245	308.234	0.931221	330.528	285.94	GUCGACGUACUUCAUAUGAUCAUUUCUAUAGGAAUCGUCACUCUUUGACUCUUCAAAAGAGCCACAGAAUCCAACUUGGUUGAUGAGACCCAUAACCUUGUACCCCAGAGUGAGAAACCUAAAUUGAAUCUAAAUUAGCUUGGUCCGCAAUCCUUAGCGGUUCGGCCUCUUGAAUUUUGAAUAAAAAUUUUGCUUUGCCGUUGCAUUCGUAGUUUUUUCCUUUGGAAUGAAAUAAAAUAUUUUAUGGCGCGAUGAUCUUGACCCAUCCAAUGUACUUCUUUUUGGAAGGGAUAGGGCUCUAUGGGUGGCUACAAAUGGCAGUCUGACAAGU
>246	165.554	0.497159	164.91	166.197	GUCGACGUACUUCAUAGGAUCAUUUCUAUAGGAAUCGUCACUCUUUGACUCUUCAAAAGAGCCACUGAAUCCAACUUGGUUGAUGAGUCCCAUAACCUUUCUACCCCAGAUUGAGAAACCGAAAUUGAAUCUAAAUUAGCUUGGUCCGCAAUCCUUAGCGGUUCGGCCAUCUAUAAUUUUGAAUAAAAAUUUUGCUUUGCCGUUGCAUUUGUAGUUUUUUCCUUUGGAAGUAAUUACAAUAUUUUAUGGCGCGAUGAUCUUGACCCAUCCUAUGUACUUCUUUUUUGGAGGGAUAUGGCUCUAUGGGUGGGUACAAAGGGCAGUCUGACAAGU
>247	287.218	0.862517	282.045	292.391	GUCGACGUACUUCAUAGGACCAUUUCUAUAGGAAUCGUCACUCUUUGACUCUUCAAAAGAGCCACUGAAUCCAACUUGGUUGAUGCGUCCCAUAACCGUUGUACCCCAGAGUGAGAAACCGAAAUGGAAUCUAAAUUAGCUUGGUCCGCAAUCCUUAGCUGUUCGGCCAUUUAUAAUUUUGAAUAAAAAUUUUGCUUUGCCGUUGCAUUUGUAGUUUUUUCCUUUGGAAGUACUUACAAUAUUUUAUGGCGCCAUGAUCUUGACGCAUCCUAUAUACUUCUUUUUUGAAGGGAUAGGGCUUUAUGGGUGGGUAAAAAUGGCAGUCUCACAAGU
>248	159.865	0.480074	169.97	149.76	GUCGACGUACUUCAUAGGAUCAUUUCUUUAGGAAUCGUCACUCUUUGACUCUUCAAAAGAGCCACUGAAUCCAACUUGGUUGAUGAGUCCCAUAACCUUUGUACCCCAGAGUGAGAAACCGAAAUUGAAUCUAAAUUAGCUUGGUCCGCAAUCCUUAGCGGUUCGGCCAUCUAUAAUUUUGAAUCAAAAUUUGGCUUUGCCGUUGCAUUUGUAGUUUUUCCCUUUGGAAGUAAUUACAAUAUUUUAUGGCGCGAUGAUCUUGACCCAUCCUAUGUACUUCUUUUUUAAAGGGAUAGGGCUCUAUGGUUGGGUACAAAUGGCAGUCUGACAAGU
>249	339.192	1.02475	346.59	331.793	GUCGACGUACUUCAUAGGAGCAUUUCUAUAGGAAUCGUCACUCUUUGACUCUUCAAAGACCCACUGAAUCAACUUGGUUGAUGAGUCCCAUAACCUUUGUACCCCAGAUUGAGAAACCGAAAUUGAAUCUAAAUUAGCUUGGACCGCAAUCCUUAGCGGUUCGGCCAUCUAUAAUUUUGAAUAAAAAUUUUGCUUUGCCGUUGCAUUUGUAGGUUUUUCCUUUGGAAGUAAUUACAAUAUUUUAUUGCGCGAUGUUCUUGACCCAUCCUAUGUACUUCUUUUUUGAAGGGAUAGCGCUCUAUGGGUGGGUACAAAUGGCAAUCUGACAAGU
>250	234.658	0.704679	240.737	228.579	GUCGACGUACUUCAUAGGAUCAUUUCUAUAGGAAUCGUCACUCUUUGACUCUUCAAAAGAGCCACUGAAUCCAACUUGGUUGAUGAGUCCCAUAACCUUUGUAACCCAGAGUGAGAAACCGAAAUUGAAUCCCAAUUAGCUUGGGCCGCAAUCCUUAGCGGUUCGGCCAUCUAUAAUUUUGAAUAAAACUUUUGCUUUGCCGCUGCAUUUGUAGUUUUUUCCUUUGGAAGGAUUUACAAUAUUUUAUGGCGCGAUAAUCUUGACCCAUCCUAUGUACUUCUUUUUUGACGGGAUGGGGCUCUUUGGGUGGGUACAAAGGGCAGUCUGACAAGU
>251	210.403	0.635658	212.629	208.176	GUCGACGUACUUCAUAGGAUCAUUUCUAUAGGAAUCGUCACUCUUUGACUCUUCAAAAGAGCCACUGAAUCCAACUUGGUUGAUGAGUCCCAUAACCUUUGUACCCCGAGUGAGAAACCGAAAUUGAAUCUAAAUUAGCUUGGUCCGCAAUCCUUAGCGGUUCGGCCAUCUAUAAUUUUGAAUAAAAAUUUUGCUUUGCCGUUGCAUUUGUAGUUUUUUCCUUUGGAAGUAAUUACAAUAUUUUAGGCGCGAUGAUCUUGACCCAUCCUUUGUACUUCUUUUUUGAAGGGAUAGUGCUCUAUGGGUGGGUACAAAUGGCAGUCUGACAAGU
>252	194.053	0.582741	199.893	188.213	GUCGACGUACUUCAUAGGAUCAUUUCUAUAGGAAUCGUCAAUCUUUGACUCUUCAAAAGAGCCACUGAAUCCAACUUGGUUGAUGAGUCCCAUAACCUUUGUACCCCAGAGUGAGAAACCGAACUUAAAUCUAAAUUAGCUUGGUCCGCAAUCAUUAGCGGUUCGGCCAUCUAUAAUUUUGAAUAAAAAUUUUGUUUCGCCGUUGAAUUUGUAGUUUCUUCCUUUGGAAGUAAUUACAAUAUUUUAUGGCGCGAUGAUCUUGACCCAUCCUAUGUACUUCUUUUUCGAAGAGAUAGGGCUCUAUGGGUGGGUACAAAUGGCAGUCUGACAAGU
>253	274.764	0.827602	298.764	250.763	GUCGACGUACUUCAUAGGAUCAUUUCUAUCGUUAUCGUCACUCUUGACUCUUCAAAAGAGCCACUGAAUCCAACUUGGUUGCUAAGUCCCAUAACCUUUGUACCCCAGAGUGAGAAACCGAAAUUGAAUCUAAAUUAGCUUUGUCCGCAAUCCUUAGCGGUUCGGCCAUCUAUAAUUUUGAAUAAAAUUUUUGCUUUGCCGUUGCAUUUGUAGUUUUUUCCUUUGGAAGUAAUUACUAUAUUUUAGGGCGCGAUGAUCUUGACCCAUCCUAUGUACUUCUUUUUUGAAGGGCUAGGGCUCUAUGGGUCGGUACAAAUGGCAGUCUGACAAGU
>254	151.09	0.455091	140.401	161.779	GUCGACGUACUUCAUAGGAUCAUUUCUAUAGGAAUCGUCACUCUUUGACUCUUCAAAAGAGCCACUGAAUCCAACUUGGUUGAUGAGUCCCAUAACCUUUGUACCCCAGAGUGAGAAACCGAAAUUGAAUCUAAAUUAGCUUGGUCCGCAAUCCUUAGCGGUUCGGCCAUCUAUAAUUUUGAAUAAAAAUUUUGCUUUGCCGUUGCAUUUGUAGUUUUUUCCUUUGGAAGUAAUUACAAUAUUUUAUGGCGGAUGAUCUUGACCCAUCCUAUGUACUUCUUUUUUGAAGGGAUAGGGCUCUAUGGGUGGGUACAAAUGGCAGUCUGACAAGU
>255	205.203	0.616226	207.976	202.43	GUCGACGUACUUCAUAGCAUGAUUUCUAUAGGCAUCGUCACUCUUUGACUCUUCAAAAGAGCCACUGAAUCCAACUUGGUUGAUGAGUCCCAUAACCUUUGUACCCCUGAGUGAGAAACCGAAAUUGAAUCUAAAUUAGCUUGGUCCGCAAUCCUUAGCGGUUCGGCCAUGUAUAAUUUUGAAUAAAAAUUUUGCUUUGCCGUUGCAUUUGUAGUUUUUUCCUUUGGAAGUAAUUACAAUAUUUUAUGCCGCGAUGAUCUUGACCCAUCCUAUGUACUUCUUUUUUGAAGGGAUAGGGCUCUAUGGGUGGGUAACAAUGGCAGUCUGACAAGU
>256	265.153	0.796256	264.942	265.365	GUCGACGUACUUCAUAGGAACAUUUUUAUAGGAUUCGUCACUCUUUGACUCUUCAAAAGAGCCACUGAGUCCAACUUGGUUGAUGAGUCCCAUAACCUGUGUAGCCCAGAGUGAGAAGCCGAAAUUCAAUCUAAAUUAGCUUGGUCCGCAAUCCUUAGCGGUUCGGCCAACUAUAAUUUUGAAUAAAAAUUUUGCUUUGCCGUUGCAUUUGUAGCUUUUUCCUUUGGAAGUAAUUACAAUAUUUUAUGGCGCGAUGAUCUUGACCCAUCCUAUGUACUUCUUUUUUGAAGGCGUAGGGGUCUAUGGGUGGGUACAAAUGGCAGUCUGACAAGU
>257	223.934	0.672476	243.728	204.141	GUCGACGUACUUCAUGGGAUCAUUUCUAUCGGAAUCGUCACUCUUUGACUCUUCAAAAGAGCCACUGAAUCCAUCUUGGUUGAUGAGUCCCAUGACCUUUGUACCCCAGAGUGAGAAACCGAAAUUGAAUCUAAAUUAGCUUGGUCCGCAAUCCUUAGCGGUUCGGCCAUCUUUAAUUUUGAAUAAAAACUUUGCUUUGCCGUUGCAUUUGUAGUUUUUACCUUUGGAAGUAAUUACAAAAUUUUAUGGCGAGAUGAUCUUGACCCAUCCUAUGUACUUCUUUUUUGAAGGGUUAGGGCUCUAUGGGUGGGUACAAAUGGCAGUCUGACAGGU
>258	224.832	0.675172	244.464	205.2	GUCGACGUACUUCAUAGGAUCCUUUCUAUAGGAAUCGUCACUCUUUGACUCUUCAAAAGAGCCACUGAAUCCAAUUUGGUUGAUGAGUCCCAUAACCUUUGCAACCCAGAGUGAGAAACCGAAAUUGAAUCUAAAUUGGCUUGGUCCGCAAUCCUUAGCGGUUCGGCCAUCUAUAAUUUUGAAUAAAAAUUUUGCUUUGCCGGUGCAUUUAAAGUUUUAUCGUUUGGAAGUAAUUACAAUAUUUUAUGGCGCGAUGAUCUUGACCCAUCCUAUGUACUUCUUUUUUGAAGGGAUAGGGAUCUAUGGGUGGGUACAAAUGGCAGUCUGACAAGU
>259	315.569	0.950508	352.759	278.378	GUCGACGUACUUCAUAGGAUCAUUUCUAUAGGAUCGUCACUCUCUGACUGUUCAAAAGAGCCACUGAAUCCAACUUGGUUGAUGAGUCCAAUAACCCGUGUGCCCCAGAGUGAGAAACCCAAAUUGAAUCUAAAUUAGCUUGGUCCGCAAUCAUUAGCGGUUCAGCCAUCUAUAAUUUUGAAUAAAAAUAUUGCUUUGCCGUUGCAUUUGUAGUUUUUUCCUUUGGAAGUAAGUACAUUUUUUUAUGGCGCGAUGAUCUUGACCCAUCCUAUGUACUUCUUUUUUCAAGGGAUAGGGCUCUAUGGCUGGGUACAAAUGGCAGUCUGACAAGU
>260	235.12	0.708192	262.847	207.393	GUCGACGUACUUCAUAGGAUCAUUUCUAUAGGCAUCGUCACUCUUUGACUCUUCAAAAGAGCCACUGAAUCCAACUUGGUGAUGAGUCCCAUAACCUUUGUACCGCAGAGUGAGAAACCGAAAUUGAAUCUAAGUUAGCUUGGUCCGCGAUUCUUAGCGGUUCGGCCAUCUAUAAUUUUGAAUAAAAAUUUUGCUUUGCCGUUGCAUUUGUAGUUUUUUCCUUUGGAAGUAAUUACAAUAUUUUGGGGCGCGAUGAUCUUGACCCAUCCUAUGUACUUCUUUUUUGAAGGGAUAGGGUUCUAUGGGUGGGUACAAAUGGCAGUCUGACAAGU
>261	204.576	0.616194	237.325	171.828	GUCGACGUACUUCAUAGGAUCAUUUCUAUAGGAAUCGUCACUCUUUGACUCUUCAAAAGAGCCACUGAAUCCAACUUGGUUGAUGGUCCCAUAACCUUUGUACCCCAGAGUGAAAAACCCGAAUUGAAUCUAUAUUAGCUUGGUCCGCAAUCCUUAGCGGUUCGGCCAUCUAUAAUUUUGAAUAAAAAUUUUGCUUUGCCGUUGCAUUUGUAGUUUUUUCCUUUGGAAGUAAUUACAAUAUUUCAUGGCGCGAUGAUCUUGCCCCAUCCUAUGUACUUCUUUUUUGAAGGGAUAGGGCUCUAUGGGUGGGUACAAAUGGCAGUCUGACAAGU
>262	200.297	0.606961	198.961	201.634	GUCGACGUACUUCAUAGGAUCAUUUCUAUAGGAAUCGUCACUCUUUGACUCUUCAAAAGAGCCACUGAAUCCAACUUGGUUGAUGAGUCCCAUAACCUUUGUACCCCAGAGUGAGAAACCGAAAUUGAAUCUAAAUUAGCUUGGUCCACAAUCCAUAGCGGUUCGGCCAUGUAUAAUUUUGAAUAAAAAUUUUGCUUUGCCGUUGCAUUUGUAGUUUUUUCCUUUGGUAAUUACAAUAUUUUAUGGCGCGAUGAUCUUGACCCAUCCUAUGUACUUCUUUUUUGAAGGGAUAGGGCUCUAUGGGUGGGUACAAAUGGCAGUCUGACAAGU
>263	171.816	0.515964	180.61	163.022	GUCGACGUACUACAUAGGAUCGUUUCUAUAGGAAUCGUGACUCUUUGACUCUUCAAAAGAGCCACUGAAUCCAACUUGGUUGAUGAGUCCCAUAACCUUUGUACCCCAGAGUGAGAAACCGAAAUUGAAUCUAAAUUAGCUUGGUCCGCAAUCCUUAGCGGUUCGGCCAUCUAUAUUUUUGAAUAAAAAUUUUGCUUUGCCGUUGCAUUUGUAGUUUUUUCCUUUGGAAGUAAUUACAAUAUUUUAUGGCGCGAUGAUCUUGACCCAUCAUAUGUACUUCUUUUUUGAAGGGAUAGGGCUCUAUGGGUGGGUACAAAUGGCAGUCUGACACGU
>264	276.318	0.829782	287.834	264.801	GUCGACGUACUUCAUAGGAUCAUUUCUAUAGGAAUUGUCACUCUUUGACUCUUCAAAAGAGCCACUGAAUCCAACUUGGUUGAUGAGUCCCAUAACCUAUGUACCCCAGAGCGAGAAACCGGAAUUGAAUGUAAAUUGCCUUGGUCCGCAAUCCUUAGCGGUUCAGCGAUCUUUAAUUUUGAAUAAAAAUUUUGCUUUGCCGUUGCAUUUGUAGUUUUUUCCUUUGGAAGUAAUUACAAUAGUUUAUGGUGCGAUGAUCUUGAGCCAUCCUAUGUACUUCUUUUUUGAACGGACAGGGCUCUAUGGGUGGGUACAAAUGGCAGUCUGACAAGU
>265	252.74	0.758978	253.291	252.189	GUCGACGUACUUAAUAGGAUCAUUCCUAUAGGAAUCGUCACUCUUUGACUCUUCAAAAGAGCCACUGAUUCCAACUUGGUUGAUGAGUCCCAGAUCCUUUGUACCCCAGAUUGAGAAACCGAAAUUGAAUCUAAAUUAGCUUAGUCCGCAAUCCUUAGCGAUUGGGCCUUCUAUAAUUUUGAAUAAAAAUUUUGCUUUGCCGUUGCAUUUGUAGUUUUUUCCUUUGGAAGUAAUUACAAUAUUUUAUGGCGCGAAGAUCUUGACCCAUCCUAUGUACUUCUUUUUUGAAGGGAUAGGGCUCUAUGGGUGGGCACAAAUGGCAGUCUGACAACU
>266	198.885	0.600861	223.719	174.05	GUCGACGUACUUCAUAGGAUCAUUUCUAUAGGAAUCGUCACUCUUUGACUCUUCAAAAGAGCCACUAAAUCCAACUUGGUUGAUGAGUCCCAUAACCUUUGUACCCCAGAGUGAGAAACCGAAAUUGAAUCUAAAUUAGCUUGGUCCGCAAUCCUUAGCGGUUCGGCCAUCUAUAAUUUUGAAUAAAAAUUGCUUUGCCGUUGCAUUUGUAGUUUUUUCCUGUGGAAGUAAUUACAAUAUUUUAUGGCCCGAUGAUCUUGACCCAUCCUAUGUACUUCUUUUUUGAAGGGAUAGGGCUCUAUGGGUGGGUACAAAUGGCAGUCUGACAAGU
>267	229.805	0.690106	237.992	221.619	GUCGACGUAUUUCAUAGGAUCAUUUCUAUAGGAAUCGUCACUCUUUGACUCUUCAAAAGAGCCACUGAAUCCAACUUGGUUGAUGAGUCCCAUAACCUUUGUACCCCAGAUUGAGAAACCAAAAUUGAAUCUAAAUUAGCUUGGUGCGCACUCCUUAGCGGUUCGGCCAUCUAUAAUUUUGAAUAAAUAUUUUGCUUUGCCGUUGCACUUGAAGUUUUUUCCUAUGGAAGUAAUUACAAUAUUUUAUGGCGCGAUGAUCUUGACCCAUCCUAUGUACUUCUUUUUUGAAGGGAUAGGGCUCUAUGAGUGGUUACAAAUGGCAGUCUGACAAGU
>268	162.07	0.497148	184.534	139.606	GUCGACGUACUUCAUAGGAUCAUUUCUAUAGGAAUCGUCACUCUUUGACUCUUCAAAAGAGCCACUGAAUCCAACUUGGUUGAUGAGUCCCAUAACCUUUGUACCCCAGAGUGAGAAACCGAAAUUGAUUAGCUUGGUCCGCAAUCCUUAGCGGUUCGGCCAUCUAUAAUUUUGAAUAAAAAUUUUGCUUUGCCGUUGCAUUUGUAGUUUUUUCCUUUGGAAGUAAUUACAAUAUUUUAUGGCGCGAUGAUCUUGACCCAUCCUAUGUACUUCUUUUUUGAAGGGAUAGGGCUCUAUGGGUGGGUACAAAUGGCAGUCUGACAAGU
>269	304.253	0.913673	304.476	304.03	GUCGACGUACUUGAUAGGAUCAUUUCUAUAGGAAUCGUCACUCGUUGACUCUUCAAAAGAGCCACUGAAUCCAACUUGGUUGAUGAGUCCCAUAAACUUUGUACCCGAGAGUGAGAAGCCGAAAUUGAAUCUAAACUAGCUUGGUCCGAAAUCCUUAGCGGUUCGGCCAUCUAUAAAUUUGAAUCAAAAUUUUGCUUUGCCGUUGCAAUUGUAGUUUUUUCCUUUGGAAGUAAUUACAAUAUUUUAUGGAGAGAUGGUCUUGACCCAUCCUAUGUACUUCUUUUUUGAAGGGAUAGGGCUCAAUGGGUGGGUACAAAUGGCACUCUGACAAGU
>270	171.695	0.5156	176.442	166.947	GUCGACGUACUUCAUAGGAUCAUUUCUAUAGGAAUCGUAACUCUUUGACUCUUCAAUAGAGCCACUGAAUCCAACUUGGUUGAUGAGUCCCAUAACCUUUGUACCCCAGAGUGAGAAACCGAAAUUGAAUCUAAAUUAGCUUGGUCCGCAAUCCUUAGCGGUUCGGCCAUCUAUAAUUUUGAAUAAAAAUUUUGCUUUGCCGUUGCAUUCGUAGUUUUUUACUUUGGAAGUAAUUACAAUAUUCUAUGGCGCGAUGAUCUUGACCCAUCCUAUGUACUUCUUUUUUGAAGGGAUAGGGCUCUAUGGGGGGGUACAAAUGGCAGUCUGACAAGU
>271	180.538	0.542156	194.565	166.511	GUCGACGUAUUUCAUAGGAUCAUUUCUAUAAGAAUCGUCACUCUUUGACUCUUCAAAAGAGCCAUUGAAUCCAACUUGGUUGAUGAGUCCCAUAACCUUUGUACCCCAGAGUGAGAAACCGAAAUUGUAUCUAAAUUAGCUUGGUCCGCAAUCCUUAGCGGUUCGGCCAUCUAUACUUUUGAAUAAAAAUUUUGCUUUGCCGUUGCAUGUGUAGUUUUUACCUUUGGAAGUAAUUACAAUAUUUUACGGCGCGAUGAUCUUGACCCAUCCUAUGUACUUCUUUUUUGAAGGGAUAGGGCUCUAUGGGUGGGUACAAAUGGCAGUCUGACAAGU
>272	219.771	0.66196	211.572	227.969	GUCGACGUACUUCAUAGGAUCAUUUCUAUAGGCAUCGUCACUCUUUGAGUCUUCAAAAGAGCCACUGAAUCCAACUUGGUUGAUGAGUCCCAUAACCUUUUUACCCCAGAGUGAGAAACCGAAAUUGAAUCUAAAUUAGCUUGGUCCGCAAUCCUUAGCGGUUCGGCCAUCUAUAAUUUUGAAUAAAAAUUUUUCUUUGCCGUUGCAUUUGUAGUUUUUUCCUUUGGUAGUAAUUGCAAUAUUUUAUGGCGCGAUGAUCUUGACCCAUCCAUGUACUUCUUUUUUGAAGGGAUCGGGCUCUAUGGGUGGGUACAAAUGGCAGUCUGACAAGU
>273	221.981	0.670638	249.817	194.145	GUCGACGUACUUCAUAGGAUCAUUUCUAUAGGAAUCGUCACUCUUUGACUCUUCAAAAGAGCCACUGAAUCCAACUUGGUUGAUGAGUCGCAUAACCUUGUACCCCAGAUUGAGAAACCGAAAUUGGAUCUAAAUUAGCUUGGUCCGCAAUCCUUAGCGGUUCGGCCAUCUAUAAUUUUGAAUAAAAAUUUUGCUUUGCAGUUGCAUUUGUAGUUUUUUCCUUUGGAAGUAAUUACAAUAUUUUAUGGCGCGAUGAUCUUGACCAUCCUAUGUACUUCUUUUUUGAAGGGAUAGGGCUCUAUGGGUGGGUACAAAUGGCAGUCUGACAAGU
>274	160.643	0.483863	163.365	157.92	GUCGACGUACUUCAUAGGAUCAUUUCUAUAGGAAUCGUCACUCUUUGACUCUUCAAAAGAGCCACUGAAUCCAACUUGGUUGAUGAGUCCCAUAACCUUUGUACCCCAGAGUAAGAAACCGAAAUUGAAUCUAAAUUAGCUUGGUCCGCAAUCCUUAGCGGUUCGGCCAUCUAUAAUUUUGAUUAAAAAUUUUGAUUUGCUGUUGCAUUUGUAGUUUUUUCCUUUGGAAGUAAUUACAAUAUUUUAUGGCGCGAUGAUCUUGACCCAUCCUAUGUACUUCUUUUUGAAGGGAUAGGGCUCUAUGGGUGGGUACAAAUGGCAGUCUGACAAGU
>275	116.539	0.349968	129.54	103.539	GUCGACGUACUUCAUAGGAUCAUUUCUAUCGGAAUCGUCACUCUUUGACUCUUCAAAAGAGCCACUGAAUCCAACUUGGUUGAUGAGUCCCAUAACCUUUGUACCCCAGAGUGAGAAACCGAAAUUGAAUCUAAAUUAGCUUGGUCCGCAAUCCUUAGCGGUUCGGCCAUCUAUAAUUUUGAAUAAAAAUUUUGCUUUGCCGUUGCAUUUGUAGUUUUUUCCUUUGGAAGUAAUUACAAUAUUUUAUGGCGCGAUGAUCUUGACCCAUCCUAUGUACUUCUUUUUUGAAGGGAUAGGGCUCUACGGGUGGGUACAAAUGGCAGUCUGACAAGU
>276	249.969	0.750659	253.516	246.423	GUCGACGUACUUCAUCGGAUCAUUUCUAUAGGAAUCGUCACUCUUUGACUCUUCAAAAGAGCCACUGAAUCCAACUUGGUUGAUGAGUCCCAUAAACUUUGUACCACAGAGUGAGAAACCGAAAUUGAAUCUAAAUUAGCUUGGUCCGCUACCCUUAGCGGUUCGGCCAUCUAUAAUUUUGAAUAAUAAUUUUGCUUUGCCGUUGUAUCUGUAGUUUUUUCCUUUGGAAGUAAUUACAAUAUUUUAUGGCGCGAUGAUCUUGACCCAUCCUAUGUACUUCUUUUUGGAAGGGAUAGGCCUCUAUUGGUGGAUGCAAAUGGCAGUCAGACAAGU
>277	244.338	0.733747	247.629	241.047	GUCGACGUACUUCAUAGGAUCAUUUCUAUAGGAAUCGUCACUCUUUCGCUCUUCAAAAGAGCCACGGAAUCCAACCUUGUUGAUGAGUCCCAUAACCUUUGUACCCCAGAGUGAGAAACCGAAAUUGAAUCUAAAUUAGCUUGGUCCGCAAUCCUUAGCGGUUCGGCCAUCUAUAAUUAUGAAUAAAAAUUUUGCUCUGCAGUUGCAUUUGUAGUUUUUUCCUUUGGAAGUAAUGACAGUAUUAUAUGGCGCGAUGAUCUUGACCCAUCCUAUGUACUUCUUUUUUGAAGGGAUAGGGCGCUAUGGGUGGGUAUAAAUGGCAGUCUGACAAGU
>278	237.428	0.712997	249.493	225.363	GUCGACGUACUUCAUAGGAUCAUUCCUAUAGGAAACGUCACUCUUUGACUCUUCAAAAGGGCCACUGAAUCAAACUUGGUUGAUGAGUACCAUAACCUUUGUACCCCAGAGUGAGAAACCGAAAUUGAAUCUAAAUUAGCUUGGUCCGCAAUCCUUAGCGGUUCGGCCAUCUAUAAUGUUGAAUAAAAAUUUUGCUUUGCCGUUGCAUUUGUAGUUUUUUCCUUAGGAAGUAAUUACAAUAUUUUAUGGCGAGAUGAUCUUGACCCAUCCUAUGUACUUCUUUUAUGAAGGGAUAGGGCUCUAUGGGUGGGUACAAAUGGCAGUCUUACAAGU
>279	238.68	0.716756	244.797	232.562	GUCGACGUACUUCAUAGGAUAAUUUCUAUAGGAAUCGUCACUCUAUGACUCUUCAAAUGAGCCACUGAAUCCAACAUGGUUGAUGAGUCCCAUAACCUUUGUACCCCAGAGUGAGAAACCGAAAUUGAAUCUAAAGUAGCUUGGUCCGCAAUCGUUAGCGGUUCGGCCAUCUAUAAUUUUGAAUAAAAAUUUUGCUUUGCCGUUGCAUUUGUAGUUUUUUCAUUUUGAAGUAAUUACAAUAUUUUAUGGCGCGAUGAUCUUGACCCAUCCUAUGUACUUCUUUUUUGAAGGGAUAGGUCUCUAUGGGUGGAUACAAAUCGCAGUCUGACAAGU
>280	280.879	0.846022	297.51	264.248	GUCGACGUACUUCAUAGGAUCAUUUCUAUAGGAAUCGUCACUAUUUGACUCUUCAAAAGAGCCACUGAAUCCAACUUGGUUGAUGAGUCCCAUAACCUUAGUACCUCAAAGUGAGAAACCGAAAUGGAAUGUAAAUUAGCUUGGUCCGCAAUCCUUAGCGGUUCGGCCAUCUAUAAUUUUGAAUAAAAAUUUUGUUUGCCGUUCCAUUUGUUGUUUUUUUCUUUGGAAGUCAUUAGAAUAUUUUAUGGCGCGAUGAUCUUGACCCAUCCUAUGUACUUCUUUUUUGAAGGGAGAGGGCUCUAUGGGUUGGUACAAAUGGCAGUCUGACAAGU
>281	187.913	0.564304	190.927	184.9	GUCGACGUACUUCAUAGGAUCGUUUCUAUAGGAAUCGUCACUCUUUGACUCUUCAAAAGAGCCACUGAAUCCAACUUGGUUGAUGAGUCCCAUAACCUUUGUACCCCCGAGAGAGAAACCGAAAUUGAAUCUAAACUAGCUUGGUCCGCAAUCCUUAGCGCUUCGGCCAUCUAUAAUCUUGAAUAAAAAUUUUGCUUUGCCGUUGCAUUUGUAGUUUUUUCCUUUGGAAGUAAUUACAAUAUUUUAUGGCGCGAUGAUCUUGACCCAUCCUAUGUACUUCUUUUUUGAAGGGAUAGGGCUAUAUGGGUGGGUACAAACGGCAGUCUGACAAGU
>282	283.342	0.957237	275.978	290.706	GUCGACGUACUUCAUAGGAUCAUUUCUAUAGGAAUCGUCACUCUUUGACUCUUCAAAAGAGCCACUGAAUCCAACUUGGUUGAUGAGUCCCAUAUGUACCCCAGAGUGAGAAACCGAAAUUGAAUCUAAAUUAGCUUGGUCCGCAAUCCUUAGCGGUUCGGCCAUCUAUAAUUUUGAAUAAAAAUUUUGCUUUGCCGUUGCAUUUGUAGUUUUUUCCGCGAUGAUCUCCAUCCUAUGUACUUCUUUUUUGAAGGGAUAGGGCUCUAUGGGUGGGUACAAAUGGCAGUCUGACUAGU
>283	214.844	0.645176	214.299	215.389	GUCGACGUACUUCAUAGGAUCAUUUCUAUAGGAAUCGUCACUCUUUGACUCUUCAAAAGAGCCACUGAAUCCAACUUGGUUGAUGAGUCCCAUAACCCUUGUACCCCAGCGUGAGAAACCGAAUCUGAAUCUAAAUUAGCUUGGUCCGCAAUCCUUGGCGGUUCGGCCAUCUAUAAUUUUGAAUAAAAAUUUUGCUUUGCCGUUGCAUUUGUAGUUUUUUCCUUUGGAAGUAAUUACAAUAUUUUAUCCCGCGAUGGUCUUGACCCAUCCUAUGUACUUCUUUUUUGAAGGGAUAGGGCUCUAUGGGUGGGUACAAAUGGCAGUCUGAAAAGU
>284	328.677	0.98999	317.576	339.777	GUCGACGUACUUCAUAGGGUCAUUUCUGUAGCAAUCGUCACUCUUUGACUCUUCAAAAGAGCCACUGAAUCCAACUUGGUUGCUGAGUCCCAUAACCUUUGUACCCCAGAGUGAGAAAACGAAAGUGAACCUAAAUUAGCUUCGUCCGAAAUGCUUACCGGUUCGGCCAUCUAUAAUUUUGAAUAAAAAUUUUGCUUUGCCGUUGCAUUUGUAGUUUUUUCCUUUGGAAGUAACUACAAUAUUUUAUGGCGCGAUGAUCUAACCCAUCCUAUGUACUUCUUUUUUGAAGGGAUAGGCCUCUAUGGGUGGGUACAAAUGGCAGUCUGACAAGU
>285	217.603	0.653463	234.858	200.348	GUCGACGUACUUUAUAGGAUUAUUUCUAUAGGAAUCGUCACUCUUUGACUCUUCAAAAGAGCCACUGAAUCCAACUUGGUUGAUGAGUCCCAUAACCUUUGUACCCCAGAGUGAGAAAUCGAAAUUGAAUCUAAAUUAGCUUGAUCCGCAUUCCUUAGCGGUUCGGCCAUCUAUAGUUUUGAAUAAAAGUUUUGCUUUGCCGUUGCAUUUGUAGUUUUUUCCUUUGGAAGUAAUUACAAUAUUUUAUGUCGCGAUGAUCUUGACCGAUCCUAUGUACUUCUUUUUUGAAGGGAUAGGGCUCUAUGGCUGGGUACAAAUGGCAGUCUGACAAGU
>286	203.238	0.610323	217.246	189.23	GUCGACGUACUUCAUAGGAUCAUUUCUAUAGGAAUCGUCAAUCUUUGACUCUUCAAAAGAGUCAUUGAGUCCAUCUUGGCUGAUGAGUCCCAUAACCUUUGUACCCCAGAGUGAGAAACCGAAAUUGAAUCUGAAUUAGCUUGGUCCGCAAUCCUUAGCGGUUCGGCCAUCUAUAAUUUUGAAUAAAAAUUUUGCUUUGCCGUUGCAUUUGUAGUUUUUUCCUUUGGAAGUAAUUACAAUAUUUUAUGGCGCGAUGAUCUUGACCCAUACUAUGUACUUCUCUUUUGAGGGGAUAGGGCUCUAUGGGUGGGUACAAAUGGCAGUCCGACAAGU
>287	193.785	0.581936	204.956	182.613	GUCGACGUACUUCAUAGGAUCAUUUCUAUAGGAAUCGUCACUCUUUUACUCUUCAAAAGAGCCACUGAAUCCAACUUGGUUGAUGAGUCCCAUAACCUUUGUACCCCAGAGAGAGAAACCGAAAUUGAAUCUAAAUUAGCUUGGUCCGCAAUCCUUAGCGGUUCGGCCAACUAUAAUUUUGGAUAAAAAUUUUGCUUUGCCGUUGCAUUUGUAGUUUUUUCCUUUGGAAGUAAUUACAAUAUUUUAUGGCGCGAUGAUCUUGACCCAUCCUAGGUACUUCUUUUUUGAAGGGAUAGGGCUCUAUGGGUGGGUACAAAUGGCAGUCUGAGAAGU
>288	318.063	0.960916	344.916	291.21	GUCGACGUACUUCAUAGGAUCAUUUCUAUAGGAAUCGUCACUCUUUGACUGUUCAAAAGAGCCACUGAAUCCAACUUGGUUGAUGAGUCCCAUAACGGUUGUACCCCAGAGUGAGAAACCGAUUGAAUCUAAAUUAGCUUGGUCCGCAAUCCUUAGCGGUUCGGCCAUCUAUAAUUUUGAAUAAAAAUCUUGCUUUGCCGUUGCAUUUGUAGGGUUUUCCUUUGGAAGUAAUUACAAUAUUCUAUGGCGCGACGAUCUUGACCAAUCCUAUGUACUUCUUUUUUGAAGGGAUAGGGCUCUAUGGGGGGGUACAAAUGGCAGUCUGACAAUU
>289	202.175	0.607132	230.489	173.861	GUCGACGUACUUCAUUCGAUCAUUUCUAUAGGAAUCGUUACGCUUUGACUCAUCAAAAGAGUCACUGAAUCCAACUUGGUUGAUGAGUCCCAUAACCUUUGUACCCCAGAGUGAGAAACCGAAAUUGAAUCUAAAUUAGCUUGGUCCGCAAUCCUAAGCGGUUCGGCCAUCUAUAAUUUUGAAUAAAAAUUCUGCUUUGCCGUUGCAUUUGUAGUUUUUUCCUUUGGAAGUAAUUACAAUAUUUUAUGGCGCGAUGAUCUUGACCCAUCCUAUGUACUUCUUUUUUGAAGGGAUAGGGCUCUAUGGGUGGGUACAAAUGGCAGUCUGACAAGU
>290	215.96	0.64853	219.248	212.673	GUCGACGUACUUCAUAGGAUCAUUUCUAUAGGAAUCGUCAUUCUUUCACUCUUCAAAAGAGCCACUGAAUCCAACUUUGUUGAGGAGUGCCAUAACCUUUGUACCCCAGAGUGAGAAACCUAAAUUGAAUCUAAAUUAGCUUGGUCCGCAAUCCGUAGCGGUCCGGCCAUCUAUAAUUUUGAAUAAAAAUUUUGCUUUGCCGUUGCAUUUGUAGUUUUUUCCUUUGGAAGUAAUUACAAUAUUUUAUGGCGCGAUGAUCUUGACCCAUCCUAUGUACUUCUUUUUUGAAGGGAUAGGGCUCUAUGGGAGGGUACAAAUGGCAGUCUGACAAGU
>291	230.661	0.698974	242.018	219.305	GUCGACGUACUUCAUAGGAUCAUUUCUAUAGGAAUCGUCUCUCUUUGACUCUUCAAAAGAGCCACUGAAUCCAACUUGGCUGAUGAGUCCCAUAACCUUUGUAACCCAGAGUGAGAAACCGAAAUUGAAUCUAAAUUAGCUUGGUCCGCAAUCCUUAGCGGUUCGGACACCUAUAAUUUUGAAUAAAAAUUUUGCUUUGCCGUUGCAUUUGUAGUUUUUUCCUUUGGAAGUAAUUACAAUACUCUAUGGCGCGAUGAUCUUGACCCAUCCUAUGUACUUCUUUUAAGGGAUAGGGAUCUAUGGGUGGGUACGAAUGGCAGUCUGACAAGU
>292	133.112	0.399736	151.178	115.046	GUCGACGUACUUCAUAGGAUCAUUUCUAUAUGAAUCGUCACUCUUUGACUCUUCAACAGAGCCACUUAAUCCAACUUGGUUGAUGAGUCCCAUAACCUUUGUACCCCAGAGUGAGAAACCGAAAUUGAAUCUAAAUUAGCUUGGUCCGCAAUCCUUAGCGGUUCGGCCAUCUAUAAUUUUGAAUAAAAAUUUUGCUUUGCCGUUGCAUUUGUAGUUUUUUCCUUUGGAAGUAAUUACAAUAUUUUAUGGCGCGAUGAUCUUGACCCAUCCUAUGUACUUCUUUUUUGAAGGGAUAGGGCUCUAUGGGUGGGUACAAAUGGCAGUCUGACAAGU
>293	254.078	0.762997	237.132	271.024	GUCGACGUACUUCAUAGGAUCAUUUCUAUAGGAAACGUCACUCUUUGACUCUUCAAAACAGCCACUGAAUCCAACUUGGUUGAUGAGUCCCAUAACCUUUGUACCCCAGAGUGACAAACCGAAAUUGAAUCUAAAUUAGCUUGGUCCGCAAUCCUUAGCGGUUCGCCCAUCUUUAAUUUUGAAUAAAAAUUUUGCUUUGCCGUUGCAUUUGUAGUUUCUUCCUUUGGAACUAAUUACAAUAUUUUAUGGCGCGAUAAUCUUGACCCAUCCUAUGUACUUCUUUUUUGAAGGGAUAGUGCUCUAUGGGGGGGUACAAAGGGCAGUCUGACAAGU
>294	158.746	0.476714	173.312	144.18	GUCGACGUACGUCAUAGGUUCAUUUCUAUAGGAAUCGUCACUCUUUGACUCUUCUAAAGAGCCACUGCACCCAACUUGGUUGAUGAGUCCCAUAACCUUUGUACCCCAGAGUGAGAAACCGAAAUUGAAUCUAAAUUAGCUUGGUCCGCAAUCCUUAGCGGUUCGGCCAUCUAUAAUUUUGAAUAAAAAUUUUGCUUUGCCGUUGCAUUUGUAGUUUUUUCCUUUGGAAGUAAUUACAAUAUUUUAUGGCGCGAUGAUCUUGACCCAUCCUAUGUACUUCUUUUUUGAAGGGAUAGGGCUCUAUGGGUGGGUACAAAUGGCAGUCUGACAAGU
>295	176.725	0.533913	179.425	174.026	GUCGACGUACUUCAUAGGAUCAUUUCUAUAGGAAUCGUCACUCUUUGACUCUUCAAAAGAGCCACUGAAUCCAACUUGGUUGAUGAGUCCCAUAACCUUUGUACCCCAGAGUGAGAAACCGAAAUUGAAUCUAAAUUAGCUUGGUCCGCAAUCCUUAGCGGUUCGGCCAUCUAUAAUUUUGAAUAAAAAUUUUGCUUUGCCGUUGCAUUUGUAGUUUUUUCCUUUGGAAAAUAACAAUAUUUUAUCGCGCGAUGAUUUUGACCCAUCCUAUGUACUUCUUUUUUGAAGGGAUAGGGCUCUAUGGGUGGGUACAAAUGGCAGUCUGACAAGU
>296	248.969	0.756746	279.164	218.775	GUCGACGUACUUCAUAUGAUCAUUUCGAUAGGAAUCGUCACUCUUUGACUCUUCAAAAGAGCCACUGAAUCCAACUUGGUUGAUGAGUCCCAUAACCUUUGUACCCCAGAGUGAGAAACCGAAAUUGAAUCUAAAUAGCUUGGUCGCAAUCCUUAGCGGUUCGGCCAUCUAUAAUUUUGAAUAAAAAUUUUGCUUUGCCGUUGCAUUUGUAGUUUUCCUUUGGAAGUAAUUACAAUAUUUUAUGGCGCGAUGAUCUGGACCCAUCCUAUGUACUUCUUUUUUGAAGGGAUAGGGCUCUAUGGGUGGGUACAAAUGGCAGUCUGACAAGU
>297	167.588	0.503268	180.136	155.04	GUCGACGUACUUCGUAGGAUCAUUUCUAUAGGAAUCGUCACUCUUUGACUCUUUAAAAAAGCCACUGCAUCCAACUUGGUUGAUGAGUCCCAUAACCUUUGUACCCCAGAGUGAGAAACCGAAAUUGAAUCUAAAUUAGCUUGGUCCGCAAUCCUUAGCGGUUCGGCCAUCUAUAAUUUUGAAUAAAAAUUUUGCUUUGCCGUUGCAUUUGUAGUUUUUGCCUUUGGAAGUAAUUACAAUAUUUUAUGGCGCGAUGAUCUUGACCCAUCCUAUGUACUUCUUUUUUGAAGGGAUAGGUCUCUAUGGGUGGGUACAAAUGGCCGUCUGACAAGU
>298	149.882	0.450097	165.215	134.549	GUCGACGUACUUCAUAGGAUCAUUUCUAUAGGAAUCGUCACUCUUUGACUCUUCAAAAGAGCCAUUGAAUCCAACUUGGUUGAUGAGUCCCAUAACCUUUGUACCCCAGAGAGAGAAACCGAAAUUGAAUCUAAAUUAGCUUGGUCCGCAAUCCUUAGCGGUUCGGCCAUCUAUAAUUUUGAAUAAAAAUUUUGCUUUGCCGUUGCAUUUAUAGUUUUUUCCUUUGGAAGUAAUUACAAUAUUUUUUGGGGCGAUGAUCUUGACCCAUCCUAUGUACUUCUUUUUUGAAGGGAUAGGGCUCUAUGGGUGGGUACAAAUGGCAGUCUGACAAGU
>299	130.409	0.391619	129.122	131.696	GUCGACGUACUUCAUAGGAUCAUUUCUAUAGGAAUCGUCACUCUUUGACUCUUCAAAAGAGCCACUGAAUCCAACUUGGUUGAUGAGUCCCAUAACCUUUGUACCCCAGAGUGAGAAACCGAAAUUGAAUCUAAAUUAGCUUGGUCCGCAAUCCUUAGCGGUUCGGCCAUCUAUAAUUUUGAAUAAAAAUUUUGCUUUGCCGUUGCAUUUGUAGUUUUUUCCUUUGGAAGUAAUUACAAUAUUUUAUGGCGCGAUGAUCUUGACCCAUCCUAUGUGCUUCUUUUUUGAAGGGAUAGGUCUCUAUGGUUGGGUACAAAUGGCAGUCUGACAAGU
>300	244.439	0.734052	257.858	231.02	GUCGACGUACUUCAUAGGAUCAUUUCUAUAGGAAUCGUCACUCUUUGACUCAUCAAAAGAGCCACUGAAUGCAACUUGGUUGAUGAGUCCCAUAACCUUUGUACCCCAGAGUGAGAAACCGAAAUUGAAUCUAAAUUAGCUUGGUCCGCAAUCCUUAGCGGGUCGGCCAUCUAUAAUUUUGAAUAACAAUUUUGCUUUGACUUUGCAUUUGUAGUUUUUUCCUGUGGAAGUAAUUACAAUAUUUUAUGGCCCGAUGAUCUUGACCCAUCCUAUGUACUUCUUUUUUGAAGGGAUAGGGCACUGCGGGUGGGUACAAAUGGCAGUCUGACAAGU
>301	206.786	0.620979	216.276	197.296	GUCGACGUACUUCAUAGGAUCAUUUCUAUAGGAAUCCUCACUCUUUGACUCUUCAAAAGAGCCACUGAAUCCAACUUGGUUGAUGAGUCCCAUAAACUUGGUACCCCAGAGUGAGAAACCGAAAUUGAAUCUAAAUUAGCUUGGUCCGCAAUCCUUAGCGGUUCGGCCAUGUAUAAUUUUGAAUAAAAAUUUUUCUUUGCCGUUGCAUUUGUAGUUUUUUCCUUUGGAAGUAAUUACAAUAUUUUAUGGCGCGAUGAUCUUGACCCAUCCUAUGAACUUCUUUUUUCAAGGGAUAGGGCUCUAUGGGUGGGUACAAAUGGCAGUCUGACAAGU
>302	143.079	0.430962	144.943	141.216	GUCGACGUAUUUCAUAGGAUCAUUUCUAUAGGAAUCGUCACUCUUUGACUCUUCAAAAGAGCCACUGAAUCCAACUUGGUUGAUGAGUCCCAUAACCUUUGUACCCCAGAGUGAGAAACCGAAAUUGAAUCUAAAUUAGCUUGGUCCGCAAUCCUUAGCGGUUCGGCCAUCUAUAAUUUUGAAUAAAAAUUUUGCUUUGCCGUUGCAUUUGUAGUUUUUUCCUUGGAAGUAAUUACAAUAUUUUAUGGCGCGAUGAUCUUGACCCAUCCUAUGUACUUCUUUUUUGAAGGGAUAGGGCUCUAUGGGUGGGUACAAAUGGCAGUCUGACAAGU
>303	201.39	0.604775	205.397	197.384	GUCGACGUACUUCAUAGGAUCAUUUCUAUAGCAAUCGUCACUCUUUGACUCUUCAAAAGAGCUACUGAAUCCAACUUGGUUGAUGAGUCCCAUAACCUUUGUACCCCAGAGUGAGAAACCGAAAUUGAAUCUAACUUAGCUUGGUCCUCAAUCCUUAGCGGUUCGGCCAUCUAUAAUUUUGAAUAAAAAUUUUGCUUUGGCGUUGCAUUUGUAGUUUUUUCCUUUGGAAGUAAUUACAAUAUUAUAUGCCGCGAUGAUCUUGACCCAUCCUAUGUACUUCUUUAUUGAAGGGAUAGGGCUCUAUGGGUGGGUACACAUGGCAGUCUGACAAGU
>304	287.829	0.885626	314.772	260.885	GUCGACGUACUUCAUAGGAUCAUUUCUAUAGGAAUCGUCACUCUUUGACGCUUCGUAAGAGCCACAGAUUCCAACUUGGUUGAUGAGUCCCAUAACCUUUGUACCCCGGAGUGAGAAACCGUCUAAAUAAGCUUGGUCCGCAAUUCUUAGCGGUUCGGCCAUCUACAAUUUUGAAUAAAAAUUUUGCUUUGCCGUUGCAUUCGUAGUUUUUUCCUUUGGAAGUAAUUACAAUAUUUUAUGGCGCGAUGAUCUUGACCCAUCCUAUGUACUUCUUUUUUGAAGGGAUAGAGCUCUAUGGUUGGGUACAAACGGUAGUCUGACAAGU
>305	255.355	0.808086	315.6	195.11	GUCGACGUACUUCAUAGGAUCAUUUCUAUAGGAAUCGUCACUCUUUGACUCUUCAAAAGAGCCACUGAAUCCAACUUGGUUGAUGAGUGCCAUAACCUUUGUACCCCAGAGUGAAAACCGAAUGAAUCUAAAUUAGCUUGGGCCGCAAUCCUUAGCGGUUCGGCCAUCUAAAUUUUGCUUUGCCGUUGCAUUUGUAGUUUUUUCCUUUGGAAGUAAUUACAAUACUUGAUGGCGCGAUGAUCUUGACCCAUCCUAUGUACUUCUUUUUUGAAGGGAUAGGGCUCUAUGGGUGGGUACAAAUGGCAGUCUGACAAGU
>306	227.444	0.683015	256.659	198.229	GUCGACGUACUUCAUAGGACAAUUUCUAUAGGAAUCGUCACUCUUUGACUAUUCAAAAGAGCCACUGAAUGCAACUUGGUUGAUGAGUCCCAUAACCUUUGUACCCCAGAGUGAGAAACCGAAAUUGAAUCUAAAUUAGCUUGUUCCGCAAUCCUUAGCGGUUCGGCCAUCUAUAAUUUUGAAUAAAAAUUUUGCUUUGCCGUUGCAUUUGUAGUUUUUUCGAUUGGAAGUAAUUCCAAUAUUUUAUGGCGCGAUGAUCUUGACCCAUCCUAUGUACUUCUUUUUUGAAGGGAUAGGGCUCUAUGGCUGGGUACAAAUGGCAGUCUGACAAGU
>307	249.827	0.75023	270.369	229.284	GUCGACGUACUUCAUAGGAUCAUUUCUAUAGGAAUCGUCACUCUCUGACUCUUCAAAAGAGCCACUGAAUCCAACUUGGUUGAUGAGUCCCAUAACCUUUGUACCCCAGAGUGAGAAAACAAAAUUGAACCUAACUUAGCUUGGUCCGCAAACCUUAGCGGUUCGGCCAUCCAUAAUUUUGAAUAAAAAUUGUGCUUUGCCGUUGCAUUUGUAGUUUUUUCCUUUGGAAGUAAUUAAAAUAUUUUAUGGCGCGAUGAUAUUGACCCAUCCUAUGUACUUCUUUCUUGAAGGGAUAAGGCUCUAUGGGUCGGUACAAAUGGCAGUCUGACAAGU
>308	225.169	0.676182	222.797	227.54	GUCGACGUACUUCAUAGGAUCAUUUCUAUAGGAAUCGUCACUCUUUGACUCUUCAAAAGAGCCACUGAAUCCAACUUGGUUGAUGAGUCCCAUAACCUUUGUACCCCAGAGUGAGAAACCGUAAUUGAAUCUAAAUUAGCCUGGUCCUCAAUCCUUAGCGGUUCGUCCAUCUAUAAUUUUGAAUAAAAAUUUUGCUCUGCCGUUGCAUUUGUAGUCUUUUCCUUGGGAAGUAAUUACAAUAGUUUAUGGCGCGAUGAUCUUGACCCAUCCUAUGUACUUCUUUUUUGAAGGGAUAGGGCUCUAUGGGCGGGUACAAAUGUCAGUCUGACAAGU
>309	149.778	0.449783	161.86	137.695	GUCGACGUACUUUAUAGGAUCAUUUCUAUAGGAAUCGUCACUCUUUGACUCUUCAAAAGAGCCACUGAAUCCAACUUGGUUGAUGAGUCCCAUAACCUUUGUACCCCAGAGUGAGUAACCGAAAUUGAAUCUAAAUUAGCUUGGUCCGCAAUCCUUAGCGGUUCGGCCAUCUAUAAUUUUGAAUCAAAAUUUUGCUUUGCCGUUGCAUUUGUAGUUUUUUCCUUUGGAAGUAAUUACAAUAUUUUAUGGCGCGAUGAUCUUGACCCAUCCUAUGUACUUCUUUUUUGAAGGGAGAGGGCUCUAUGGGUGGGUACAAAUGGCAGUCUGACAAGU
>310	321.401	0.971001	318.736	324.067	GUCGACGUACUUCAUAGGAUCAUAUCUAUAGGAAUCGUCACUCUGUACUCUUCAAAAGAGCCACUGAAUCCAACCUGGUUGAUGAGUCCCAUAACCUCUGUACCCCAGAGUGAGAAACCGAAAUUGAAUCUAAAUUAGCUUGGUCCGCAAUCCUUAGCGGUUCGUUCAUCUAUAAUUUUGAAUAAAAAUUUUGCUUUGCCGUAGCAUAUGUAGUUUUUACCUUUGGAAGUAAUUACAAUAUUUUAUGGCGCGAGACCUUGACCCAUCCUAUGUACUUCUUUUUUGAAGGGAUAGGGCUCUAUGGGUGUGUACACAUGGCAGUCUGACAAGU
>311	128.503	0.385894	130.585	126.42	GUCGACGUACUUCAUAGGAUCAUUUCUAUAGGAAUCGUCACUCUUUGACUCCUCAAAAGAGCCACUGAAUCCAACUUGGUUGAUGAGUCCCAUAACCUUUGUACCCCAGAGUGAGAAACCGAAAUUGAAUCUAAAUUAGCUUGGUCCGCAAUUCUUAGCGGUUCGGCCAUCUAUAAUUUUGAAUAAAAAUUUUGCUUUGCCGUUGCAUUUGUAGUUUUUUCCUUUGGACGUAAUUACUAUAUUUUAUGGCGCGAUGAUCUUGACCCAUCCUAUGUACUUCUUUUUUGAGGGGAUAGGGCUCUAUGGGUGGGUACAAAUGGCAGUCUGACAAGU
>312	269.432	0.829022	335.259	203.606	GUCGACGUACUUCAUAGGAUCAUUUCUAUAGGAAUCGUUGACUCUUCAAAAGAGCCACUGAAUCCAACUUGGUUGAUGAGUCCCAUAACCUUGUACCCCAGAGUGAGAAACCGAAAUUGAAUCUAAAUUAGCUUGGUCCGCAAUCCUUAGCGGUUCGGGCAUCUAUAAUUUUGAAUAAGAAUUUGGCUCUGCCGUUGCAUUUGUAGUUUUUUCCUUUGGAAGUAAUUACAAUAUUUUAUGGCGCGAUGAUCUUGACCCAUCCUAUGUACUUCUUUUUUGAAGGGAUAGGGCUCUAUGGGUGGGUACAAAUGGCAGUCUGACAAGU
>313	160.719	0.484092	180.005	141.432	GUCGACGUACUUCAUAGGAUCAUUUCUAUAGGAAUCGUCACUCUUUGACUCUUCAAAAGAGCCACUGAAUCCACUUGGUUGAUGAGUCCCAUAACCUUUGUACCCCAGAGUGAGAAACCGAAAUUGAAUCUAAAUUAGCUUGGUCCGCAAUCCUUAGCGGUUCGGCCAUCUAUAAUUUUGAAUAAAAAUUUUGCUUUGCCGUUGCAUUUGUAGUUUUUUCCUUUGGAAGUAAUUACAAUAUUUUAUGGCGCGAUGAUCUUGACCCAUCCUAUGUACUUCUUUUUUGAAGAGAUAGGGCUCUAUGGGUGGGUACAAAUGGCAGUCUGACAAGU
>314	302.911	0.909644	326.516	279.307	GUCGACGUACUUGAUAGGAUCAUUUCUAUAGGCAUCGUCACUCUUUGACUCUUCAAAAGAGCCUCUGAAUCCAACUUGGUUGAUGAGUCCCAUAACCCUUGUAGCCCAGAGUGAUAAACCGAAAAUGAAUCUAAAUUAGCUUGGUCCGCAAUCCUUAGCGGUUCGGCCAUGUAUAAUUUUGAAUAAAAAUUUGGCUUUGCCGUUGCAUUUGUAGUUUUUUCCUUUGGAAGUAAUUACAAUAUUUUAUGGCGCGAUGAUCUUGACCCACCCUAUGUACUUCUUUUUUGAAGGGAUCGGGCUCUAUUGGUGGGUACAAAUGGCAGUCGGACAAGU
>315	238.122	0.715081	239.015	237.228	GUCGACGUACUUCAUAGGAUCAUUUCUAUAGGAAUCGUCACUCUUUGACUCUUCAAAAGAGCCACUGAAUCCAACUGGGCUGAUGAGUCCCAUAACCUUUGUACCCCAGAGUGAGAAACCGAAAUUGAAUCUAAAUUUGCUUGGUCCGCAAUCCUUAUCGGGUCGGCCAUCUAUAAUUUUGAAUAAAAAUUUUGCUUUGCCGUUGCAUAUGUAGUUUUUUCCUUUGGAAGUAAUUACAAUAUUUUAUGGCAAGAUGAUCAUGACCCAUCCUAUGUACUUCUUUUUUGAAGGGAUAGGUCGCUAUGGGUGGGUACAAAUGGCAGUCUGACAAGU
>316	298.536	0.899204	308.615	288.457	GUCGACGUACUUCAUAGGAUGCUUUCUAUAGGAAUCGUCACUCUUUGACUCUUCAAAAGAGCCACUGAAUCAAACUUGGUUGAUGAGUCCCAUAACCUUUGUACCCCAUAGUGAGAAACCGAAAAUGAAUCUAAUUCGCUUGGUCCGCAAUCCUUAGCGGUUCGGCGAUCUAUAAUUUUGAAUAAAAAUUUUGCUUUGCCGUUGCAUUUGUAGUUUUUUCCUUUGGAAGUAAUUACAAUAUUUUAUGGCGCGAUGAUCUUGACCCAUCCUAUGUCCUUCUUUUUUGAAGGGAUAGGGCUCGAUGGAUGGGUACAAAUGGCAUUCUGACAAGU
>317	181.143	0.553955	237.169	125.118	GUCGACGUACUUCAUAGGAUCAUUUCUAUAGGAACUCUUUGACUCUUCAAAAGAGCCACUGAUUCCAACUUGGUUGAUGAGUCCCAUAACCUUUGUACCCCAGAGUGAGAAACCGAAAUUGAAUCUAAAUUAGCUUGGUCCGCAAUCCUUAGCGGUUCGGCCAUCUAUAAUUUUGAAUAAAAAUUUUGCUUUGCCGUUGCAUUUGUAGUUUUUUCCUUUGGAAGUAAUUACAAUAUUUUAUGGCGCGAUGAUCUUGACCCAUCCUAUGUACUUCUUUUUUGAAGGGAUAGGGCUCUAUGGGUGGGUACAAAUGGCAGUCUGACAAGU
>318	305.846	0.921223	324.674	287.018	GUCGACGUAUUUCAUAGGAUCAUUUCUAUAGGAAUCGUCACUCUUUGACUCUUGAAAAUAGCCGCUGAUUCCAACUUGGUUGAUGAGUCCCACAACCUUUGUACCCCAGAGUGAACAACCGAAAUUGAAUCUAAAUUAGCUUGGUCCGCAAUCCUUAGCGGUUCGGCCAUCUUUAUUUUUGAAUAAUAAUUUGCUUUGCCGUUGCAUUUGUAGUUUUUUCCUUUGGAAGUAAUUACAAUAUUUUAUGACGCGAUCAUCUUGACCCAUCCUAUGUACUUCUUUUUUGAAGGGUUAGGGGUCUAUGUGUGGGUACAAAUGGCAGUCUGACAAGU
>319	118.523	0.355923	128.328	108.717	GUCGACGUACUUCAUAGGAUCAUUUCUAUAGGAAUCGUCACUCUUUGACUCUUCAGAAGAGCCACUGAAUCCAACUUGGUUGAUGAGUCCCAUAACCUUUGUACCCCAGAGUGAGAAACCGAAAUUGAAUCUAAAUUAGCUUGGUCCGCAAUCCUUAGCGGUUCGGCCAUCUAUAAUUUUGAAUAAAAAUUUUGCUUUGCCGUUGCAAUUGUAGUUUUUUCCUUUGGAAGUAAUUACAAUAUUUUAUGGCGCGAUGAUCUUGACCCAUCCUAUGUACUUCUUUUUUGAAGGGAUGGGGCUCUAUGGGUGGGUACAAAUGGCAGUCUGACAAGU
>320	232.382	0.697843	251.238	213.525	GUCGACGUACUUCAUAGGAUCAUUUCUAUAGGAAUCGUCACUCUUUGACUUUUCAAAAUAGCCACUGUAUCCAACUUGGUUGAUGAGUCCCAUAACCUUUGUACCCCAGAGUGAGAAACCGAAAUUGAAUCUAAAUUAGCUUGGUCCUUAAUCCUUAGCGGUUCGGCCAUUUAUAAUUUGGAAGAAAAAUUUUGCUUUGCCGUUGCAUUUGUAGUUUAUUCCUUUGGAAGUAAUUACAAUAUUUUUUGGCGCGAUGAUCUUGACCCAUCCUAUGUACUUCUUUUUUGAAGGGAUAGGGCUCUAUGGAUGGGUACAAUUGGCAGUCUGACAAGU
>321	205.149	0.616064	220.995	189.303	GUCGACGUACUUCAUAGGAUCAUUGCUAUAGGAAUCGUCACUCUUUGACUCUACAAAAGAGCCACUGAAUCCAACUUGGUUUAUGAGUCCCAUAACCUUUGUACCCCAGAGUGAGAAACCGAAAUUGAAUCUAAAUUAGUUUGGUCCGCAAUCCUUUGCGGUUCGGCCAUCUAUAAUUUUGAAUAAAAAUUUUGCUUUGCCGUUGCAUUUGUAGUUUUUUCCUUUGGAAGUAAUUACAAUAUUUUAUGGCGCGAUAAUCUUGACCCAUCCUAUGUACGUCUUUUUUGAAGGGAUAGGGCUCUAUGGGUGGGUACAAAUGGCAGUCUGACAAGU
>322	250.379	0.754155	274.072	226.687	GUCGACGUACUUCAUAGGAUCAUUUCUAUAGGAAUCGUCACACUUUGACUCUUCAAAAGAACCACUGAAUCCAAAUUGAUUGAUGAGGCCAAAACCUUUGUACCCCAGAGUGACAAACCGAAAUUAAAUCUAUAUUAGCUUGGUCCGCAAUCCUUAGCGGUUCGGCCAUCUAUAAUUUUGAAUAAGAAUUUUGCUUUGCCGUUGCAUUUGUCGUUAUAUCCUUUGGAAGUAAUUACAAUAUUUUAUGGCGCGAUGAUCUUGACCCAUCCUAUGUACUUCUUUUUUGAAGGGAUAGGGCUCUAUGGGUGGGUACAAAUGGCAGUCUGACAAGU
>323	132.106	0.397909	147.684	116.528	GUCGACGUACUUCAUAGAUCAUUUCUAUAGGAAUCGUCACUCUUUGACUCUUCAAAAGAGCCACUGAAUCCAACUUGGUUGAUGAGUCCCAUAAUCUUUGUACCCCAGAGUGAGAAACCGAAAUUGAAUCUAAAUUAGCUUGGUCCGCAAUCCUUAGCGGUUCGGCCAUCUAUAAUUUUGAAUAAAAAUUUUGCUUUGCCGUUGCAUUUGUAGUUUUUUCCUUUGGAAGUAAUUACAAUAUUUUAUGGCGCGAUGAUCUUGACCCAUCCUAUGUACUUCUUUUUUGAAGGGAUAGGGCUCUAUGGGUGGGUACAAAUGGCAGUCUGACAAGU
>324	256.065	0.768963	255.006	257.123	GUCGACGUACUUCAUAGGAUCAUUUCUAUAGGAAUCGUCACUCUUUGACUCUUCAAAAGAGCCACUGAAUCCAACUUGGUAGAUGAGUCCUAUAACCUUUGUACACCAAAGUGAGAAACCGAAAUUGAAUCUGAAUUAGCUUGGUCCGCAAUCCUUAGCGGUUCGGGCAUCUAUAAUUUUGAAUAAAAAUUUUGCUUUGCCGUUGCAUUUGUAGUUUUUUCCUUUGCAAGUUAUCACAAUAUUUUAUGGCGCGAUGAUCUUGACCCAUCCUAUGUACUUCUUUUUUGAAGGGAUACGGCUCUAUGGUUGGGUACAAAUGCCAGUCUGACAAGU
>325	169.498	0.531341	214.649	124.346	GUCGACGUACUUCAUAGGAUCAUUCACUCUUUGACUCUUCAAAAGAGCCACUGAAUCCAACUUGGUUGAUGAGUCCCAUAACCUUUGUACCCCAGAGUGAGAAACCGAAAUUGAAUCUAAAUUAGCUUGGUCCGCAAUCCUUAGCGGUUCGGCCAUCUAUAAUUUUGAAUAAAAAUUUUGCUUUGCCGUUGCAUUUGUAGUUUUUUCCUUUGGAAGUAAUUACAAUAUUUUAUGGCGCGAUGAUCUUGACCCAUCCUAUGUACUUCUUUUUUGAAGGGAUAGGGCUCUAUGGGUGGGUACAAAUGGCAGUCUGACAAGU
>326	117.418	0.352606	124.201	110.635	GUCGACGUACUUCAUAGGAUAAUUUCUAUAAGAAUCGUCACUCUUUGACUCUUCAAAAGAGCCACUGAAUCCAACUUGGUUGAUGAGUCCCAUAACCUUUGUACCCCAGAGUGAGAAACCGAAAUUGAAUCUAAAUUAGCUUGGUCCGCAAUCCUUAGCGGUUCGGCCAUCUAUAAUUUUGAAUAAAAAUUUUGCUUUGCCGUUGCAUUUGUAGUUUUUUCCUUUGGAAGUAAUUACAAUAUUUUAUGGCGCGAUGAUCUUGACCCAUCCUAUGUACUUCUUUUUUGAAGGGAUAGGGCUCUAUGGGUGGGUACAAAUGGCAGUCUGACAAGU
>327	201.56	0.605287	208.114	195.007	GUCGACGUACUUCAUAGGAUCAUUUCUAUAGGAAUCGUCACUCUUUGACUCUUCAAAAGAGCCACUGAAUCCAACUUGGUUGAUGAGUCCCAUAACCUUUGUACCCCAGAGUGAGAAACCGCAAUUGAAUCUAAAUUAGCUUGGUCCGCAAUCCUUAGAGGUUCGGCCAUCUACAAUUUUGAAUAAAAAUUUUGCUUUGCCGUUGCAUUUGUAGUUUUUUCCUAUGGAAGUAAUUACAAUAUUUUAUGGCGCGUUGAUCUUGACCCAUCCUAUGUACUUCUUUUUUGAAGGGAUAGGGCUCUAUGGGUCGGUACAAAUGGCAGUCUGACGAGU
>328	353.145	1.07339	368.065	338.225	GUCGACGUACUACAUAGGAUCUUUCUAUAGGAAUCGUCACUCUUUGACUCUUCAAAAGAGUCACUGAAUCCAACUUGGUUGAUGAGUCCCAUAACCAUUGUACCCCAGAGUGAGAAACCGAAAUUGAAUCUAAAUUAGCUUGGUCCGCAAUCUUAGCGGUUCGGCCAUUUAUAAUUUUGAAUAAAAAUUUUGGUUUGUCGUUGCAUUUGUAGUUUUUUCCUUUGGAAGUAAUUACAUUAUUUUAUGGCGCGAUGAUCGACCCAUCCUAUGUACUUCUUUUUUGAAGGGAUAGGGCUCUAUGGGUGGGUACAAAUGGUAGUCUGAGAAGU
>329	208.257	0.625395	231.437	185.076	GUCGACGUUCUGCAUAGGAUCAUUUCUAUAGGAAUCGUCACUGUUUGACUCUUCAAAACAGACACUGAAUCCAACUUGGUUGAUGAGUCCCAUAACCUUUGUACCCCAGAGUGAGAUACCGAAAUUGAAUCUAAAUUAGCUUGGUCCGCAAUCCUUAGCGGUUCGGCCAUCUAUAAUUUUGAAUAAAAAUUUUGCUUUGCCGUUGCAUUUGUAGUUUUAUCCUUUGGAAGUAAUUACAAUAUUUGAUUGCGCGAUGAUCUUGACCCAUCCUAUGUACUUCUUUUUUGAAGGGAUAGGGCUCUAUGGGUGGGUACAAAUGGCAGUCUGACAAGU
>330	128.007	0.384406	144.417	111.597	GUCGACGUACUUCAUAGUAUCAUUUCUAUAGGAAUCGUCACUCUUUGACUCUUCAAAAGAGCCACUGAAUCCACCUUAGUUGAUGAGUCCCAUAACCUUUGUACCCCAGAGUGAGAAACCGAAAUUGAAUCUAAAUUAGCUUGGUCCGCAAUCCUUAGCGGUUCGGCCAUCUAUAAUUUUGAAUAAAAAUUUUGCUUUGCCGUUGCAUUUGUAGUUUUUUCCUUUGGAAGUAAUUACAAUAUUUUAUGGCGCGAUGAUCUUGACCCAUCCUAUGUACUUCUUUUUUGAAGGGAUAGGGCUCUAUGGGUGGGUACAAAUGGCAGUCUGACAAGU
>331	165.851	0.498051	177.778	153.924	GUCGACGUACUUCAUAGGAUCAUUUCUAUAGGAAUCGUCACUCUUUGACUCUUCAAAAGAGCCACUGAAUCCAACUUGGUUGAUGAGACCCAUAACCUUUGUCCCCCAGACUGAGAAACCGAAAUUGAAUCUAAAUUAGCUUGGUCUGCAAUUCUUAGCGGUUCGGCCAUCUAUAAUUUUGAAUAAAAAUUUUGCUUUGCCGUUGCAUUUGUAGUCUUUUCCUUUGGAAGUAAUUACAAUAUUUUAUGGCGCGAUGAUCUUGACCCAUCCUAUGUACUUCUUUUUUGAAGGGAUAGGGCUCUAUGGGUGGGUACAAAUGGCAGUCUGACAAGU
>332	169.998	0.510506	168.322	171.675	GUCGACGUGCUUCAUAGGAUCAUUUCUAUAGGAAUCGUCACUCUUUGACUCUUCAAAAGAGCCACUGAAUCCAACUUGGUUGAUGCGUCCCAUAACCUUUGUACCCCAGAGUGAGAAACCGAAAUUGAAUCUAAAUUAGCUUGGUCCGCAAUCCUUAGCGGUUCGGCCAUCUAUAAUUUUGAAUAAAAAUUUUGCUUUACCGUUGCAUUUGUAGUUUUUUCCUUUGGAACUAAUUACAAUAUUUUAUGGCGCGAUGAUCUUGACCCAUCCUAUGUACUUCUUUUUUGAAUGGAUAAGGCUCUAUGGGUGGGUACGAAUGGCAGUCUGACAAGU
>333	281.6	0.845646	286.331	276.869	GUCGACGUAAUUCAUAGGAUCAUAUCUAUAGGAAUCGUCACUCUUUGACUCUUCUAAAGGGCCACUGAAUCCAACUUGGAUGAUGAGUCCCAUAACCUUUGUACGCCAGAGUGAGAAACCGAAAUUGAAUCUAAAUUAGCUUGGUCCGCAAUCCUUAGCGGUUCGGCCAUCUAUAAUUUUGAAUACAAAUUUUGCUUUGCCGUUGCAUUUGUAGCUUUUUCCUUUGGAAGAAAUUACAAUAUUUUAUGGCGCGAUGAUCGUGACCCAUCCUAUGUACUACUUUUUUGAAGGGAUAGUGCUCUAUUGGUGGGUACAAUUGGCAGUCUGACAAGU
>334	141.553	0.426365	160.012	123.094	GUCGACGUACUUCAUAGGAUCAUUUCUAUAGGAAUCGUCACUCUUUGACUCUUCAAAAGAGCCACUGAAUCCAACUUGGUUGAUGAGUCCAUAACCUUUGUACCCCAGAGUGAGAAACCGAAAUUGAAUCUAAAUUAGCUUGGUCCGCAAUCCUUAGCGGUUCGGCCAUCUAUAAUUUUGAAUAAAAAUUUUGCUUUGCCGUUGCAUUUGUAGUUUUUUCCUUUGGAAGUAAUUACAAUAUUUUAUGGCGCGAUGUUCUUGACCCAUCCUAUGUACUUCUUUUUUGAAGGGAUAGGGCUCUAUGGGUGGGUACAAAUGGCAGUCUGACAAGU
>335	206.417	0.623618	243.412	169.423	GUCGACGUACUUCAUAGGAUCAUUUCUAUAGGAAUCGUCACUCUUUGACUCUUCAAAAGAGCCACUGAAUCCAACUUGGUUGCUGAGUCCCAUAACCUUUGUACCCCAGAGUGAGAAACCGAAUGAAUCUAAAUUAGCUUGGUCCGCAAUCCUUAGCGGUUCGGCCAUCUAUAAUUUUGAAUAAAAAUUUUGCUUUGCCGUUGCAUUUGUAGUUUUUUCCUUUGGAAGACAUUACAAUAUUUUAUGGCGCGAUGAUCUUGACCCAUCCUAUGUACUUCUUUUUUGAAGGGAUAGGGCUCUAUGGGUGGGUACAAAUGGCAGUCUGACAAGU
>336	173.407	0.523888	209.195	137.619	GUCGACGUACUUCAUAGGAUCAUUUCUAUAGGAAUCGUCACUCUUUGACUCUUCAAAAGAGCCACUGAAUCCAACUUGGUUGAUGUCCCAUAACCUUUGUACCCCAGAGUGAGAAACCGAAAUUGAAUCUAAAUUAGCUUGGUCCGCAAUCCUUAGCGGUUCGGCCAUCUAUAAUUUUGAAUAAAAAUUUUGCUUUGCCGUUGCAUUUGUAGUUUUUUCCUUUGGAAGUAAUUACAAUAUUUUAUGGCGCGAUGAUUUUGACCCAUCCUAUGUACUUCUUUUUUGAAGGGAUAGGGCUCUAUGGGUGGGUACAAAUGGCAGUCUGACAAGC
>337	257.717	0.780961	281.87	233.565	GUCGACGUACUUCAUAGGAUCAUUUCUAUAGGAAUCGUCACUCUUUGACUCUUCAAAAGAGCCACUGAAUCCAACUUGGUUGAUGAGUCCCAUAACCUUUGUACCCCAGAGUGAGAAACCGAAUUGAAUCUAAUUAGCUUGGUCCGCAAUCCUUAGCGGUUCGGCCAUCUAUAAUUUUGAAUAAAAAUUUUGCUUGCCGUUGCAUUUGUAGUUUUUUCCUUUGGAAGUAAUUACAAUAUUUUAUGGCGCGAUGAUCUUGACCCAUCCUAUGUAGUUCUUUUUUGACGGGAUAGGGCUCUAUGGGUUGGUACAAAUGGCAGAUUGACAAGU
>338	142.828	0.428912	155.593	130.063	GUCGACGUACUUCAUAGGAUCAUUUCUAUAGGAAUCGUCACACUUUGACUCUUCAAAAGAGCCACUGAAUCCAACUUGGUUGAUGAGUCCCAUAACCUUUGUACCCCAGAGUGAGAAACCGAAUUUGAAUCUAAAUUAGCUUGGUCCGCAAUCUUUAGCGGUUCGGCCAUCUAUAAUUUUGAAUAAAAAUUUUGCUUUGCCGUUGCAUUUGUAGUUUUUUCCUUUCGAAGUAAUUACAAUAUUUUAUGGCGCGAUGAUCUUGACCCAUCCUAUGUACUUCUUUUUUGAAGGGAUAGGGCUCUAUGGGUGGGUACAAAUGGCAGUCUGACAAGU
>339	292.225	0.877551	277.877	306.572	GUCGACGUAGUUCAUAGGAUCAUCUCUAUAGGAAUCGUCACUCUUUGACUCUUCAAAAGAGCCACUGAAACCAACUUGGUUGAUGAGUCCCAUAACCUGUGUACCCCAGAGUGACAAACUGAAAUUGAAUCUAAAUUAGCUUGGUCCGCAAUCCUUAGCGGUUUGGACAUCUAUAAUUUUGAAUAAAAAUUUUGCUUUGCCGUUGCCUUUGUAGUUUUUUCCUUUGCAAGUAAUUAAAAUAUUUUAUGGAGCGAUGAUCUUGACCCAUCCUAUGUACUUCUUUUUUGAAGGGAUAUGGCUCUAUGGGUGGGUACAAAUGGCAGUAUGAAAAGU
>340	126.269	0.381477	143.806	108.732	GUCGACGUACUUCUAGAUCAUUUCUAUAGGAAUCGUCACUCUUUGACUCUUCAAAAGAGCCACUGAAUCCAACUUGGUUGAUGAGUCCCAUAACCUUUGUACCCCAGAGUGAGAAACCGAAAUUGAAUCUAAAUUAGCUUGGUCCGCAAUCCUUAGCGGUUCGGCCAUCUAUAAUUUUGAAUAAAAAUUUUGCUUUGCCGUUGCAUUUGUAGUUUUUUCCUUUGGAAGUAAUUACAAUAUUUUAUGGCGCGAUGAUCUUGACCCAUCCUAUGUACUUCUUUUUUGAAGGGAUAGGGCUCUAUGGGUGGGUACAAAUGGCAGUCUGACAAGU
>341	214.781	0.667023	219.149	210.414	GUCGACGUACAUAGGAUCAUUUCUAUAGGAAUCGUCACUCUUUGACUCUUCAAAAGAGCCACUGAAUCCAACUUGGUUGAUGAGUCCCAUAACCUUUGUACACCAGAGUGAGAAACCGAAAUUGAAUCUAAAUUAGCUUGGUCCGCAAUCCUUAGCGGUUCGGCCAUCUAUAAUUUUGAAUAAAAAUUUUGCUUUGCCGUUGCAUUUGUAGUUUGGAAGUAAUUACAAUAUUUUAUGGCGCGAUGAUCUUGACCCAUCCUAUGUACUUCUUUUUUGAAGGGAUAGGGCUCUAUGGGUGGGUACAAAUGGCAGUCUGACAAGU
>342	131.285	0.394248	144.389	118.18	GUCGACGUACUUCAUAGGAUCAUUUCUAUAGGAAUCGUCACUCUUUGACUCUUCAAAAGAGCCACUGAAUCCAACUUGGUUGAUGAGUCCCAUAACCUUUGUACCCCAGAGUGAGAAACCGAAAUUGAAUCUAAAUUAGCUUGGUCCGCAAUCCUUAGCGGUUCGGCCAUCUAUAAUUUUGAAUAAAAAUUUUGCUUUGCCGUUGCAUUUGUAGUUUUUUGCUUUGGGAGUAACUACAAUAUUUUAUGGCGCGAUGAUCUUUACCCAUCCUAUGUACUUCUUUUUUGAAGGGAUAGGGCUCUAUGGGUGGGUACAAAUGGCAGUCUGACAAGU
>343	243.767	0.732033	274.827	212.707	GUCGACGUACUUCAUAGGAUCAUUUCUAUAGGAAUGGUCACUCUUUGACUCUUCAAAAGAGCCACUGAAUCCAAAUUGGUUGAUGUGCCCCAUAACCUUUGUACCCCAGAGUGAGAAACCGGAAUUGAAUCUAAAUUAGCUUGGUCCGCAAUCAUUAGCGGUUCGGCCAUCUAUAAUUUUGAAUAAAAAUUUUGCUUUGCCGUUGCAUUUGUAGUUUUUUGCUUUGGAAGUAAUUACAAUAUUUUAUGGCGCGUUGAUCUCGACCCAUCCUAUGUACUUCUUUUUUGUAGGGAUAGGGCUCUAUGGGUGGGUAUAAAUGGCAGUCUGACAAGU
>344	324.426	0.986098	349.962	298.89	GUCGACGUACCUCAUAGGAUCAUUUCUAUAGGAAUCGUCACUCAUUGACUCUUCAAAAGAGCCACUGAAUCCAACUUGGUUGAUGAGUCCCAUAACCUUUGUACCCCAGAGUGGGAAAAAUUGAAUCUAAAUUAGCUUGGUCCGCAAUCCUUAUCGGUUCGGCCCUCUAUAUUUUUGAAUAAAAAUUUUGCUUUGCCGUAGCAUUUGUAGUUUUGUCCUUUGCAAGUAAUUACAAUAUUAUAUCGCGCGAUGAUCUUGACCCAUCCUAUGUACUUCUUUUGUGAAGGGAUAGGGCUCUAUGGGUGGCUACAAAUGGCAGACUGACAAGU
>345	220.319	0.669664	248.292	192.347	GUCGACGUACUUCAUAGGAUCAUUUCUAUAGGAAUCGUCACUCUUUGACUCUUCAAAAGAGCCACUGAAUCCAACUUGGUUGAUGAGUCCCAUAACCUUUGUACCCCAGAGUGAGAAACCGAAAUUGAAUCUAAAUUAGUUGGUCCGCAAUCCUUAGCGGUUCGGCCAUCAUAAUUUUGAAUAAAAAUUUUGCUUUGCCGUUGCAUUUGUAGUUUUUUCCUGGAAGUAAUUACAAUAUUUUAUGGCGCGAUGAUCUUGACCCAUCCUAUGUACUUCUUUUUUGAAGGGAUAGGGCUCUAUGGGUGGGUACAAAUGGCAGUCUGACAAGU
>346	186.542	0.573976	232.372	140.713	GUCGACGUACUUCAUAGGAUCAUUUCUAUAGGAAUCGUCACUCUUUGACUCUUCAAAAGAGCCACUGAAUCCAACUUGGUUGAAUAACCUUUGUACCCCAGAGUGAGAAACCGAAAUUGAAUCUAAAUUAGCUUGGUCCGCAAUCCUUAGCGGUUCGGCCAUCUAUAAUUUUGAAUAAAAAUUUUGCUUUGCCGUUGCAUUUGUAGUUUUUUCCUUUGGAAGUAAUUACAAUAUUUUAUGGCGCGAUGAUCUUGACCCAUCCUAUGUACUUCUUUUUUGAAGGGAUAGGGCUCUAUGGGUGGGUACAAAUGGCAGUCUGACAAGU
>347	223.243	0.670401	224.787	221.7	GUCGACGUACUUCGUAGGAUCAUUUCUAUAGCAAUCGUCACUCUUUGACUCUUCAAAAGAGCCACUGAAUCCAACUUGGUUGAUGAGUCCCAUAACCUUUGAACCCCAGAGUGAGAAACCGAAAUUGAAUCUAAAUUAGCUUGGUCCGCAAUCCUUAGCGGUUUGGCCAUCUAUAAUUUUGAAUAAAUUUUUUGCUUUGCCGUUGCAUUUGUAGUUUUAUCCUUUGGAAGUAAUUACAAUAUUUUAUGGCGCGAUGAUCUUGACCCAUCAUAUGUACUUCUUUUAUGAAGGGAUAGGGCUCUAUGGGUGAGUACAAAUGGCAGUCUGUCAAAU
>348	228.925	0.687464	256.899	200.952	GUCGACGAAAUUCAUAAGAUCAUUUCUAUAGCAAUCGUCACUCUUUGACUCUUCAAAAGUGCCACUGAAUCCACCUUGGUUGAUGAGUGCCAGAACCUUUGUACCCCAGAGUGAGAAACCGAAAUUGAAUCUAAAUUAGCUUGGUCCGCUAUCCUUAGCGGUUCGGCCAUCUAUAAUUUUGAAUAAAAAUUUUGCUUUGCCGUUGCAUUUGUAGUUUUUUCCUUUGGAAGUAAUUACAAUAUUUUAUGGCGCGAAGAUCUUGACCCAUCCUAUGUACUUCUUUUAUGAAGGGAUAGGGCUCUAUGGGUGGGUACAAAUGGCAGUCUGACAAGU
>349	249.145	0.748182	256.093	242.196	GUCGACGUACUUCAUAGGAUCAUUUCUAUAGGAAUCGUCACUCUUUGACUCUUCAAAAGAGCCAAUGAAUCCAACUUGGUUGUUGAGUCCCAAAACCUUUGUACCCCAGAGUGAGAAACCGAAAUUGAAUCUAAAUGAGCAUGGUCCGCAAUCCUUAGCGGUUCGGCCAUCUAUAAUUUUGAAUAAAAAUUUUGCUUUGCCGUUGCAUAUGUAGUUUUUUACUUUGGAAGUAAUUACAAUAUUUUAUGGCGCGAUGAUCUUGACACAUCAUAUGUACUUCUUUUUUGAAGGGAUCGGGCUCUAUGGGUGGGUACAAAUGGCAGUCUGACAAGU
>350	220.057	0.660831	239.055	201.058	GUCGACGUACUACAUAGGAUCAUUUCUAUAUGAAUCGUCACUCUUUGACUCUUCAAAAGAGCCACUGAAUCCAACUUGGUUGAUGAGUACCAUAACCUUAGUACCCCAGAGUGAGAAACCGAAAUUGAAUCUAAAUUAGCUUGGUCCGCAAUCCAUAGCGGUUCGGCCAUCUAUAAUUCUGAAUAAAAAUUUUGCUUUGCCGUUGCAUUUGUAUUUUUUUCCUUUGCAAGUAAUUACAAUAUUUUAUGGCGCGAUGAUCUUGACCCAUCCUAUGUACUUCUUUUUUGAAGGGAUAGGCCUCUAUGGGUGGGUACAAAUGGCAGUCUGACAAGU
>351	243.585	0.731485	246.532	240.637	GUCGACGUACUUCAUAGGAUCAUUUCUAUAGCAAUCGUGACUCUUUUACUCUUCAAAAGAGCCACUGAAUCCAACUUGGUUGAUGACUCCCAUAAUCUUUGUACCCCAGAGUGAGAAACCGGAAUUGAAUGUAAAUUAGCUUGGUCCGCAAUCCUUAGCGGUUCGGCCAUCUAUAAUUUUGAAUAAAAAUUUUGCUUUGCCGUUGUAUUUGUAGUUUUUUCCUUUGGAAGUAAUUACAAUAUUUUAUGGCGCGAUGAUCUUGACCCAUCCUAGGUACUUCUUUUUUGAAGGGAUAGGGCUCUAUGGGUGAGUACAAAUAGCUGUCUGACAAGU
>352	150.727	0.458137	179.956	121.498	GUCGACGUACUUCAUAGGAUUCUAUAGGAAUCGUCACUCUUUGACUCUUCAAAAGAGCCACUGAAUCCAACUUGGUUGAUGAGUCCCAUAACCUUUGUACCCCAGAGUGAGAAACCGAAAUUGAAUCUAAAUUAGCUUGGUCCGCAAUCCUUAGCGGUUCGGCCAUCUAUAAUUUUGAAUAAAAAUUUUGCUUUGCCGUUGCAUUUGUAGUUUUUUCCUUUGGAAGUAAUUACAAUAUUUUAUGGCGCGAUGAUCUUGACCCAUCCUAUGUACUUCUUUUUUGAAGGGAUAGGGCUCUAUGGGUGGGUACAAAUGGCAGUCUGACAAGU
>353	163.516	0.491038	150.516	176.515	GUCGACGUACUUCAUAGGAUCAUUUCUAUAGGAAUCGUCACUCUUUGACUCUUCAAAAGAGCCACUGAAUCAAACUUGGUUGAUGAGUCCCAUAACCUUUGUACCCCAGAGUGAGAAACCGAAAUUGAAUCCAAAUUAGCUUGGUCCGCAAUCCUUAGCGGUUCGGCCAUCUAUAAUUUUGAAUAAAAAUUUUGCUUUGCCGUUGCAUUUGUAGUUUUUUCCUUUGGAAGUAAUUACAAUAUUUUAAGGCGCGAUGAUCUUGACCCAUCCUAUGUACUUCUUUUUUGAAGGGAUAGGGCUCUAUGGGUGGGAACAAAUGGCAGUCAGACAAGU
>354	133.474	0.400823	138.272	128.676	GUCGACGUACUUCAUAGGAUCAUUUCUAUAGGAAUCGUCACUCUUUGACUCUUCAAAAGAGCCACUGAAUCCAACUUGGUUGAUGAGUCCCAUAACCUUUGUACCCCAGAGUGAGAAACCGAAAUUGAAUCUAAAUUAGCUUUGUCCGCAAUCCUUAGCGGUUCGGCCAUCUAUAAUUUUGAAUAAAAAUUUUGCUUUGCCGUUGCAUUUGCAGCUUUAUCCUUUCGAAGUAAUUACAAUAUUUUAUGGCGCGAUGAUCUUGACCCAUCCUAUGUACUUCUUUUUUGAAGGGAUAGGGCUCUAUGGGUGGGUACAAAUGGCAGUCUGACAAGU
>355	166.213	0.50064	164.49	167.935	GUCGACGUACUUCAUAGGAUCAUUUCUAUAGGAAUCGUCACUCUUUGACUCUUCAAAAGAGCCACUGAAUCCAACUUGGUUGAUGAGUCCCAUAACCUUUGUACCCCAGAGUGAGAAACCGAAAUUGAACCUAAAUUAGCUUCGUCCGCAAUCCUUAGCGGUUCGGCCAUCUAUAAUUUUGAAUAAAAAUUUUGCUUUGCCGUUGCAUUUGUAGUUUUUUCCUUUGGAAGUAAUUACAAUAUUUUUGGCGCGAUGAUCUUGACCCAUCCUAUGUACUUCUUUUUUGAAGGGAUAGGGCUCUAUGGGUGGGUACAAAUGGCAGUCUGACAAGU
>356	234.303	0.703613	201.725	266.882	GUCGACGUACUUCAUAGGAUCAUUUCUAUAGGAAUCGUCACUCUUUGACUCUUCAAAAGAGCCACUGAAUCCAACUUGGUUGAUGAGUCCCAUAACCUUUGUACCCCAGAGUGAGAAACCGAAAUUGAAUCUAAAUUACCUUGGUCCGCAAUCCUUAGCGGUUCGGCCAUCUAUAAUUUUGAAGAAAAAUUUUGCUUUGCCGUUGCAUUUGUAGUUUUUUCCAUUGGAAGUAAUUACAAUAUUUUAUGGCGCGAUUAUCUUGACCCAUCCUAUGUACUUCUUUUUUGAAGGGAUAGGGCUCUAUGGGAGGGUACAAAUGGCAGUAUAACAAGU
>357	208.208	0.625248	213.437	202.978	GUCGACGUACUUCAUCGGAUCAUUUCUAUAGGAAUCGUCACUCUAUGACUCUUCAAAUGAGCCACUGAAUCCAACUUGGUUGAUGAGUCCCAUAACCUUUGUACCCCAGAAUGAGAAACCGAAAUAGAAUCUAAAUUAGCUUGGUCCGCAAUCCUUAGCGGUUCGGCCAUCUAUGAUUUUGAAUAAAAAUUUUGCUUUGCCGUUGCAUUUGUAGUUUUUUCCUUUGGAAGUAAUUAUAAUAUUUUAUGGCGCGAUGAUCUUGACCCAUCCUAUGUACUUCUCUUUUGAGGGGAUAGGGCUCUAUGGGUGGGUAGAAAUGGCAGUCUGACAAGU
>358	234.886	0.709626	246.833	222.939	GUCGACGUACUUCAUAGGAUCAUUUCUAUAGGAAUCGUCACUCUUUGACUCUUCAAAAGAGCCACUGAAUAACUUGGUUGAUGAGUCCCAUAACCUUUGUACCCCAGAGUGAGAAACCGAAAUUGAAUCUAAAUUAGCUUGGUCCGCAAUCCUUAGCGGUUCGGCCAUCUAUAAUUUUGAAUAAAAAUUUUGCUUUGCCGUUGCAUUUGUAGUUUUUUCCUUUGGAAGUAAUUACAAUAUUUUAUGGCGCGAUGAUCUUGACCCAUCCUAUGCACUUCUUUUUUGAAGGAAUAGGUCUCUAUGGGUAGGUACAAAUGGCAGUCUGACAAGU
>359	209.804	0.630042	210.321	209.287	GUCGACGUACUUCAUAGGAUCAUUUCUAUAAGAAUCGUCUCUCUUUGACUCUUCAAAAGAGCCACUGAAUCCAACUUGGUUGAUGUGACCCAUAACCUUUGUACCCCAGAGUGAGAAACCGAAAUUGAAUCUAAAUUAGCUUGGUCCGCAAUCCUUAGCGGUUCGGCCAUCUAUAAUUUUGAAUAAAAAUUUUGCGUUGCCGUUGCAUUUGUAGUUUUUUCCUUAGGAAGUAAUUACAAUAUUUUAUGGCGCGAUGAUCUUGACCAAUCCUAUGUACUUCUUUUUUGAAGGGAUAGCGCUCUAUGGGUGGGUACAAAUGGCAGUCUUACAAGU
>360	195.579	0.587326	209.613	181.545	GUCGACGUACUUCAUAGGAUCAUUUCUAUAGGAAUCGUCACUCUUUGACUCUUGAAAAGAGCCACUGAAUCUAACUUGGUUGAUGAGUUCCAUAACCUUUGUACCCCAGAGUGAGGAACCGAAAUUAAAUCUAAAUUAGCUUGGUCCGCAAUCCUUUGCGGUUCGGCCAUCUAUAAUUUUGAAUAAAAAUUUUGCUUUGCCGUUGCAUUUGUAGUUUUUUCCUUUGGAAGUAAUUACAAUCUUUUAUGGCGCGAUGAUCUUGACCCAUCCUAUGUACUACUUUCUUGAAGGGAUAGGGCUCUAUGGGUGGGUACUAAUGGCAGUCUGACAAGU
>361	250.903	0.774391	294.291	207.514	GUCGACGUACUUCAUAGGAUCAUUUCUAUAGGAAUCUCACUCUUUGACUCUUCAAAAGAGCCACUGAAUCCAACUUGGUUGAUGAGUCCCAUAACCUUUGUACCCCAGAGAAACCGAUUGAUCUAAUUAGCUUGGUCCGCAAUCCUUAGCGGUUCGGCCAUCUAUAAUUUUGAGUAAAAAUUUUGCUUUGCCGUUGCAUUUGUAGUUUUUUCCUUUGGAAGUAAUUACAAUAUUUUAUGGCGCGAUGAUCUUGACCCAUCCUAUGUACUUCUUUUUUGAAGGGAUAAGGCUCUAUAGGUGGGUACAAAUGGCAGUCUGACAAGU
>362	230.44	0.692012	237.53	223.35	GUCGACGGACUUCAUAGGAUCAUUUCUAUAGAUAUCGUCACUCUUUGACUCUUCAAAAGAGCCACUGAAUCCAACUUGGUUGAUGAGUCCCAUAACCCUUGUUCCCCAGAGUGAGAAACCGAAAUUGAAUCUAAAUUAGCUUGGUCCGCUAUCCUUAGCGGUUCGGCCAUCUAUAAUUUUGACUAAAAAUUUUGCUUUGCCGUUGCAUUUGUAAUUUUUUCCUUUGGAAGUAAUUACAAUAUUUUAUGGCGCGAUGAUCUUGACCCAUCCUAUGUACUUCUUUUUUGAAAGGAUAGGGCUCUAUGGGUGGGUACCAAUGGCGGUAUGACAAGU
>363	283.92	0.852612	303.364	264.476	GUCGACGUACUACAUAGGAUCAUUUCUAUAGGAAUCGUCAAUCUUGGACUCUUUAAAAGAGCCACUGAAUCCAACUUGGUUGGUGAGUCCCAUAUCCUUUGUACCCCAGAGUGAGAAACCGAAAUUGAAUCAAAAUUAGCUUGGUCCGCAAUCCUUAGCGGUUCGGCCAUCUAUAUUUUUGAAUAAAGAUUUUGCUUUGCCGUUGCCUUUGUAGUUUUUACCUUUGGAAGUAAUUACAAUGUUUUAUGGCGCGAUGAUCUUGACCCAUCCUAUGUACUUCUUUUUUGAAGGGAUAGGGCUCUAUGGGUUGGUACGGAUGGCAGUGUGACAAGU
>364	198.264	0.598986	189.271	207.258	GUCGACGUACUUCAUAGGAUCAUUUCAAUAGGUAUCGUCACUCUUUGACUUUUCAAAUGAGCCACUGAAUCCAACUUGGUUGAUGAGUCCCAUAACCUUUGUACCCCAGAGUGAGAAACCGAAAUUGAAUCUAAAUUAGCUUGGUCCGCAAUCCUUAGCGGUUCGGCCAUCUAUAAUUUUGAAUAAAAAUUUUGCUUUGCCGUUGCAUUUGUAGUUUUUUCCUUUGGAAGUAAUUACAAUAUUUUAUGGCGAUGAUCUUGACCCAUCCUAUGUACUUCUUUUUUGAAGGGAUAGGGCUCUAACGGUGGGUACAAAUGGCAGUCUGACAAGU
>365	241.558	0.725399	247.691	235.425	GUCGACGUACUUCAUAGGAUCAUUUCUAUAGGAAUCGUCACUCUUUGACUCUUCAAAAGAGCCACUGAAUCCAACAUGGCUGAUGUGUCCCAGAACCUUUGUACCCCAGAGUUCGAAACCGAAAUUGAAUCUAAAUUAGCUUGGUCCGCAAUCUUUAGCGGUUCGACCAUCUAUAAUUUUGAAUAAAAAUUUUGCUUUGCCGUUGCAUUUGUAGUUUUUUCCUUCGGAAGUAAUUACAAUAUUUUAUGGCGCGAUGAUCUUGACCCAUCCUAUGUACUUCUUUUUUGAAGGGAUCGGGCGCUAUGGGUGGGUACAAAUGGCAGUCUGACAAGU
>366	288.963	0.867757	314.733	263.193	GUCGACGUACUUCAUAGGAUCAUUUCUAUAGGAAUCGUAGCCCUUUGACUCUUGAAUAUAGCAACUGAAUCCAACUUGGUUGAUGAGUCCCAUAACUUUUGUACCCCAGAGUGAGAAACCGAAAUUGAAUCUAAAUUAGCUUGGUCCGCAAUCCUUAGCUGUUCGGGCAUCUAUAAUUUUGAAUAAACAUUUUGCUUUGCCGUUGCAUUUGUAGUUUUUUCCUUUGGAAGUAUUUACAAUAUGUCCUGGCGCGAUGAUCUUGACACAUCCUAUGUACUUUUUUUUUGAAGGGAUAGGGCUCUAUGGGUGGGUACAAAUGGCAGUCUGACAAGU
>367	327.922	0.984752	357.314	298.531	GUCGACGUACUUCAUAGGAUCAUUUCUAUAGGAAUCGUAACUCUUUGACUCUUCAAAAGAGCCACUGAAUCCAACUUGGUUGUUUAGUCCCAUUACAGUUGUACCCCAGAGUGACAAACCGAAAUUGAAUCUAAAUUAGCUUGGUCCGCAAUCAUUAGCGGUACGGCCAUCUAUAAUAUCGAAUAAUAAUUUUGCUUUGCCGUUGCAUUUGUAGUUUUUUCCUUUGGAAGUAAUUACAAUAAUUUAUGGCGCGAUGAUCUUGACCCAUCCUAUGUACUUCUAUUUUGAAGGGAUAGGGGUCUAUGGGUGGGUACAAAUGGCAGUCUGACAAGU
>368	164.495	0.495467	191.132	137.857	GUCGACGUACUUCAUAGGAUCAUUUCUAUAGGAAUCGUCACUCUUUGACUCUUCAAAGGAGCCACUGAAUCCAACUUGGUUGAUGAGUCCCAUAACCUUUGUACCCCAGAGUGAGAACCGAAAUUGAAUCUAAAUUAGCUUGGUCCGCAAUCCUUAGCGGUUCGGCCAUCUAUAAUUUUGAAUAAAAAUUUUGCUUUGCCGUUGCAUUUGUAGUUUUUUCCUUUGGAAGUAAUUACAAUAUUUUAUGGGGAGAUGAUCUUGACCCAUCCUAUGUACUUCUUUUUUGAAGGGAUAGGGCUCUAUGGGUGGGUACAAAUGGCAGUCUGACAAGU
>369	182.841	0.550727	186.696	178.987	GUCGACGUACUUCAUAGGAUCAUUUCUAUAGGAAUCGUCACUCUUUGACUCUUCAAAAGAGCCACUGAAUCCAACUUGGUUGAUGAGUCCCAUAACCUUUGUUCCCCAGAGUGAGAAACCGAAAUUGAAUCUAAAUUAGCUUGUCCGCAAUCCUUAGCCAUUCGGCCAUCUAUAAUUUUGCAUAAAAAUUUUGCUUUGCCGUUGCAUUUGUAGUUUUUUCCUUUGGAAGUAAUUACAAUAUUUUAUAGCGCGAUGAUCUUGACCCAUCCUAUGUACUUCUUUUUUGAAGGGAUAGGGCUCUAUGGGUGGGUACAAAUGGCAGUCUGACAAGU
>370	279.993	0.843352	306.736	253.25	GUCGACGUACUUCAUAGGAUCAUUUCUAUUGGAAUCGUCACUGUUUGACUCUUCAAAAUAGCCACUGAAUCCAACUUGGUUGAUGAGUUCCAUAACCUUUGUACCGCAGAGUGAGAAACCGAAAUUAAUCUAAAUUAGCUUGGUCCGCAAUCGUUAGCGGUUCGGCCGUCUAUAUUUUUGAAUAAAAAUUGUGCUUUGCCGUUGCACUUGUAGUUUUUUCCUUUGGAAUUAAUUACAAUAUUUUAUCGCGCGAUGAUCUUGACCCAUCCUAUGUACUUCUUCUUUGAAGGGAUAGGGCUCUAUGGGUGGAUACAAAUGGCAGUCUGACAAGU
>371	337.261	1.01585	360.69	313.833	GUCGACGUACUUUAUAGGAUCAUUUCUGUAGGCAUCGUCACUCUUUGAAUCUUCAAAAGAGCCACUGAAUCCACUUCGUUUAUGAGUCCCAUAACCUUUGUACCCCAGAGUGAGAAACCGAAAUUGAAUCUAAAUUAGCUUGGUCCGCAAUCCUUAUCGGUUCGGCCAUCUAUAAUUUUGAAUAAAAAUUUUGCUUUGCCGUUGCAUUUGUAGUUUUUUCCUUUGGAAGUAAUUACAACAUUGUACGGCGGAAUGAUCUUGACCCAUCCUAUGUACUUCUUUUUUGAAGGGAUAGGUCUCUAUGGGUGGGUACAAAUGCCAGUCUGACAAGU
>372	242.054	0.733496	270.238	213.87	GUCGACGUACUUCAUAGGAUCAUUUCUAUAGGAAUCGUCACUCUUUGACUCUUCAAAAGAGCCACUGAAUCCAACUUGGUUGAUGAGUCCCAUAACCUUUGUACCCCAAGUGAGAAACCGAAAUUGAAUCUAAAUUAGCUUGGUCCGCAAUCCUUAGCGGUUCGGCCAUCUAUAAUUUUGAAUAAAAAUUUUGCUUUGCCGUUGCAUUGGUAGCUUUCCUUUGGAAGUAAUUACAAUAUUUUAUGGUAAGAUGAUCUUGACCCAUCCUAUGUACUUCUUUUUUGAAGGGAUAGGGCUCUAUGGGUGGGUACAAAUGGCAGUCUGACAAGU
>373	228.004	0.684698	242.911	213.097	GUCGACGUACUUCAUAGGAGCAUUUCUAUAGGAAUCGUCACUCUUUGACUUUUCAAAAGAUCCACUGAAUCCAACUUGGUUGAUGAGUCCCAUAACCUUUGUACCCCAGAGUGAGAAACCGUAAUUGAAUCUAAAUAAGCUUGGUCCGCAAUCCUUAGCGGUUCGGCCAUCUAUAAUUUUGAAUAAAAAUUUUGCUUCGCCGUUGCAUUUGUAGUCUUUUCCUUUGGAAGUAAUUACAAUAUUUUAUGGCGCGAUGAUAUUGACCCAUCCUAUGUACUUCUUUUUUGAAGGGAUAGGUCUCUAUGGGUGGGUACAAAUGGCAGUCUGACAAGU
>374	157.909	0.474201	172.591	143.227	GUCGACGUACUUCAUACGAUCAUUUCUAUAGGAAUCGUCACUCUUUGACUCUUCAAAAGAGCCACUGAAUCCAACUUGGUUGAUGAGUCCCAUAACCUUUGUACCCCAGAGUGAGAACCCGAUAUUGCAUCUAAAUUAGCUUGGUCCGCAAUCCUUAGCGGUUCGGCCAUCUAUAAUUUUGAAUAAAAAUUUUGCUUUGCCGUUGCAUUUGUAGUUUUUUCCUUUGGAAGUAAUUACAAUAUUUUAUGGCACGAUGAUCUUGACCCAUCCUACGUACUCCUUUUUUGAAGGGAUAGGGCUCUAUGGGUGGGUACAAAUGGCAGUCUGACAAGU
>375	116.127	0.348731	124.485	107.77	GUCGACGUACUUCAUAGGAUCAUUUCUAUAGGAAUCGUCACUCUUUGACUCUUCAAAAGAGCCACUGAAUCCAACUUGGUUGAUGAGUCCCAUAACCUUUGUACCCCAGAGUGAGAAACCGAAAUUGAAUCUAAAUUAGCUAGGUCCGCAAUCCUUAUCGGUUCGGCCAUCUAUAAUUUUGAAUAAAAAUUUUGCUUUGCCGUUGCAUUUGUAGUUUUUUCCUUUGGAAGUAAUUACAAUAUUUUAUGGCGCGAUGAUCUUGACCCAUCCUAUGUACUUCUUUUUUGAAGGGAUAGGGCUCUAUGGGUGGGUACAAAUGGCAGUCUGACAAGU
>376	183.966	0.552451	183.317	184.616	GUCGACGUACUUCAUAGGAUCAUUUCUAUAGGAAUCGUCACUCUUUGACUCUUCAAAAUAGCCACUGAAUCCAACUUGGUUGAUGAGUCCCAUAACCUUUGUUCCCCAGAGUGAGAAACCGAAAUUGAAUCUAAAUUAGCUUGGUCCGCAAUCCUUAGCGGUUCGGCCAUCUAUAAUUUUGAAUAAAAAUUUUGCUUUGCCGUUGCAUUUGUAGUUCUUUCCUUUGGAAGUAAUUAAAAUAUUUUAUGGCGCGAUAAUCUUGACCCAUCCUAUGUACUUCUUUUUUGAAGGGAUAGGGCUCUAUGGGUGGGUACAAAUGGCAGUCUCACAAGU
>377	196.093	0.596028	213.531	178.655	GUCGACGUACUUCAUAGGAUCAUUUCUAUAGGAAUCGUCACUCUUUGACUCUUCAAAAGAGCCACUGAAUCCAACUUGGUUGAUGAGUCCCAUAACCUUUGUACCAGAGUGAGAAACCGAAAUUGAAUCUAAAUUAGCUUGGUCCGCAAUCCUUAGCGGUUCGGCCAUCUAUAAUUUUGAAUAAAAAUUUUGCUUUGCCGUUGCAUUUGUAGUUUUUUCCUUUGGAAGUAAUUACAAUAUUUUAUGGCGCGAUGAUCUUGACCCAUCCUAUGUACUUCUUUUUUGAAGGGAUAGGGCUCUAUGGGUGGUACAAAUGCAGUCUGACAAGU
>378	114.816	0.344792	116.064	113.567	GUCGACGUACUUCAUAGGAUCAUUUCUAUAGGAAUCGUCACUCUUUGACUCUUCAAAAGAGCCACUGAAUCCAACUUGGUUGAUGAGUCCCAUAACCUUUGUACCCCAGAGUGAGAAACCGAAAUUGAAUCUAAAUUAGCUUGGUCCGCAAUCCUUAGCGGUUCGGCCAUCUAUAAUUUUGAAUAAAAAUUUUGCUUUGCCGUUGCAUUUGUAGUUUUUUCCUUUGGAAGUAAUUACAAUAUUUUAUGGCGCGAUGAUCUUGAUCCAUCCUAUGUACUUCUUUUUUGAAGGGAUAGGGCUCUAUGGGUGGGUACAAAUGGCAGUCUGAAAAGU
>379	222.529	0.668254	240.196	204.861	GUCGACGUACGUCAUAGGAUCAUUUCUAUAUGAAUCGUCACUCAUUGACUCUUCAAAAGAGCCACUGAAUCCAACUUGGUUGAUGAGUCCCAUAACCGUUGUACCCCAGAGUGAGAAACCGAAAUUGAAUCUAAAUUAGCUUGGUCCGCAAUCCUUAGCGGUUCGGCCAUCUAUAAUUUUGAAUAAACAUUUUGCUUUGCCGUUGCAUAUGUAGUUUUUUCCUUUGGAUGUAAUUACAAUAUUUUAUGGCGCGAUGAUCUUGACCCAUACUAUGUACUUCUUUUUUGAAGGGAUAGGGCUCUGUGGGUGGGUACAAAUGUCAGUCUGACAAGU
>380	307.407	0.923143	311.385	303.428	GUCGACGUACUGCAUAGGAUCAUUUCUAUAGGAAUCGUCACGCUUUGACUCUUCAAACGAGCCACUGACUCCAACUUGGUUGAUGAUGCCCAGAACCUUUGUACCCUAGAGUGAGAUACCGAAAUUGAAUCUAAGUUAGCUUGGUCCGCAAUCCUUAGGGGUUCGGCCAUCUAUAAUCUUGAAUAAAAAUUUUGCUUUGCCGUUGCAUUUGUAGUUUUUUCCUUUGGAAGUAAUUACAAUAUUUUAUGGAACGAUGAUCUUGACCCAUCCUGUGUACUUCUUUUUUUAAGGGAUAGGGCUCUAUGGGUGGGUACAAAUGGCAGUCUGUAAAGU
>381	195.555	0.590802	234.618	156.493	GUCGACGUACUUCAUAGGGUCAUUUCUAUAGGAAUCGUCACUCUUUGCCUCUUCAAAAGAGCCACUGAAUCCAACUUGGUUGAUGAGUCCCAUAACCUUUGUACCCCAGAGUGAGAAACCGAAAUGAUCUAAAUUAGCUUGGUCCGCAAUCCUUAGCGGUUCGGCCAUCUAUAAUUUUGAAUAAAAAUUUUGCUUUGCCGUUGCAUUUGUAGUUUUUUCCUUUGGAAGUAAUUACAAUAUUUUAUGGCGCGAUGAUCUUGACCCAUCCUAUGUACUUCUUUUUUGAAGGGAUAGGGCUCUAUGGGUGGGUACAAAUGGCAGUCUGACAAGU
>382	140.818	0.424152	142.544	139.093	GUCGACGUACUUCUAGGAUCAUUUCUAUAGGAAUCGUCACUCUUUGACUCUUCAAAAGAGCCACUGAAUCCAACUUGGUUGAUGAGUCCCAUAACCUUUGUACCCCAGAGUGAGAAACCGAAAUUGAAUCUAAAUUAGCUUGGUCCGCAAUCCUUAGCGGUUCGGCCAUCUAUAAUUUUGAAUAAAAAUUUUGCUUUGCCGUUGCAUUUGUAGUUUUUUCCUUUGGAAGUAAUUACAAUAUUUUAUGGCGCGAUGAUCUUGACCCAUCCUAUGUACUUCUUUUUUGAAGGGAUAGGCCUCUAUGGGUGGGUACAACUGGCAGUCUGACAAGU
>383	202.65	0.608559	213.674	191.627	GUCGACGUACUUCAUAGGAUUAUUUCUAUAGGAAUCGUCACUCUUUGACUCUUCAAAGGAGCCACUGAAUCCAACUUGGUUUAUGAGUCCCAUAACCUUUGUACACCAGAGUGAGAAACCGAAAUUGAAUCUAGAUUAGCUUGGUCCGCAAUCUUUAGCGGUUCGGCCAUCUAUAAUUUUGAAUAAAAAUUUUGCUUUGCCGUUGCAUUUGUAGUUUUUUCCUUUGGAAGUAAUUACAAUAUUUUAUGGCGCGAUGAUCUUGACCCAUCCUAUGUACUUUUUUUUUGAAGGGAUAGGGCUCUAUGGGUGGGUACAAAUGGUAGUCUGACAAGU
>384	171.641	0.518552	173.367	169.914	GUCGACGUACUUCAUAGGAUCAUUUCUAUAGGAAUCGUCACUCUUUGACUCUUCAAAAGAGCCACUGAAUCCAACUUGGUUGAUGAGUCCCAUAACCUUUGUACCCCAGAGUGAGAAACCGAAAUUGAAUCUAAAUUAGCUUGGUCCGCAAUCCUUAGCGGUUCGGCCAUCUAUAAUUUUGAAUAAAAAUUUUGCUUUGCCGUUGCAUUUGUAGUUUUUUCCUUUGGAAGUAAUUACAAUAUUUUAUGGCGCGAGAUCUUGCCCAUCCUAUGUACUUCUUUUUUGAAGGGAUAGGGCUCUAUGGGUGGGUACAAAUGGCAGUCUGACAAGU
>385	181.283	0.546033	174.476	188.09	GUCGACGUACUUCAUAGGAUCAUUUCUAUAGGAAUCGUCACUCUUUGACUCUUCAAAAGAGCCACUGAAUCCAACUUGGUUGAUGAGUCCCAUAACCUUUGUACCCCAGAGUGAGAAACCGAAAUGGAAUCUAAAUUAGCUUGGUCCGCAAUCCUUAGCGGUUCGGCCAUCUAUAAUUUUGAAUAAAAAUUUUGCUUUGCCGUUGCAUUUGUAGUUUUUUCCGAUGCAAGUAAUUACAAUAUUCUAUGGCGCGAUGAUCUUGACCCAUCCUAUGUAUUCUUUUUUGAAGGGAUAGGGCUCUAUGGGUGGGUACAAAUGGCAGUCUGACAAGU
>386	247.676	0.743773	261.333	234.02	GUCGACGUACUUCAUAGGAUCAUUUCUAUAGGAAUCGUCACUCUUUAACUCUUCAAAAGAGCCACUGAAUCCAACUUGGUUGCUGAGUCCCAUAACCUUUGUACCCCCGAGUAAGAAACCGAAAUUGUAUCUAAAUGAGCUUGGUCCGCAAUCCUCAGCGGUUCGGCCAUCUAUAAUUUUGAAUAAAAAUUUUGCUUUGCCGUUGCAUUUGUAGUUUUUUCCUUUGGAAGUAAUUACAAUAUUGUAUGGCGCGAUGAUCUUGACCCAUCCUAUGUACUUCUUUUCUGAAGGGAUAUGGUUCUAUGGGUGGGUACAAAUGGCAGUCUGACAAGU
>387	173.648	0.521466	196.66	150.636	GUCGACGUACUUCACACGAUCAUUUCUAUAGGAAUCGUCACUCUUUGACUCUUCAAAAGAGCCACUGAAUCCAACUUGGUUGAUGAGUCCCAUAACCUGCGCACCCCAGAGUGAGAAACCGAAAUUGAAUCUUAAUUAGCUUGGUCCGCAACCCUUAGCGGUUCGGCCAUCUAUAAUUUUGAAUAAAAAUUUUGCUUUGCCGUUGCAUUUGUAGUUUUUUCCUUUGGAAGUAAUUACAUUAUUUUAUGGCGCGAUGAUCUUGACCCAUCCUUUGUACUUCUUUUUUGAAGGGAUAGGGCUCUAUGGGUGGGUACAAAUGGCAGUCUGACAAGU
>388	264.353	0.793852	288.422	240.283	GUCGACGUACUUCAUCGGAUCAUUUCUAUAGGAAUCGUCACUCUUUGACUCUUCAAAAGCACCACUGUAUCCAACUUGGUUGAUGAGUCCCAUAACCUAUGUACCCCAGAGCGAGAAUCCGAAAGUGAAUCUAAAUUAGCUUGGUCCGCAAUCCUUAGCGGUUCGGCCAUCUAUAAUUUUGAAUAAAAAUUUUGCUUUGCCGGUGCAUUUGUAGUUUUUUCCUUUGGAAGUAAUUACAAUAUUGUAUGGCGCGAUGAUCUUGACCCAUCCUAUGUACUUCUUUUUUGAAGGAAUAGGGCUCUAUGGGUGGGUACAAAUGGCAGUCUGACAAGU
>389	106.926	0.3211	113.679	100.174	GUCGACGUACUUCAUAGGAUCAUUUCUAUAGGAAUCGUCACUCUUUGACUCUUCAAAAGAGCCACUGAAUCCAACUUGGUUGAUGAGUCCCAUAACCUUUGUACCCCAGAGUGAGAAACCGAAAUUGAAUCUAAAUUAGCUUGGUCCGCAAUCCUUAGCGGUUCGGCCAUCUAUAAUUUUGAAUAAAAAUUUUGCUUUGCCGUUGCAUUUGUAGUUUUUUCCUUUGGAAGUAAUUACAAUAUUUUAUGGCGCGAUGAUCUUGACCCAUCCUAUGUACUUCUUUUUUGAAGGGAUAGGGCUCUAUGGCUGGGUACAAAUGGCAGUCUGACAAGU
>390	111.361	0.334417	117.68	105.042	GUCGACGUACUUCAUAGGAUCAUUUCUAUAGGAAUCGUCACUCUUUGACUCUUCAAAAGAGCCACUGAAUCCAACUAGGUUGAUGAGUCCCAUAACCUUUGUACCCCAGAGUGAGAAACCGAAAUUGAAUCUAAAUUAGCUUGGUCCGCAAUCCUUAGCGGUUCGGCCAUCUAUAAUUUUGAAUAAAAAUUUUGCUUUGCCGUUGCAUUUGUAGUUUUUUCCUUUGGAAGUAAUUACAAUAUUUUAUGGCGCGAUGAUCUUGACCCAUCCUAUGUACUUCUUUUUUGAAGGGAUAGGGCUCUAUGGGUGGGUACAAAUGGCAGUCUGACAACU
>391	119.297	0.358248	122.242	116.351	GUCGACGUACUUCAUAAGAUCAUUUCUAUAGGAAUCGUCACUCUUUGACUCUUCAAAAGAGCCACUGAAUCCAACUUGGUUGAUGAGUCCCAUAACCUUUGUACCCCAGAGUGAGAAACCGAAAUUGAAUCUAAAUUAGCUUGGUCCGCAAUCCUUAGCGGUUCGGCCAUCUAUAAUUUUGAAUAAAAAUUUUGCUUUGCCGUUGCAUUUGUAGUUUUUUCCUUUGGAAGUAAUUACAAUAUUUUAUGGCGCGAUGAUCUUGACCCAUCCUAUGUACUUCUUUUUUGAAGGGAUAGGGCUCUAUGGGUAGGUACAAAUGGCACUCUGACAAGU
>392	118.273	0.355174	119.002	117.544	GUCGACGUACUUCAUAGGAUCAUUUCUAUAGGAAUCGUCACUCUUUGACUCUUCAAAAGAGCCACUGAAUCCAACUUGGUUGAUGAGUCCCAUAACCUUUGUACCCCAGAGUGAGAAACCGAAAUUGAAUCUAAAUUAGCUUGGUCCGCAAUCCUUAGCGGUUCGGCCAUCUAUAAUUUUGAAUAAAAAUUUUGCUUUGCCGUUGCAUUUGUAGUUUUUUCCUUUGGAAGUAAUUACAAUAUUUUAUGGCGCGAUGAUCUUGACCCAUCCUAUGUACUUCUUUUUUGCAGGAAUAGGGCUCUAUGGGUGGAUACAAAUGGCAGUCUGACAAGU
>393	193.938	0.598575	233.435	154.442	GUCGACGUACUUCAUAGGAUCAUUUCUAUAGGAAUCGUCACUCUUUGACUCUUCAAAAGAGCCACUGAAUCCAACUUGGUUGAUGACCUUUGUACCCCAGAGUGAGAAACCGAAAUUGAAUCUAAAUUAGCUUGGUCCGCAAUCCUUAGCGGUUCGGCCAUCUAUAAUUUUGAAUAAAAAUUUUGCUUUGCCGUUGCAUUUGUAGUUUUUUCCUUUGGAAGGAAUUACAAAAUUUUAUGGCGCGAUGAUCUUGACCCAUCCUAUGUACUUCUUUUUUGAAGGGAUAGGGCUCUAUGGGUGGGUACAAAUGGCAGUCUGACAAGU
>394	263.73	0.799183	309.171	218.29	GUCGACGUACUUCAUAGUAUCAUUUCGAAAGGAAUCGUCACUCUUUGACUCUUCAAAAGAGCCACUGAAUCCAACUUGGUUGAUGAGUCCCAUAACCUUACCCCAGAGUGAGAAACCGAAAUUGAAUCUAAAUUAGCUUGGUCCGCAAUCCUUAGCGGUUCGGCCAUCUAUAAUUUUGAAUAAAAAUUUUGCUUUGCCGUUGCAUUUGUAGUUUUUUCCUUUGGAAGUAAUUACAAGAUUUUAUGGCGCGAUGUUCUUGACCCAUCCUAUGUACUUCUUUUUUGAAGGGAUAGGGCUCUAUGGGUGGGUACAAAUGGCAGUCUGACAAGU
>395	288.365	0.881851	311.42	265.311	GUCGACGUACUUCAUAGGAUCAUUUCUAUAGGAAUCAUCACUCUUUGACUCUUCAAAAGAGCCACUGAAUCCAACUUGGUUGAUGAGUCCCAUAACAUUUGUACCCCAGAGCGAGAAAACGAAAUUGAAUCUAAAUUAGCUUGGUCCGCUAGCGGUUCGGCCAUCUAUAAUUUUGAAUAAAAAUUUUGCUUUGCCGUUGCAUUUGUAGUAUUUUCCUUUGGAAGUAAUUACAAUAUUUUAUGGCGCGAUGAUCUUGAUCCAUCCUAUGUACUUCUUUUUUGAAGGGAUAGGGCUGUAUGUGUGGGUAAAAAUGGCAGUCUGACAAGU
>396	113.038	0.339454	122.567	103.509	GUCGACGUACUUCAUAGGAUCAUUUCUAUAGGAAUCGUCACUCUUUGACUCUUCAAAAGAGCCACUGAAUCCAACUUGGUUGAUGAGUCCCAUAACUUUUGUACCCCAGAGUGAGAAACCGAAAUUGAAUGUAAAUUAGCUUGGUCCGCAAUCCUUAGCGGUUCGGCCAUCUAUAAUUUUGAAUAAAAAUUUUGCUUUGCCGUUGCAUUUGUAGUUUUUUCCUUUGGAAGUAAUUACAAUAUUUUAUGGCGCGAUGAUCUUGACCCAUCCUAUGUACUUCUUUUUUGAAGGGAUAGGGCUCUAUGGGUGGGUACAAAUGGCAGUCUGACAAGU
>397	171.785	0.515871	176.992	166.578	GUCGACGUACUUCAUAGGAUCAUUUCUAUAGGAAUCGUCACUCUUUGACUUUUCAAAAGAGCCACUGAAUCCAACUUGGUUGAUGAGUCCCAUAACCUUUGUACCCCAGUGUGAGAAACCGAAAUUGAAUCUAAAUUAGCUUGGUCCGCAAUCCUUAGCGGUUCGGCCAUCUAUAAUUUUGAAUAAAAAUUUUGCUUUGCCGUUGCAUUUGUAGUUUUUUCCUCUGGAAGUAAUUACAAUAUUUUAUGGCGCGAUGAACUUGACCCAUCCUAUGUACUUCUUUUUUGAAGGUAUAUGGCUCUAUGGGUGGGUACAAAUGGCAGUCUGACAAGU
>398	309.51	0.932258	329.434	289.586	GUCGACGUACUUCAUAGGAUCAUUUCUAUAGGAAUCGUCACUCUUUGACUCUUCAAAAGAGGCACUGAAUCCAACUGUUUGAUGAGUCCCAUAACCUUUGUACCCCAGAGUGAGGAACCGAAAUUGAAUCUAAAUUAGCUUGGUGCGCAAUCCUUAGCGGUUCGGCCAUCUAUCAUUUUGAAUAUAAAUUUUGCUUUGUCGUUGCAUUUGUAGUUUUCUCCUUUGGAAGUAAUUACAAUAUUUUAUGGCGCCAUGAUCUUGACCCAUCCUAUGUACUUCUUUUUUGGAGGGAUAGGGCUCUAUGGGUGUGUACAAAUGGCAGUCUGACAAAU
>399	352.005	1.06346	392.549	311.46	GUCGACGUACUUCAUAGGAUCAUUUAUAUAGGAAUCGUAACUCUUUGACUCUUCAAAAUAGCCACGGAAUCCAACUUGGUUGCUGAGUCCCAUAACCGUUGAACCCCAGAGUGAGAAACCGAAAUUGAAUCUAAAUUAGCUUGGACCGCAAUCCUUAGCGGUUCGGCCCUCUAUAAUUGAAUAAAAAUUUUGCUUUGCCGUUGCAUUUGUAGUUUUUUCCUUUGGAAGUAAUUACAAUAUUUUAUGGCGCGAUGAUCUUGACCCAUCCUAUGUAAUUCUUUUAUGAAGGGAUAGGGCUCUAUGGGUGGGUACAAAUGGCAGUCUGACAAGU
>400	128.989	0.388521	123.478	134.5	GUCGACGUACUUCAUAGGAUCAUUUCUAUAGGAAUCGUCACUCUUUGACUCUUCAAAAGGGCCACUGAAUCCAACUUGGUUGAUGAGUCCCAUAACCUUUGUACCCCAGAGUGAGAAACCGAAAUUGAAUCUAAAUUAGCUUGGUCCGCAAUCCUUAGCGGUUCGGCCAUCUAUAAUUUUGAAUAAAAAUUUUGCUUUGCCGUUGCAUUUGUAGUUUUUUCCUUUGGAAGUAAUUACAAUAUUUUAUGGCGCGAUGAUCUUGACCCAUCCUAUGUACUCUUUUUUGAAGGGAUAGGGCUCUAUGGGUGGGUACAAAUGGCAGUCUGACAAGU
>401	290.557	0.872544	301.621	279.493	GUCGACGUACUUCAUAGGAUCAUUUCUAUAGGACUCGUCACUCUUUGACUCUUCAAAAGAGCCACUGAAUCCAACUUGGUUGAUGAGGACCAUAACGUUAGUACUGCAGAGUGAUAAACCGAAAUUGAAUCUAAACUAGCUUGUUCCGCAAUCCUUAGCGGUUCGGCCAUCUAUAAUUUUGAAUAAAAAUUUAGCUUUGCCGUUGCAUUUGUAGUUUUUUCCUGUGGAAGUAAUUACAAUAUUUUAUGGGGCGAUGAUCUUGACCCAUCCUAUGUACUUUUUUUUUGAUGGGAUAGGGCUCUAUGGGUGGGUACAAAUGGCAGUCUGACAAGU
>402	291.791	0.878888	310.921	272.66	GUCGACGUACUUCAUAGGAUCAUUUCUAUAGGAAUCGUCACUCUUUGACUAUUCAAAAGAUCCACUGAAUCCAAAUUGGUUGAUGAGUCCCAUAACCUUUGUACCCAGAGUGAGACACCGAAAUUGAAUCUACAUGAGCUUGGUCCGCAAUCCUUAGCGGUUCGGCCAUCUAUAAUUUUGAAUAAAAAUUUUGCUUUGCCGUUGCAUUUGUAGUUUUUUCCUUUGGAAGUAAUUACGAGAUUUUAUGGCGCUAUGAUCUUGACCCAUCCUAUGUACUUCUUUUUUGAAGGGAUAGGGCUCUAUGGGUGGUUACAAAUGGCAGUCUGACAAGU
>403	317.878	0.95459	333.393	302.363	GUCGACGUACUUCAUUGGAUCAUUUCUAUAGUAAUCGUCACUCUUUGACUCUUCAAAAGAGCCACUGAGUCCAACUUGGUUGAUGAGUCCCUUAACCUUUGUACCCCAGAUUGAGAAACCGUAAUUGAAUGUACAUUAGCUUGGUACGCAAUCCUUAGCGGUUCGGCCAUCUAUAAUUUUGAAUAAACUUUUAGCUUUGCCGUUGCAUUUGUAGUUUUUUCCUUUGGAAGUAAUUACAAUAUUGUACGGAGUGAUGAUCUUGACCCAUCCUAUGUAUUUCUUUUUUGAAGGGAUAGGGCUCUUUGGGUGGGUACAAAUGGCAGUCUGACAAUU
>404	205.653	0.617577	225.542	185.764	GUCGACGUACUUCAUAGGAUCAUUUCUAUAGGAAUCGUCACUCUUUGACUCUUCAAAAGAGCCACUGAAUCCAACUUGGUUGAUGAGUCCCAUAACCUUUGUACCCCAGAGUGAGACACCGAAAUUGAAUCUAAAGUAGCUUGAGCCGCAAUCCUUAGCGGUUCGGCCAUCUAUAAUUUUGAAUAAAAAUUUUGCUUUGCCGUUGCAUUUGUAGUUGUGUCCUUUGGAAGUAAUUACAAUAUUUUAUGGCGCGAUGAACUUGACCCAUCCUAUGUACUUCUUUUUUGAAGGCAUAGGGCUCUAUGGGUGGGUACAAAUGGCAGUCUGACAAGU
>405	195.437	0.588665	174.099	216.774	GUCGACGUACUUCAUAGGAUCAUUUCUAUAGGAAUCGUAACUCUUUGACUCUUCAAAAGAGCAACUGAAUCCAACUUGGUUGAUGAGUCCCAUAACCUUUGUACCCCAGAGUGAGAAACCGAAAUUGAAUCUAAAUUAGCUUGGUCCGCAAUCCUUAGCGGUUCGGCCAUCUAUAAUUUUGAAUAAAAAUUUUGCUUUGCCGUUGCAUUUGUAGUUUUUUCCUUUGGAAGUAAUUACAAUAUUUUAUGGCGCGAUGAUCUUGACCCAUCCUAUGACUUCUUUUUUGAAGGGAUAGGGCUCUAUGGGUGGGUAUUCAUGGCAGUAUGACAAGU
>406	166.687	0.50207	169.617	163.758	GUCGACGUACUUCAUAGGAUCAUUUCUAUAGGAAUCGUCACUCUUUGACUCUUCAAAAGAGCCACUGACUACAACUUGGUUGAUGAGUCCCAUAACCUUUGUACCCCAGAGUGAGAAACCGAAAUUGAAUCUAAAUUAGCUUGGUCCGCAAUCCUUAGCGGUUCGGCCAUCUAUAAUUUUGAAUAAAAAUUUUGCUUUGCCGUUGCAUUUGUAGUUUUUUCCUUUGGAAGUAAUUACAAUAUUUUAUGGCGCGAUGAUCUUGACCCAUCCUAUGUACUUCUUUUUUGAAGGGAUGGGCUCUAUGCGUGGGUACAAAUGGCAGUCUGACAAGU
>407	192.738	0.578792	201.327	184.148	GUCGACGUACUUCAUAGGAUCAUUUCUAUAGGAAUCGUCACUCUUUGACUCUUCAAAAGAGCCACUGAAUCCAACUUGGUUGAUGAGUCCCAUAACCAUUGUACCUCAGAGUGAGAAACCGAAAUUGAAUCUAAAUUAGCUUGGUCCGCAAUCCUUAGCGGUUCGGUCAUCUAUAAUUUUGAAUAAAGAUUUUGCUUUGCCGUUUCAUUUGUAGUUUUUUCCUUUGGAAGUAAUUACAAUAUUUCAUGGCGCGAUGAUCUUUACCCAUCCUAUGUACUUCUGUUUUGAAGGGAUAGGGCUCUAUGGAUGGGUACAAAUGGCAGUCUGACAAGU
>408	286.803	0.86127	314.964	258.642	GUCGACGUACUUCAUAGGAUCAUUUCUAUAGGAAUCGUCACUCUUUGACUCUUCAAAAGAACCACUGAAUCCAACUUGGGUGAUGAGUCCCAUAACCUUUGUACCCCAGAGUCAGAAACCGAAAUUGAACCUAAAUUAGAUUGGUCCGCAAUCGUUAGCGUCUCGUCCAUCUAUAAUUUUGAAUAAAGAUUUUGCUUUGCCGUUGCAGUUGUAGUUUUUUCCUUUGGAAGUAAUUACAAUAUUUUAUGGCGCCAUGAUCUUGACCCAUCCUAUGUACUUCGUUUUUGAAGGGAUAGGGCUCUAUGGGUGGGUACAAAUGGCAGUCUGACAAGU
>409	220.092	0.662929	238.731	201.454	GUCGACGUACUUCAUAGGAUCAUUUCUAUAGGAAUCGUCACUCUUUGACUCUUCAAAAGAGCCACUGGAUCCAACUUGGUUGAUGAGUCCCAUAACCUUUGUACCCCAGAGUGAGAAACCGAAAUGAAUCUAAAUUAGCUUGGUCCGUAAUCCGUAGCGGUUCGGCCAUCUAUAAUUUUGAAUAAAAAUGUUGCUUUGCCGUUGCAUUUGUAGUUUUUUCCUUUGGAAGUAAUUACAAUAUUUUAUGGCCCGAUGAUCUUGACCCAUCCUAUGUACUUCUUUUAUGAAGGGAUAGGGCUCUAUGGGUGGGUACAAAUGGCAGUCUGACAAGU
>410	227.351	0.684793	224.692	230.011	GUCGACGUACUUCAUAGGAUAAUUUCUAUAGGAAUCGUCACUCUUUGACUCUUCAAAAGAGCCACUGAAUCCAACUUGGUUGAUGUGUCCCAUAAACUUUGUACCCCAGAGUGAGAAACCGAAAUUGAAUCUAAACUAGCUUGGUCCGCAAUCCUUAGCGGUUCGGCCAUCUAUAAUUUUGAAUAAAAAUUUUGCUUUGCCGUUGCAUUUGUUGCUUUUUCCUUUGGAAGUAAUUACAAUAUUUUAUGGCGCGAUGAUCUUGACCCAUCCUAUGUACUUCUAUUUUGAAGCGAUAGGGGUCAUGGGUGGGUACAAAUGGCAGUCUGACAAGU
>411	175.55	0.527177	190.394	160.706	GUCGACGUACUUCAUAGGAUCAUUUCUAUAGGAAUCGUCACUCUUUGACUCUUCAAAAGAGCCACUGAAUCCAACUUGGUUGAUGAGUCCCAUAAACUUUGUACCCAAGAGUGAGAAACCGAAAUUGAAUCUAAAUUAGCUUGGUCCGCAAUCCUUAGCGGUUCGGCCAUCUAUAAUUUUGAAAAAAAAUUUUGCUUUGCAAUUCCAUUUGUAGUUUUUUCCUUUGGAAGUAAUUACAAUAUUUUAUGGCGCGAUGAUCUUGACCCAUCCUAUGUACUUCUUUUUUGAAGGGAGAGGGCUCUAUGGGUGGGUACAAAUGGCAGUCUGACAAGU
>412	214.54	0.644265	225.715	203.366	GUCGACGUACUUCAUAGGAUCAUUUCUAUAGGAAUCGUCACUCUUUGACUCUUCAAAAAAGCCACUGAAUCCAACUUGGUUGAUGAGUCCCAUCACCUUUGUACCCCAGAGUGAGAAACCGAAAUUGCAUCAAAAUUAGCUUGGUGCGCAAUCCAUAGCGGUUCGGCCAUCUAUAAUUUUGAUUAAAAAUUUUGCUUUGCCGUUGCAUUUGUAGUUUUUUCCUUUGGAAGUAAUUACAAUAUUUUAUGGCGCGAUGAUCUUGACCCAUCCUAUGUAGUUCUUUUUUGAAGGGAUAGGGCUCUAUGGGUGGAUACACAUGGCAGUCUGACAAGU
>413	122.065	0.367665	127.974	116.156	GUCGACGUAUUCAUAGGAUCAUUUCUAUAGGAAUCGUCACUCUUUGACUCUUCAAAAGAGCCACUGAAUCCAACUUGGUUGAUGAGUCCCAUAACCUUUGUACCCCAGAGUGAGAAACCGAAAUUGAAUCUAAAUUAGCUUGGUCCGCAAUCCUUAGCGGUUCGGCCAUCUAUAAUUUUGAAUAAAAAUUUUGCUUUGCCGUUGCAUUUGUAGUUUUUUCCUUUGGAAGUAAUCACAAUAUUUUAUGGCGCGAUGAUCUUGACCCAUCCUAUGUACUUCUUUUUUGAAGGGAUAGGGCUCUAUGGGUGGGUACAAAUGGCAGUCUGACAAGU
>414	223.692	0.673772	215.93	231.455	GUCGACGUACUUCAGAGGAUCAUUUCUAUAGGAAUCGUCACUCUUUGACUCUUCAAAAGAGCCCCUGAAUCCAACUUGGUUGAUGAGUCCCAUAACCUUUGUACCCCAGAGUGAGCAACCGAAAUUGAAUCUAAAUUAGCUUGGUCCGCAAUCCUUAGCGGUUCGGCCAUCUAUAAUUUUGAAUAAAAAUUUUGCUUUGUCGUUGCAUUUGUAGUUUUUUCCUUUGGAAUUAAUUACAAUAUUAUAUGGCGCGAUGAUCUCGACCCAUCUUAUGUACUUCUUUUUUGAAGUGAUACGGCUCUUGGGUGGGUACAAAUGGCAGUCUGACAAGU
>415	109.767	0.329632	118.453	101.081	GUCGACGUACUUCAUAGGAUCAUUUCUAUAGGAAUCGUCACUCUUUGACUCUUCAAAAGAGCCACUGAAUCCAACUUGGUUGAUGAGUCCCAUAACCUUUGUACCCCAGAGUGAGAAACCGAAAUUGAAUCUAAAUUAGCUUGGUCCGCAAUCCUUAGCGAUUCGGCCAUCUGUAAUUUUGAAUAAAAAUUUUGCUUUGCCGUUGCAUUUGUAGUUUUUUCCUUUGGAAGUAAUUACAAUAUUUUAUGGCGCGAUGAUCUUGACCCAUCCUAUGUACUUCUUUUUUGAAGGGAUAGGGCUCUAUGGGUGGGUACAAAUGGCAGUCUGACAAGU
>416	264.112	0.793128	263.789	264.434	GUCGACGUACUUCAUAGGAUCAUUUCUAUAGGAAUAGUCACUCUUUGACUCUUCAAAAGAGCCACUGAAUCCAACUUGUUUGAUGAGUCCCAUAACCUUUGAACCCCAGAGUGAGAAACCGAAAUUGAAUCUAAAUUAGCUUGGUCCGCAAUCCUUAGCGGUUCUGCCAUCUAUUAUUUUGAAUAAAAAUUUUGCUUUGCCGUUGCAUUUGUAGUUUUUUCCUUUGGAAGUAAUUACAAUAUCUUAUGGCACGAUGAUGUUGACCCAUCCUAUGUACUUCUUUUUUGAAGGGAUAGGGCUCUAUGGAUGGGUACAAAUGGCAGUCUGUCAAGA
>417	222.938	0.669485	229.442	216.435	GUCGACGUACUUUAUAGGAUCAUUUCUAUAGGAAUCGCCACUCUUUGACUCUUGAAAAGAGCCACUGAAUCCAACUUGGUUGAUGAGUCCCACAACCUUUGUACCUCAGAGUGAGAAACCGAAAUUGAAUCUAAAUUAGCUUGGUCCGCAAUCCUUAGCUGUUCGGCCAUCUAUAAUUUUGAAUAAAAAUUUUGUUUUUCCGUUGCAUUUGUAGUUUUUUCCUUUGGAAGUAAUUACAAUAUUUUAUGGCGCGUUGAUCUUGACCCAUCCUAUGUACUUCUUUUUUGAAGGGAUAGGGCUCUAUGGGUGGGGACAAAUGGCAGUCUGACAAGU
>418	235.296	0.706594	253.65	216.942	GUCGACGUGCUUCAUAGGAUUAUUUCUAUAGGAAUCGUCACUCUUUGACUCUUCAAUAGAGCCACUGAAUCCAACUUGGUUGAUGAGUCCCAUAACCUUUGUUCCCCAGAGUGAGAAACCGAAAUUGAAUCUAAAUUAGCUUGGUCCGCAAUCCUUAGCGGUUCGGCCAUCUAUAAUUUUGAAUAACAAUUUUGCUUUGCCGUUGCAUUUGUAGUUAUUUCCUUUGGAUGUAAUCACAAUAUUUCAUGGCGCGAUGAUCUUGACCCAUCCUAUGUACGCCUUUUUUGAAGGGAUAGGGCUCUAUGGGUGGGUACUAAUGGCAGUCUGACAAGU
>419	139.104	0.417731	153.196	125.013	GUCGACGUACUUCAUAGAAUCAUUUCUAUAGGAAUCGUCACUCUUUGACUCUUCAAAAGAGCCACUGAAUCCAACUUGGUUGAUGAGUCCCAUAACCUUUGUACCCCAGAGUGAGAUACCGAAAUUGAAUCUGAAUUAGCUUGGUCCGCAAUCCUUAGCGGUUCGGCCAUCUAUAAUUUUGAAUAAAAAUUUUGCUUUGCCGUUGCAUUUGUAGUUUUUUCCUUUGGAAGUAAUUACAAUAUUUUAUGGCGCGAUGAUCUUGACCCAUGCUAUGUACUUCUUUUUUGAAGGGAUAGGGCUCUAUGGGUGGGUACAAAUGGCAGUCUGACAAGU
>420	222.72	0.66883	243.944	201.496	GUCGACGUACUUCAUAGGAUCAUUUCUAUAGGAAUCGUCACUCUUUGCCUCUUCAAAUGAGCCACUGAAUCCAACUUGGUUGAUGAGUCCCAUAACCUUUGUACGUCAGAGAGAGAAACCGAAAUUGAAUCUAAAUUAGCUUGAUCCGCAAUCCUGAGCGGUUCGGCCAUCUAUAAUUUUGAAUGAAAAUUUUGCUUUGCCGUUGCAUUUGUAGUUUUUUCCUUUGGAAGUAAUUACAAUAUUUUAUGGCGCGAUGAUCUUGACCCAUGCUAUGUACUUCUUUUUUGAAGGGAUAGGGCUCUAUGGGUGGGUACAAAUGGCAGUCUGACAAGU
>421	279.946	0.84321	295.377	264.515	GUCGACGUACUUCAUAGGAUCAUUUCUAUAGGAAUCCUCACUCUUUGACUCUUCAAAAGAUCCACUGAAUCCAACUUGGUUGAUGAGUCCCAUAACCUUUGUACCCCAGAGUGAGAAACCGAAAUUGAAUCUAAAUUAGCUUGGUCAGCAAUCCUUAGCGGUCCGGCCAUCUAUAAUUUUGACUAAAGAUUUGCUUUGCCGUUGCAUUUGUAAUUUUUUCUUUUGGAAGUAAUUACAAUUUUUUAUGGCGCGAUGAUCUAGACCCAUCCUAUGUAUUUCUUUUUUGAAGGGAUAGGGCUCUUUGGGUGAGUACAAAUGGCAGGCUGACAAGU
>422	261.611	0.787985	277.368	245.854	GUCGACGUCCUUCAUAGGAUCAUUUCUGUAGGAAUCUCACUCUUUGACUCUUCAAAAGCGCGACUGAAUCCAACUUGGUUGAUGAGUCCCAUAACCUUUGUACCCCAGAGUGAGAAACCGAAAUUGAACCUAGAUUAGCUUGGUCCGCAAUCCUUAGCGGUUCGGUCCUCUAUAAAUUUGGUUAACAAUUUUGCUUUGCCGUUGCAUUUGUAGUUUUUUCCUUUGGAAGUAAUUACAAUAUUUUAUGGCGCGAUGAUCUUGACCCAUCCUAUGUACUUCUUUUUUGAAGAGACAGGGCUCUAUGGGUGGGUACAAAUGGCAGUCUGACAAGU
>423	145.089	0.437014	148.745	141.432	GUCGACGUACUUCAUAGGAUCAUUUCUAUAGGAAUCGUCACUCUUUGACUCUUCAAAAGAGCCACUGAAUCCAACUUGGUUGAUGAGUCCCAUAACCUUUGUACCCCAGAGUGAGAAACCGAAAUUGAAUCUAAAUUAGCUUGGUCCGCAAUCCUUAGCGGUUCGGCCAUCUAUAAUUUUGAAUAAAAAUUUUGCUUUGCCGUUGCAUUUGUAGUUUUUUCCUUUGGAAGUAAUUACAACAUUUAUGGCGCGAUGAUCUUGACCCAUCCUAUGUACUUCUUUUUUGAAGGGAUAGGGCUCUAUGGGUGGGUACAAAUGGCAGUCUGACAAGU
>424	270.966	0.813711	287.514	254.417	GUCGACGUACUUCAUUGGAUCAUUUCUAUAGGAAUUGUCACUCUUUGACUCUUCAAAAGACCCACUCAAUGCAACUUGGUUGAUGAGUCCCAUAACCUUUGUACCCCACAGUGAGAAACCGAAAUUGAAUCAAAAUUAGCUUGGUCCGCAAUCCUUAGCGCUUCGGCCAUCUAUAAUUUUGAAUAAAAAUUUUGCUCUGCCGUUGCAUUUGUUGUUUUUUCCUUUGGAAGUAAUUACAAUAUUUUAUGGCGCGAUGAUCUUGACCCAUCCUAUGUACUUCUUUUUUGAAGGGAUAGGGCUCUAUGGGCGGGUACAAAUGGCAUUCUGACAAGU
>425	255.918	0.768523	295.075	216.761	GUCGACGUACUUCAUAGGAUCAUUUCUAUAACAAUGGUCACUCUUUGACUCUUCAAAAGAGCCACUGAAUCCAACUUGGUUGAUGAGUCCCAUAACCUUUGUAACCGAGAGUGAGAAACCGAAAUUGAAUCUAAAUUAGCUUGGUCGGCAAUCCUUAGCGGUUCGGGCAUCUAUAAUUUUGAAUAAAAAUUUUGCUUUGCCGUUGCAUUUGUAGUUUUUUCCUUUGGAAGUAAUUACAAUAUUUUAUGGCGCGAUGAUCUUCACCCAUCCUAUGUACUUCUUUUUUGAAGGGAUAGGGCUCUAUGGGUGGGUACUAAUGGAAGUCUGACAAGU
>426	256.252	0.781256	281.143	231.361	GUCGACGUACUUCAUAGGAUCAUUUCUAUAGGAAUCGUCACUCUUUGACUCUUCAAAAGAGCCACUGAAUCCAACUUGGUUGAUGAGCAUAACCUUUCUACGCCAGAGUGAGAAAGCGAAAUUGGAACUAAAUUAGCUUGGUCCGCAAUCCUUAGCGGUUCGGCCAUCUAUAAUUUUGAAUAAAAAUUUUGCUUUGCCGUUGCAUUUGUAGUUUUUUCUUUGGAAGUAAUUACAAUAUUUUAUGGCGCGAUGAUCUUGACCCAUCCUAUGUACUUUUUUUUGAAGGGAUAGGGCUCUAUGGGUGGGUACAAAUGGCAGUCUGACAAGU
>427	203.296	0.610499	204.994	201.599	GUCGACGUACUUCAUAGGAUCAUUUCUGUAGGAAUCGUCACUCUUUGACUCUUCAAAAGAGCCACUGAAUCCAACUUGGUUGAUGAGUCCCAUAACCUUUGUACCGCAGAGUGAGAAACCGAAAUUAAAUCUAAAUUAGCUUGGUCCGCAAUCCUUAGCGGUUCGGCCAUCUAUAAUUUAGAAUAAAAAUUUUGCUUUGCCGUUGCCUUUGUAGUUUUUUCCGUUGGAAGUAAUUACAAUAUUUUAUGGCGCGAUGAUCUUGACCCAUCCUAAGUACUUCUUUUUUGAAGGGAUAGGGCUCUAUGGGUGGGUACAAAUGGAAGUCUGACAAGU
>428	209.077	0.627858	203.155	214.999	GUCGACGUACUUCAUAGGAUCAUUUCUAUAGGAAUCGUCACUCUUUCACUCUUCAAAAGAGCCACUGAAUCCAACUUGGUUGAUGAGUCCCAUAACCUUUGUAUCCCAGAGUGAGAAACCGAAAUUGAAUCCAAAUUAGCUUGGUCCGCAAUCCUUAGCGGUUCGGCCAUCUAUAAUUUUGAAUAAAAAUUUUGCUUUGCCGUUGUAUUUGUAGUUUUUUCCUUUGGAAGUAAUUACAAUAUUUUAUGCCGCGAUGAUCUUCACCCAUCCUAUGUACUUUUAUUUUGAAGGGAUAGGGCUCUAUGGGUGGGUACAGAUGGCAGUCUAACAAGU
>429	271.107	0.814137	264.641	277.574	GUCGACGUACUUUAUAGGAUCAUUUCUAUAGGAAUCGUCACUCGUUGAAUCUUCGAAAGAGCCACUGAAUCCAACUUGGUUGAUGAGUCCCAUAACCUUUGUACCCCAGAGUGAAAAACCGAAAUUGAAUCUAAAUUACCUUGGUCCGCAAUCCUUAGCGGUUCGGCCAUCUAUAAUUUUGAAUAAAAAUUUUGCUUUGCCGUUGCAUUUGUCGUAUUUUCCUUUGGAAGUAAUUACAAUAUUUUAUGGCGCGACGAUCUUGACCCAUCCUAUAUACUUAUUUUUUGAAGGGAUAGGGCUCUGUGGGUGGGUAUAAAGGACAGUCUGACAAGU
>430	169.747	0.509751	188.308	151.187	GUCGACGUACUUCAUAGGAUCAUUUCUAUAGGAAUCGUCACUCUUUGUCUCUUCAAAAGAGCCACUGAAUCCAACUUGGUUUAUGAGUCUCAUAACCUUUGUACCCCAGAGUGAGAAACCUAAAUUGAAUCUAAAUUAGCUCGGUCCGCAAUCCUUAGCGGUUCGGCCAUCUAUAAUUUUGAAUAAAAAUUUUGCUUUGCCGUUGCAUUUGUAGUUUUUUCCUUUGGAAGUAAUUACAUUAUUUUAUGGCGCGAUGAUCUUGACCCAUCCUAUGUACUUCUUUUUUGAAGGGAUAGGGCUCUAUGGGUGGGUACAAAUGGCAGUCUGACAAGU
>431	268.444	0.808566	295.491	241.397	GUCGACGUACUUCAUAGGAUCAUUUCUAUAGGAAUCGUAACUCUUUGACUCUUCAAAAGAGCCACUGAAUCCAACUUGGUUGAUGAGUCCCAUAACAUUUGUACCCCAGAGUGAGAAACCGAAAAGAAUCUAAAUUAGCUUGGUCCGCAAUCCUUAGAGGUUCGGCCAUCUUUAAUUUAGAAUUAAAAUUUUUCUUUGCCGUUGCAUUUGUAGUUUUUUCCUUUGGAACUAAUUACAAUAUUUUAUGGCGCGAUGAUCUUGACCCAUCCUAUGUACUUCUUUUUUGAAGGGAUAGGGCUCUAUGGGUUGGUACAAAUGGCAAUCUGACAAGU
>432	116.719	0.350508	128.749	104.689	GUCGACGUACUUCAUAGGAUCAUUUCUAUAGGAAUCGUCACUCUUUGACUCUUCAAAAGAGCCACUGAAUCCAACUUGGUUGAUGAGUCCCAUAACCUUUGUACCCCAGAGUGAGAAACCGAAAUUGAAUCUAAAUUAGCUUGGUCCGCAAUCCUUAGCGGUUCGGCCAUCUAUAAUUUUGAAUAAAAAUUUUGCUUUGCCGUUGCAUUUGUAGUUUUUUCCUUUGGAAGUAAUUAGAAUAUUUUAUGGCGCGAUGAUCUUGUCCCAUCCUAUGUACUUCUUUUUUGAAGGGAUAGGGCUCUAUGGGUGGGUACAAAUGGCAGUCUGACAAGU
>433	144.189	0.434304	149.946	138.432	GUCGACGUACUUCAUAGGAUCAUUUCUAUAGGAAUCGUCACUCUUUGACUCUUCAAAAGAGCCACUGAAUCCAACUUGGUUGAUGAGUCCCAUAACCUUUGUACCCCAGAGUGUGAAACCGAAAUUGAAUCUAAAUCAGCUUGGUCCGCAAUCCUUAGCGGUUCGGCCAUCUAUAAUUUUGAAUAAAAAUUUUGCUUUGCCGUUGCAUUUGUAGUUUUUUCCUUUGGAAGUAAUUACAAUAUUUUAUGGCGCGAUGAUCUUGACCCAUCCUAUGUACUUCUUUUUGAAGGGAUAGGGCUCUAUGGGUGGGUACAAAUGGCAGUCUGACAAGU
>434	253.287	0.796499	253.804	252.769	GUCGACGUACUUCAUAGGAUCAUUUCUAUAGGAAUCGUCACUCUUUGACUCUUCAAAAGAGCCACUGAAUCCAACUUGGUUGAUGAGUCCCAUAACCUUUGUACCCCAGAGUGAGAAACCGAAAUUGAAUCUAAAUUAGCUUGGUCCGCAAUCCUUAGCGGUGGCCAUCUAUAAUUUUGAAUAGCAGUUUUGCUUUGCCGUUGCAUUUGUAGUUUUUUGCUUUGGAAGCAAUUACAAUAUUUUAUGGCGCGAUGAUCUUGACCCAUCCUAUGUACUUCUUUUUUGAAGGGAUAGGGCUCUAUUGGCAGUCUGACAAGU
>435	166.052	0.500158	180.031	152.073	GUCGACGUACUUCAUAGGAUCAUUUCUAUAGGAAUCGUCACUCUUUGACUCUUCAAAAGAGCCACUGAAUCCAACUGGUUGAUGAGUCCCAUAACCUUUGUACCCCAGAGUGAGAAACCGAAAUUGAAUCUAAAUUAGCUUGGUCCGCAAUCCUUAGCGGUUCGGCCAUCUAUAAUUUUGAAUAAAAAUUUUGAUUUGCCGUUGCAUUUGUAGUUUUUUCCUUUGGAAGUAAUUACAAUAUUUUAUGGCGCGAUGAUCUUGACCCAUCCUAUGUACUUCUUUUUUGAAGGGAUAGGGCUCUAUGGGUGGGUACAAAUGGCAGUCUGACAAGU
>436	204.299	0.646515	240.371	168.227	GUCGACGUACUUCAUAGGAUCAUUUCUAUAGGAAUCGUCACUCUUUGACUCUUCAAAAGAGCCACUGAAUCCAACUUGGUUGAUGAGUCCCAUAAACUUUGUACCCCAGAGUGAGAAACCGAAAUUGAAUCUAAAUUAGCUUGGUCCGCAAUCCUUAGCGGUUCGGCCAUCUAUAAUUUUUGCCGUUGCAUUUGUAGUUUCUUCCUUUGGAAGUAAUUACAAUAUUUUCUGGCGCGAUGAACUUGACCCAUCCUAUGUACUUCUUUUUUGAAGGGAUAGGGCUCUAUGGGUGGGUACAAAUGGCAGUCUGACAAGU
>437	149.626	0.449328	161.112	138.14	GUCGACGUACUUCAUAGGAUCAUUUCUAUAGGAAUCGUCACUCUUUGACUCUUCAAAAGAGCCACUGAAUCCAACUUGGUUGAUGAGUCCCAUAACCUUUGAACCACAGAGUGAGAAACCGAAAUUGAAUCUAAAUAGGCUUGGUCCGCAAUCCUUAGCGGUUCGGCCAUCUAUAAUUUUGAAUAAAAAUUUUGCUUUGCCGUUGCAUUUGUAGUUUUUUCCUUUGGAAGUAAUUACAAUAUUUUAUGGCGCGAUGAUCUUGACCCAUCCUAUGUACUUCUUUUUUGAAGGGAUAGGGCUCUAUGGGUGGGUACAAAUGGCAGUCUGACAAGU
>438	352.743	1.05929	361.14	344.347	GUCGACGUACUUCAUAGCAUCAUUUCUAUAGGAAUCGUCACUAUUUGACUCUUCACAUGAUCCACUGAAUCCAACUUGGUUCAUUAGUCCCAUAAGCUUUGUACCCCAGAGUGAGAAACCGAUAUUGAAUCUAAAUUAGCUUGGUCCGCAAGCCUUAGCGGUUCGCCCAUCUAUAAUUUUGAAUAAAAAUUUUGCUUUCCCGUUGCAUUUGUAGUUUUUUCCCUUGGAAGUAAUUACAAUAUUUUAUCGCGCGAUGAUCUUGACCCAUCCUAUGUACUUCUUUUUUGAAGGGAUAGGGCUCUCUGGGUGGGUACAAAUGCCCGUCUGACAAGU
>439	178.596	0.536323	186.966	170.225	GUCGACGUACUUCAUAGGAUCAUUUCUAUAGGAAUCGUAACUCUUUGACUCUUCAAAAGAGCCACUGAAUCCAACUUGGUUGAAGAGUCCCAUAACCUUUGUACCCCAGAGUGAGAAACCGAAAUUGAAUCUAAAUUAGCUUGGUGCGCAAUCCUUAGCGGUUCGGCCAUCUAUAAUUUUGAAUAAAAAUUUUGCUUUGCCCUUGCAUUUGUAGUUUUUUCCUUUGGAAGUAAUUACAAUAUUUUAUGGCGCGAUGAUCUUGACCCAUCCUAUGUACUUCUGUUUUGAAGGGAUAGGGCUCUAUGGGUGGGUACAAAUGGCAGUCUGACAAGU
>440	110.784	0.332685	119.661	101.907	GUCGACGUACUUCAUGGCAUCAUUUCUAUAGGAAUCGUCACUCUUUGACUCUUCAAAAGAGCCACUGAAUCCAACUUGGUUGAUGAGUCCCAUAACCUUUGUACCCCAGAGUGAGAAACCGAAAUUGAAUCUAAAUUAGCUUGGUCCGCAAUCCUUAGCGGUUCGGCCAUCUAUAAUUUUGAAUAAAAAUUUUGCUUUGCCGUUGCAUUUGUAGUUUUUUCCUUUGGAAGUAAUUACAAUAUUUUAUGGCGCGAUGAUCUUGACCCAUCCUAUGUACUUCUUUUUUGAAGGGAUAGGGCUCUAUGGGUGGGUACAAAUGGCAGUCUGACAAGU
>441	140.344	0.421453	149.5	131.188	GUCGACGUAAUUCAUAGGAUCAUUUCUAUAGGAAUCGUCACUCUUUGACUCUUCAAAAGAGCCACUGAAUCCAACUUGGUUGAUGAGUCCCAAAACCUUUGUACCCCUGAGUGAGAAACCGAAAUUGAACCUAAAUUAGCUUGGUCCGCAAUCCUUAGCGGUUCGGUCAUCUAUAAUUUUGAAUAAAAAUUUUGCUUUGCCGUUGCAUUUGUAGUUUUUUCCUUUGGAAGUAAUUACAAUAUUUUAUGGCGCGAUGAUCUUGACCCAUCCUAUGUACUUCUUUUUUGAAGGGAUAGGGCUCUAUGGGUGGGUACAAAUGGCAGUCUGACAAGU
>442	242.339	0.727745	249.089	235.589	GUCGACGUAGUUCAUCGGAUCAUUUCUAUAGGAAUCGUCAAUCUUUGACUCUUCAAAAGAGCCACUGAAUCCAACUUGGUUGAUGAGUCCCAUAACCUUUGUACCCCAGAGUGAGAAGCCGAAAUUGAAUCUAAAUUAGCUUGGUCCGCAAUCCUUAGCGGUUCGGCCAUCUAUAAUUUUGAAUAAAAAUGUUGCUUUGCCGUUGCAUUUGUAGUUUUUUCCUUUGGAAGUAAUUACAAUAUUUUAUGGCGCCAUGAUCUUGACCCAUCCUAUGUACUUCUUUUAUUAAGGGAUAGGGCUCUAUGUGUGGGUAUAAAUGGCAGUCUGACAAGU
>443	183.98	0.552493	188.774	179.186	GUCGACGUACUUCAUAGGAUCAUUUCUAUAGGAAUCGUCACUCUUUGACUCUUCAAAAGAGCCCCUGAAUCCAACUUGGUUGAUGAGUCCCAUAACCUUUGUACACCAGAGUGAGAAACCGAAAUUGAAUCUAAAUUAGCCUGGUCCGCAAUCAUUAGCGGUUCGGCCAUCUAUAAUUUUGAAUAAAAAUUUUGCUUUGCCGUUGCAUUUGUUGUUUUUUUCUUUGGAAGUAAUUACAAUAUUUUAUGGCGCGAUGAUCUUGACCCAUCCUAUGUGCUUCUUUUUGGAAGGGAUAGGGCUAUAUGGGUGGGUACAAAUGGCAGUCUGACAAGU
>444	216.844	0.653144	224.852	208.836	GUCGACGUACUUCAUAGGAUCAUUUCUAUAGGAAUCGUCACUCUUUGACUCUUCAAAAGAGCCACUGAAUCCAACUUGGUUGAUGAGUCCCAUAACCUUUGUACCCCAGAGUGAGAAACCGAAAUUGAAUCUAAAUUAGCUUGGUCCGAAAUCCUUAGCGGUUCGUCCAUCUAUAAUUUUGAAUAAAAAUGUUGCUUUGCCGUUGCAUUUGUAGUUUUUUCCUUUGGAAGUAAUUACAAUAUUUUUGGCGCGAUGAUCUUGACCCAUCCUAUGUACUUCUUUUUUGAAGGGAUAGGGCUCUAUGGGUGGGUACAAAUGGCAGUCUGACAAGC
>445	231.445	0.695031	252.179	210.711	GUCGACGUAGUACAUAGGAUCAUUUCUAUAGGAAUCGUCACUCUUUGACUCUUCAAAAGAGCCACUGUAUCCAACUUGGUUGAUGAGUCCCAUAACCUGUGUACCCCAGAGUGAGAAACCGAAAUUGAAUCUAAAUUAGCUUGGUCCGCAAUCCUUAACGGUUCGGUCAUCUAUAAUUUUGAAUAAAAAUUUUGAUUUGCCGUUUCAUUUGUAGUUUUUUCCUUUGGAAGUAAUUACAAUAUUUUAUGGCGCGAUGAUCUACACCCAUCCUAUGUACUUCUUCUUUGAAGGGAUAGGGCUCUAUGGGUGGGCACAAAUGGCAGUCUGACAAGU
>446	218.818	0.657112	235.054	202.582	GUCGACGUACUUUAUAGGAUCAUUUAUAUAGGAAUCGUCACUCUUUGACUCUUCAAAAGAGCCAUUGAAUCCAACUUGGUUGAUGAGUCCAAUAACCUUUGUACCCCAGAGUGAGAAACCGAAAUUGAAUCUAAAUUAGCUUGGUCGGCAAUCCUUACCGGUUCGGCCAUCUAUAAUUUUGAAUAAAAAUUUUGCUUUGCCGUUGCAUAUGUAGUUUUUUCCUGUGGAAGUAAUUACAAAAUUUUAUGGCGCGAUGAUCUUGACCCAUCCUAUGUACUUCUUUUUUGCAGGGAUAGGGCUCUAUGGGUGGGUACAAAUGGCAGUCUGACAAGU
>447	292.359	0.877956	282.73	301.988	GUCGACGUAUUUCAUAGGAUCAUUUCUAUAGGAAUCGUCACUCUUUGACUCUUCAAAAGAGCCACUGAAUCCAACUUCGUUGAUGAGUCCCAUCACCUUUGUACCCCAGAGUGAGAAACCGAAAUUGAAUCUAAAUUAGCUAGGUCCGCAAUCCUUAGCGGUUUGGCCAUCUAUAAGUUUGAAUAAAAAUUUUGCUUUGCCGUUGCAUUUGUAGUUUUUUCCUUGGGAAGUAAUUACAAUAUUUUAUGUCGCGAUCAACUUGACCCAUCCUAUGUACUUCUUUUUUGAAGGGAUCGGGCUCUAUGGGUGGGUACAUAUGACAGUGUGACAAGU
>448	148.887	0.449808	162.073	135.7	GUCGACGUACUUCAUAGGAUCAUUUCUAUAGGAAUCGUCACUCUUUGACUCUUCAAAAGAGCCACUGAAUCCAACUUGGUUGAUGAGUCCCAUAACCUUUGUACCCCAGAGUGAGAAACCGAAAUUGAAUCUAAAUUAGCUUGGUCCGCAAUCCUUAGCGGUUCGGCCAUCUAUAAUUUUGAAUAAAAAUUUUGCUUUGCCGUUGCAUUUGUAGUUUUCCUUUGGAAGUAAUUACAAUAUUUUAUGGCGCGAUGAUCUUGACCCAUCCUAUGUACUUCUUUUUUGAAGGGAUAGGGCUCUAUGGGUGGGUACAAAUGGCAGUCUGACAAGU
>449	209.229	0.630209	232.933	185.526	GUCGACGUACUUCAUAGGAUCAUUUCUAUAGGAAUCGUCACUCUUUGACUCUUCAAAAGAGCCACUGAAUCCAACUUGGCUGACGAGACCCAUAACCUUGUACCCCAGAGUGAGAAACCGAAAUUGAAUCUUAAUUAGCUUGGUCCGCAAUCCUUAGCGGUUCGGCCAUCUAUAAUUCUGAAUAAAAAUUUUGCUUUGCCGUUGCAUUUGUAGUUUUUUCAUUUGGAAGUAAUUACAAUAUUAUAUGGCGCGAUGAUCUUGACCCAUCCUUUGUACUUCUUUUUUGAAGGGAUAGGGCUCUAUGGGUGGGUACAAAUGGCAGUCUGACAAGU
>450	306.21	0.91955	310.394	302.027	GUCGACGUACUGCAUAGGAUCAUUUUUAUAGGAAUCGUCACUCUUUGACUCUUCAAAAGAGCUAGUGAAUCCAACUUGGUUGAUGAGUCUCAUAACCUUUGUUCCCCAGAGUGAGAAACCGACAUUGAAUCUAAAUUAGCUUGCUCCGCAAUCCCUAGCGGUUCGGCCAUCUAUAAUUUUGAAUAAAAAUUUUGAUUUGCCGUUGCAUUUGUAGUUUUUUCCUUUGGAAGUAAUUACAAUAUUUUUUGGCGCUAUGAUCUUGACCCAUCCUAUGUCCUUCUUUUUUGAAGGGAUAUGGCUCUAUGGUUGGGUCCAAAUGGCAGUCUGACAAGU
>451	231.751	0.710894	291.419	172.084	GUCGACGUACUUCAUAGGAUCAUUUCUAUAGGAAUCGUCACUCUUUGACUCUUCAAAAGUGAAUCCAACUUGGUUGAUGAGUCCCAUAACUUUGUACCCCAGAGUGAGAAACCGAAAUUGAAUCUAAAUUAGCUUGGUCCGCAAUCCUUAGCGGUUCGGCCAUCUAUAAUUUUGAAUAAAAAUUUUGCUUUGCCGUUGCAUUUGUAGUUUUUUCCUUUGGAAGUAAUUACAAUAUUUUAUGGCGCGAUGAUCUUGACCCAUCCUAUGUACUUCUUUUUUGAAGGGAUAGGGCUCUAUGGGUGGGUACAAAUGGCAGUCUGACAAGU
>452	247.948	0.74459	264.68	231.216	GUCGACGUACCUCAUAGGAUCAUUUCUGUAGGAAUCGUCACUCUUUGACUCUUCAAAAGAGCCACUGAAUCCAACUUGGUUGAUGAGUCCCAUAACCUUUGUACCCCAGAGUGAGAAACCGUAAUUCAAUCUAAAUUAGCUUGUUCCGCAAUCCUUAGCGGUUCGGCCAUCUAUAAUUUUGAAUAAUAAUUUUGCUUUGCCGGUGCAUUUGUAGUUUUUUCCUUUGGAAGUAAGUACAAUAUUUUAUGGCGCCAUGAUCUUUACCCAUCCUAGGUACUUCUUUUUUGAAGGGGUAGGGCUCUAUGGGUGGGUACAAAUGGCAGUCUGACAAGU
>453	280.176	0.843903	303.199	257.152	GUCGACGUACUUCAUAGGAUUAUUUCUAUAGGAAUCGUCACUCUUUGACUCUUCAAAAGAGCCACUGAAUCGAAUUUGGUUGAUGAGUCUCAUAACCUUUGUACCCCAGAGUGAGAAACCUAAAUUGAAUCUAAAUUAGCUUGGUCCGCAAUCCUUGGCGGUUCGGCCAUCUUAAUUUUGAAUAAAAAUUUUGCUUUGCCGUUGCUUUUGUAGUUUUUUCCUUUGGAAGUAAUUACAAUAUUUUAUGGCGCGAUGCUCUUGACCCAUCCUAUGUACUUCUUUUUUGAAGGGAUAGGGCUCUAUGGGUGGGUACAAAUGUCAGUCUGACAAGU
>454	203.153	0.615615	246.325	159.981	GUCGACGUACUUCAUAGGAUCAUUUCUAUAGGAAUCGUCACUCUUUGACUCUUCAAAAGAGCCACUGAAUCCAACUUGGUUGAUGAGUCCCAUAACCUUUGUACCCCAGAGUGAGACGAAAUUGAAUCUAAAUUAGCUUGGUCCGCAAUCCUUAGCGGUUCGGCCAUCUAUAAUUUUGAAUAAAAAUUUUGCUUUGCCGUUGCAAUUGUAGUUUUUUCCUUUGGACGUAAUUAAAAUGUUUUAUGGCGCGAUGAUCUUGACCCAUCCUAUGUACUUCUUUUUUGAAGGGAUAGGGCUCUAUGGGUGGGUACAAAUGGCAGUCUGACAAGU
>455	229.54	0.689308	245.926	213.153	GUCGACGUACUUCAUAUUAUCAUUUCUAUAGGGAUCGUCACUCUUUGACUCUUCAAAAGAGCCACUGAAUCCGACUUGGUUGAUGAGUCCCAUAACCUCUGUACCCCAGAGUGAGAAACCGAAAUUGAAUCUAAAUUAGCUUGGUCCGCAAUCCUUAGCGGUUCGGCCAUCUAUAAUUUUGAAUAAAAAUUUUGCUUUUCCGUUGCAUUUGUAGUUGUUUCCUUUGGAAGAAAUUACAAAAUUUUGUGGCGCGAUGAUCUUGACCCAUCCUAUGUACUUCUUUUUUGAAGGGAUAGGGCUCUAUCGGUGGGUACAAAUGGCAGUCUGACAAGU
>456	245.269	0.74324	251.923	238.615	GUCGACGUACGUCAUAGGGUCAUUACUAUAGGAAUCGUCACUCUUUGACUCUUCAAAAGAGCCACUGAAUCCAACUUGGUUGAUGAGUCCCAUAACCUUUGUACCCCAGAGUGAGAAACCGAAAUUGAAUCUAAUUAGCUUGGUCCGCAAUCCUUAGCGGUUCGGCCAUCUAUAAUUUUGAAUAAAAAUUUUGCUUUGCCGUUGCAUUUGUAGUUUUUUCCUGGAAGUAAUUACAAUAUUUUAUGGCGCGAUGAUCUUGACCCAUCCUAUGUACUUCUUUUUUGAAGGGAUAGGGCUCUAUGGGUGGGUACAAAUGGCAGUCUGACAAGU
>457	208.232	0.644681	223.271	193.193	GUCGACGUACUUCAUAGGAUCAUUUCUAUAGGAAUCGUCACUCUUUGACUCUUCAAAAGAGCCACUGAAUCCAACUUGGUUGAUGAGUCCCAUAACCUCUGUACCCCUGAGUGAGAAACCGAUAUUGAAUCUAAAUUAGCUUGGUCCGCAAUCCUUAGCGGUUCGGCCAUCUAUAAUUUUGAAUAAAAAUUUUGCUUUGCCGUUGCAUUUGUUUUGGAAGUAAUUACAAUAUUUUAUGGCGCGAUGAUCUUGACCCAUCCUAUGUACUUCUUUUUUGAAGGGAUAGGGCUCUAUGGGUGGGUACAAAUGGCAGUCUGACAAGU
>458	131.952	0.396251	136.411	127.492	GUCGACGUACUCCAUAGGAUCAUUUCUAUAGGAUUCGUCACUCUUUGACUCUUCAAAAGAGCCACUGAAUCCAACUUGGUUGAUGAGUCCCAUAACCUUUGUACCCCAGAGUGAGAAACCGAAAUUGAAUCUAAAUUAGCUUGGUCCGCAAUCCUUAGCGGUUCGGCCAUCUAUAAUUUUGAAUAAAAAUUUUGCUUUGCCGUUGCAUUUGUAGUUUUUUCCUUUGGAAGUAAUUACAAUAUUUUAUGGCGCGAUGAUCUUGACCCAUCCUAUGUACUUCGUUUUUGAAGGGAUAGGGCUCUAUGGGUGGGUACUAAUGGCAGUCUGACAAGU
>459	177.564	0.533226	185.84	169.288	GUCGACGUACUUCAUAGGAUCAUUUCUAUAGGAAUCGUCACUCUUUGGCUCUUCAAAAGAGCCACUGAAUCCAACUUGGUUGGUGAGUCCCAUAACCUUUGUACCCCAGAGUGAGAAACCGAAAUUGAAUCUAAAUUAGCUUGGUCCGCAAUCCUUAGCGGUUCGGCCAUCUGUAAUUUUGAAUAAAAAUUUUGCUAUGCCGUUGCAUUUGUAGUUUUUUCCUUUGGAAGUAAUUACAAUCUUUUAUGGCGCGAUGAUCUUGACCCAUCCUAUGUACUUCUUUUUUGAAGGGAUAGUGCUCUAUGGGUGGGUACAAAUGGCAGUCUGACAUGU
>460	174.224	0.523197	181.265	167.184	GUCGACGUACUUCAUAGGAUCAUUUCUAUAGGAAUCGUCACUCUCUGACUCUUCACAAGAGCCACUGGAUCCAACUUGGUUGAUGAGUCCCAAAACCUUUGUACCCCAGAGCGAGAAACCGAAAUUGAAUCUAAAUUAGCUUGGUCCGCAAUCCUUAGCGGUUCGGCCAUCUAUAUUUUUGAAUAAAAAUUUUGCUUUGCCGUUGCAUUUGUAGCUUUUUCCUUUGGAAGUAAUUACAACACUUUAUGGCGCGAUGAUCUUGACCCAUCCUAUGUACUUCUUUUAUGAAGGGAUAGGGCUCUAUGGGUGGGUACAAAUGGCAGUCUGACAAGU
>461	124.575	0.374098	134.053	115.096	GUCGACGUACUUCAUAGGAUCAUUUCUAUAGGAAUCGUCACUCUUUGACUCUUCAAAAGAGCCACUGAAUCCAACUUGGUUGAUGAGUCCCAUAACCUUUGUACCCCAGAGUGAGAAACCGAAAUUGAAUCUAAAUUAGCUUGGUCCGCAAUCCUUAGCGGUUCGGCCAUCUAUAAUUUUGAAUAAAAAUUUUGCUUUGCCGUUACAUUUGUAGGUUUUUCCUUUGGAAGUUAUUACAAUAUUUUAUGGCGCGAUGAUCUUGACCCAUCCUAUGUACUUCUUUUUUGAAGGGAUAGGGCUCUAUGGGUGGGUACAAAUGGCAGUCUGACAAGU
>462	309.024	0.928	312.437	305.611	GUCGACGUACUUCAUAGGAUCAUUUCUAUACGAAUCGUCACUCUUUGACUCUUCAAAAGAGCCACUGAAUCCACCUUGGUUCCUGAGUCCCAUAACCUUUGUACCGCUGAUUGAGAAACCGAAAUUGAAUCUAAAUUAGCUUGGUCCGCAAUCCAUAGCGCUUCGGCCAUCUAUAAUUUUGAAUAAAAAUUUUGCUUUGCCGUUGCAUUUGUAGUUUUUACCUUUGGAAGUAAUUACAAUAUUUUAUGGCGCGAUGAUCUUGACCCCUCCUAUGUACUUCUUUUUUGAAGGGAUAGGCCUCUAUGGGUGGGUUCAAAUGGCAGUCUGACAAGU
>463	241.456	0.725093	255.015	227.896	GUCGACGUACUUCAUAGGACCAUUUCUAUAGGAAUCGUCACUCUUUGGCUCUUCAAAAGAGCCACUGAAUCCAACUUGGUUGCUGAGUCCCAUAACCUUUGUACCCCAGAGUGAGAAACCGAAAUUGAAUCUAAAUUAGCUUGGUCCGUAAUCCUUAGCGGUUCGGCCAUCUAUAAUUUUGAUUAAAAAUUUUGCUUUGCCGUUGCAUUUGUAGUUUGUUCCUUUGGAAGUAAUUACAAUAUUUUAUGGCCCGAUGAUCUAGACCCAUCCUGUGUCCUUCUUUUUUGAAGGGAUAGGGCUCUAUGGGUGGGUACAUAUGGCAGUCUGACAAGU
>464	275.01	0.835895	318.531	231.488	GUCGACGUACUUCAUAGGAUCAUUUCUAUAGGAACCGUCACUCUUUGACUCUAAAGAGCCACUGAAUACAACUUGGUUGAUGAGUCCCAUAACCUUUGUACCCCAGAGUGAGAAACCGAAAUUGAAUCUAAAUUAGCUUGGUCCGCAAUCCUUAGCGGUCGGCCAUCUAUAAUUUUCAAUAAAAAUUUUGCUCUGCCGUUGCAUUUGUAGUUUUUUCCUUUAGAAGUAAUUACAAUAUUUUAUGGCGCGAUGAUCUUGACCCAUCCUAUGUACUUCUUUUUUGAAGGGAUAGGGCUCUAUGGGUGGGUACAAAUGGCAGUCUGACAAGU
>465	178.019	0.53459	202.191	153.846	GUCGACGUACUUCAUAGGAUCAUUUCUAUCGGAAUCGUCACUCUUUGACUCUUCAAAAGAGCCACUGAAUCCAACUUGGUGGAUGAGUCCCAUAACCUUUGUACCCCAGAGUGAGAAACCGAAAUUGAACCUAAAUCAGCUUGGUCCGCAAUCCUUAGCGGUUCGGCCACGUAUAAUUUUGAAUAAAAAAUUUGCUUUGCCGUUGCAUUUGUAGUUUUUUCCUUUGGAAGUAAUUACAAUAUUUUAUGGCGCGAUGAUCUUGACCCAUCCUAUGUACUUCUUUUUUGAAGGGAUAGGGCUCUAUGGGUGGGUACAAAUGGCAGUCUGACAAGU
>466	155.051	0.468433	188.963	121.14	GUCGACGUACUUCAUAGGAUCAUUUCUAUAGGAAUCGUCACUCUUUGACUCUUCAAAAGAGCCACUGAAUCCAACUUGGUUGAUGAGUCCCUAACUUUGUACCCCAGAGUGAGAAACCGAAAUUGAAUCUAAAUUAGCUUGGUCCGCAAUCCUUAGCGGUUCGGCCAUCUAUAAUUUUGAAUAAAAAUUUUGCUUUGCCGUUGCAUUUGUAGUUUUUUCCUUUGGAAGUAAUUACAAUAUUUUAUGGCGCGAUGAUCUUGACCCAUCCUAUGUACUUCUUUUUUGAAGGGAUAGGGCUCUAUGGGUGGGUACAAAUGGCAGUCUGACAAGU
>467	240.414	0.721964	249.374	231.453	GUCGACGUACUUCAUAGGAUCAUUUCUAUAGGAAUCGUCACUGUUUGACUCUUCAAAAGAGCCACUGAAUCCAACUUGGACGAUGAGUCCCGUAACCUUUGUACCCAGGAGUGAGAAACCGAAAUUGAAACUAAAUUAGCUUGGUCCGCAAUCCUUAGCGGUUCGGCCAUCUAUAAUUUUGAAUAAAAAUGUUGCUUUGCUGUCGCAUUUGUAGUUUUUUCCUUUGGAAGUAAUUACAAUAUUUUAUGGCGCGAUGAUCUUGACCCAUCGUAUGUACUUCUUUUUUGAAGGCAUAGGGAUCUAUGGGUGGGUACAAAUGGCAGUCUGACAAGU
>468	129.556	0.389059	139.645	119.468	GUCGACGUACUUCAUAGGAUCAUUUCUAUAGGAAUCGUCACUCUUUGACUCUGCAAAAGAGCCACUGAAUCCAACUUGGUUGAUGAGUCCGAUAACCUUUGUACCCGAGAGUGAGAAACCGAAAUUGAAUCUAAAUUAGCUUGGUCCGCAAUCCUUAGCGGUUCGGCCAUCUAUAAUUUUGAAUAAAAAUUUUGCUUUGCCGUUGCAUUUGUAGUUUUUUCCUUUGGAAGUAAUUACAAUAUUUUAUGGCGCGAUGAUCUUGACCCAUCCUAUGUACUUCUUUUUUGAAGGGAUAGGGCUCUAUGGGUGGGUACAAAUGGCAGUCUGACAAGU
>469	275.601	0.827631	289.673	261.53	GUCGACGUAGUUCAUAGGAUCAUUUCUAUAGGCAUCGUCACUCUUUGAGUCUUCAAAAGAGCCACUGAAUCCAACUUGGUUGCGGAGUCCCAUAACCUUUGUACCCCAGAGUGAGAAACCGUAAUUGAAUCUAAAUUAGCUUGGUCCGCAAUACUUAGCGGUUCGGCCAUCUAUAAUUUUGAAUAAAAAUUUUGCUUUGCCGUUGCAUUUGUAGUUUUUUCCUUUGGAAGUAAUGACAAUAUUUUAUGGCGCGAUGAUCUUGACCUAUCCUAUGUACUUCUUUUUUGAGGGGAGAGGGCUCUAUGGGUGGGUACAAAUGUCAGUCUGACAAGU
>470	261.04	0.805678	273.569	248.511	GUCGACGUACUUCAUAGGAUCAUUUCUAUAGGAAUCGUCACUCUUUGACUCUUCAAAAGAGCCACUGAAUCCAACUUGGUUGAUGAGUCCCAUAACCUGUGUACCCCAGAGUGAGAAACCGAAAUUGAAUCUAAAUUAGCUUGGUCCGCAAUCCUUAGCGGUCUAUAAUUUUGAAUAAAAAUUUUGCUUUGCCGUUGCAUUUGUAGUUUUUUCCUUUGGAAGUAAUUACAAUAUUUUAUGGCGCAUGAUCUUGACCCAUCCUAUGUACUUCUUUUUUGAAGGGAUAGGGCUCUAUGGGCGGGUACAAAUGGCAGUCUGACAAGU
>471	249.104	0.748061	264.07	234.138	GUCGACGUACUUCAUAGGGUCAUUUCUAUAGGCAUCGUCACUCUUUGACUCUUCAAAAGAGCCACUGAAUCCAGCUUGGUUGAUGAGUCCCAUAACCUUUGCACCCCAGAGUGAGAAACCGAAAUUGAAUCUAAAUUAGCUUGGUCCGCAAUCCUUAGCGGUUCGUUCAUCUAUAAUUUUGAAUAAAAAUUUUGCUUUGCCGUUGCAUUUGUAGUUAUUUCCGUUGGAAGUAAAUACAAUAUUUUGUGGCGCGAUUAUCUUGACCCAUCCUAUGUACUUCUUUUUUGAAGGGAUAGGGCUCUAUGGAUGGAUACAAAUGGCAGUCUGACAAGU
>472	243.189	0.748274	284.107	202.271	GUCGACGUACUUCAUAGGAUCAUUUUAUAGGAAUCGUCACUCUUUGACUCUUCAAAAGAGCCACUGAAUCCAACUUGGUUGAUGAGUCCCAUAACCUUUGUACCCCAGAGUGGAAAUUGAAUCUAAAUUAGCUUGGUCCGCAAUCCUUAGCGGUUCGGCCAUCUAUAAUUUUGAAUAAAAAUUUUGCUUUGCCGUUGCAUUUGUAGUUUUUUCCUUUGGAAGUAAUUACAAUAUUUUAUGGCGCGAUGAUCUUGACCCAUCCUAUGUACUUCUUUUUUGAAGGGAUAGGGCUCUAUGGGUUGUAACAAAUGGCAGUCUGACAAGU
>473	222.816	0.679317	270.845	174.786	GUCGACGUACUUCAUAGGAUCAUUUUAUAGGAAUCGUCACUCUUUGACUCUUCAAAAGAGCCACUGAAUCCAACUUGGUUAGUCCCAUAACCUUUGUACCCCAGAGUGAGAAACCGAAAUUGAAUCUAAAUUAGCUUGGUCCGCAAUCCUUAGCGGUUCGGCCAUCUAUAAUUUUGAAUAAAAAUUUUGCUUUGCCGUUGCAUUUGUAGUUUUUUCCUUUGGAAGUAAUUACAAUAUUUUAUGGCGCGAUGAUCUUGACCCAUCCUAUGUACUUCUUUUUUGAAGGGAUAGGGCUCUAUGGGUGGGUACAAAUGGCAGUCUGACAAGU
>474	238.97	0.742144	238.669	239.272	GUCGACGUACUUCAUAGGAUCAUUUCUAUAGGAAUCGUCACUCUUUGACUCUUCAAAAGAGCCACUGAAUCCAACUUGGUUGAUGAGUCCCAUAACCAGAGUGAGAAACCGAAAUUGAAUCUAAAUUAGCUUGGUCCGCAAUCCUUAGCGGUUCGGCCAUCUAUAAUUUUGAAUAAAAAUUUUGCUUUGCCGUUGCAUUUGUAGUUUUUUCUUUUGGAAGUAAUUACAAUAUUUUAUGGCACGAUGAUCUUGACCCAUCCUAUGUACUUCUUUUUUGAAGGGAUAGGGCUCUAUGGGUGGGUACAAAGGCAGUCUGACAAGU
>475	202.296	0.622449	223.218	181.374	GUCGACGUACUUCAUAGGAUCAUUUCUAUAGGAAUCGUCACUCUUUGACUCUUCAAAAGAGCCACUGAAUCCAACUUGGUUGAUGAGUCCCAUAACCUUUGUACCCCAGAGUGAGAAACCGAAAUUGAAUCUAAAUUAGCUUGGUCCGCAAUCCUAGCGGUUCGGCCAUCUAUAAUUUUGAAUAAUUUUUGCCGUUGCAUUUGUAGUUUUUUCCUUUGGAAGUAAUUACAAUAUUUUAUGGCGCGAUGAUCUUGACCCAUUUUAUGUACUUCUUUUUUGAAGGGAUAGGGCUCUAUGGGUGGGUACAAAUGGCAGUCUGACAAGU
>476	301.858	0.906479	317.544	286.171	GUCGACGUACUACAUAGGAUCAUUUCUAUAGGAAUCGUCACUCUUUGACUCUUCAAAAGAGCCACUGAAUCCAACUUGGUUGUUGAGUCCCAUUACCUUUGUACCCCAGAGGGAGAAACCGAAAAUGAAUCUAAAUUAGCGUGGUCCGCAAUCCUUAGCGGUUCGGCCAUCUAUAAUUUUGAAUAAAAAUUUUGCUUUGCCGUUGCAUUUGUAGUUUUUUCCUAUGGAAGUAAGUACAAUAUUUUAUGGCGCGGUGAUCUUGACCCAUCCUUUGUACUUUUUUUUUGAAGGGAUAGGGCUCUAUGGGUGGGUACAAAUAGCAGUCUGACAAGU
>477	176.947	0.531371	171.208	182.686	GUCGACGUACUUCAUAGGAUCAUUUCUAUAGGAAUCGUCACUCUUUGACUCUUCAAAAGAGCCACUGAAUCCAACUUGGUUGAUGAAUCCCAUAACCUUUGUACCCCAGAGUGAGAAACCGAAAUUGAUUCUAAACUGGCUUGGACCGCAAUCCUUAGCGGUUCGGCCAUCUAUAAUUUUGAAUAAAAAUUUUGCUUUGCCGUUGCAUUUGUAGUUUUUUCUUUUGGAAGUAAUUACAAUAUUUUAUGGCGCGAUGAUCUUGACCCAUCCUAUGUACUUCUUUUUUGAAUGAAUAGGGCUCUAAGGGUGGGUACAAAUGGCAGUCUGACAAGU
>478	241.743	0.725954	249.223	234.262	GUCGACGUAGUUCAUAGGAUCAUUUCUAUAGGAAUCGUCUCUCUUUGACUCUUCAAAAGAGCCACUGAAUCCAACUUGGUUGAUAAGUCCCAUAACCUUUGUUCCCCAGAGUGAGAGACCGAAAUUGAAUCUAAAUUAGCUUGGUCCGCAAUCCUUAGCGGUUCGGCCAUCUAUAAUUUUGAAUAAAAAUUUUGCUUUGCCGUUGCAUUUGUAGUUUUUUCCUUUGGAAGUAUUUACAAUAUUUUAUUGCGAGAUUAUCUUGACCCAUCCUAUGUACUUCUUUUUUUAAGGGAUAAGGCUCUAUGGGUGGGUACAAAUGGCAGUCUGACAAGU
>479	153.264	0.461639	149.866	156.662	GUCGACGUACUUCAUAGGAUCAUUUCUAUAGGAAUCGUCACUCUUUGACUCUUCAAAAGAGCCACUGAAUCCAACUUGGUUGAUGAGUCCCAUAACCUUUGUACCCCAGAGUGAGAAACCGAAAUUGAAUCUAAAUUAGCUUGGUCCGCAAUCCUUAGCGGUUCGGCCAUCUAUAAUUUUGAAUAAAAAUUUUGCUUUGCCGUUGCAUUUGUAGUUUUUUCCUUUGUAAGUAAUUACAAAAUUUUAUGGCGCGAUGACCUUGACCCAUCCUAUGUACUUCUUUUUGAAGGGAUAGGGCUCUAUGGGUGGGUACAAAUGGCAGUCUGACAAGU
>480	210.168	0.648665	246.685	173.65	GUCGACGUACUUCAUAGGAUCAUUUCUAUAGGAAUCUCACUCUUUGACUCUUCAAAAGAGCCACUGAAUCCAACUUGGUUGAUGAGUCCCAUAACCUUUGUACCCCAGAGUGAGAAACCUAAAUUGAAUCUAAAUUAGCUUGGUCCGCAAUCCUUAGCGGUUCGGCCAUCUAUAAUUUUGAAUAAAAAUUUUGUUGCAUUUGUAGUUUUUUCCUUUGGAAGUAAUUACAAUAUUUUAUGGCGCGAUGAUCUUGACCCAUCCUAUGUACUUCUUUUUUGAAGGGAUAGGGCUCUAUGGGUGGGUACAAAUGGCAGUCUGACAAGU
>481	260.942	0.783611	270	251.884	GUCGACGUACUUCAGAGGUUCAUUUCUAUAGGAAUCGUCACUCUUUGACUCUUCAAAAGAGCCACUGAAUCCAACUUCGUUGCUGAGUCCCAUAACCUUUGUACCACAGAGUUAGAUACCGAAAUUGAAUCUAAAUUAGCUUGGUCCGCAAUCCUUAGCGGUUCGGCCAUCUAUUAUUUUGAAUAAAAAUUUUGCUUAGCCGUUGCAUUUGUAGUUUUUUCCUUUGGAAGUAAUUACAAUAUUUUAUGGCGCGAUGAUCUCGACCCAUCCUAUGUACUUCUCUUUUGAAGGGAUAGGGCUCUAUGGGUGGGUACAAAUGGCAGUCUGACAAGU
>482	146.825	0.447637	151.617	142.033	GUCGACGUACUUCAUAGGAUCAUUUCUAUAGGAAUCGUCACUCUUUGACUCUUCAAAAGAGCCACUGAAUCCAACUUGGUUGAUGAGUCCCAUAACCUUUGUACCCCAGAGUGAGAAACCGAAAUUGAAUCUAAAUUAGCUUGGUCCGCAAUCCUUAGCGGUUCGGCCAUCUAUAAUUUUGAAUAAAAAUUUUGCUUUGCCGUUGCAUUUGUAGUUUUUUCCUUUGGAAGUAAUUACAAUAUUUUAUGGCGCGAUGAUCUUGACCCAUCCUAUGUACUUCUUUAGGGAUAGGGCUCAAUGGGUGGGUACAAAUGGCAGUCUGACAAGU
>483	151.227	0.455504	147.339	155.115	GUCGACGUACUUCAUAGGAUCAUUUCUAUAGGAAUCGUCACUCUUUGACUCUUCAAAAGAGCCACUGAAUCCAACUUGGUUGAUGAGUCCCAUAACCUUUGUACCCCAGAGUGAGAAACCGAAAUUGAAUCUAAAUUAGCUUGGUCCGCAAUCCUUCGCGGUUCGGCCAUCUAUAAUUUUGAAUAAAAAUUUUGCUUUGCCGUUGCAUUUGUAGUUUUUUCCUUUGGAAGUAAUUACAAUAUUUUAUGGCGCGAUGAUCUUGACCCAUCCUUGUACUUCUUUUUUGAAGGGAUAGGGCUCUAUGGGUGGGUACAAAUGGCAGUCUGACAAGU
>484	223.679	0.673732	266.476	180.882	GUCGACGUACUUCUUAGGAUCAUUUCUAUAGGAAUUGUCACUCUUUGACUCUUCACACGAGCCACUGAAUCCAACUUGGUUGAUAAGUCCCAUAACAUUUGUACCCCAGAGUGAGAGCCGAAAUUGAAUCUAAAUUAGCUUGGUCCGCAAUCCUUAGCGGUUCGGCCAUCUAUAAUUUUGAAUAAAAAUUUUGCUUUGCCGUUGCAUUUGUAGUUUUUUCCUUCGGAAGUAAUUACAAUAUUUUAUGGCGCGAUGAUCUUGACCCAUCCUAUGUACUUCUUUUUUGAAGGGAUAGGGCUCUAUGGGUGGGUACAAAUGGCAGUCUGACAAGU
>485	151.812	0.455891	169.065	134.559	GUCGACGUACUUCAUAGCAUGAUUUCUAUAAGAAUCGUCACUCUUUGACUCUUCAAAAGAGCCACUGAAUCCAACUUGUUUGAUGAGUCCCAUAACCUUUGUACCCCAGAGUGAGAAACCGAAAUUGAAUCUAAAUUAGCUUGGUCCGCAAUCCUUAGCGGUUCGGCCAUCUAUAAUUUUGAAUAAAAAUUUUGCUUUGCCGUUGCAUUUGUAGUUUUUUCCUUUGGAAGUAAUUACAAUAUUUUAUGGCGCGAUGAUCUUGACCCAUCCUAUGUACUUCUUUUUUGAAGGGAUAGGGCUCUAUGGGUGGGUACAAAUGGCAGUCUGACAAGU
>486	153.565	0.471057	156.054	151.076	GUCGACGUACUUCAUAGGAUCAUUUCUAUAGGAAUCGUCACUCUUUGACUCUUCAAAAGAGCCACUGAAUCCAACUUGGUUGAUGAGUCCCAUAACCUUUGUACCCCAGAGUGAGAAACCGAAAUUGAAUCUAAAUUAGCUUGGUCCGCAAUCCUUAGCGGUUCGGCCAUCUAUAAUUUUGAAUAAAAAUUUUGCUUUGCCGUUGCAUUUUUUCCUUUGGAAGUAAUUACAAUAUUUUAUGGCGCGAUGAUCUUGACCCAUCCUAUGUACUUCUUUUUUGAAGGGAUAGGGCUCUAUGGGUGGGUACAAAUGGCAGUCUGACAAGU
>487	239.03	0.754039	288.547	189.514	GUCGACGUACUUCAUAGGAUCAUUUCUAUAGGAAUCGUCACUCUUUGACUUGAAUCCAACUUGGUUGAUGAGUCCCAUAACCUUUGUACCCCAGAGUGAGAAACCGAAAUUGAAUCUAAAUUAGCUUGGUCCGCAAUCCUUAGCGGUUCGGCCAUCUAUAAUUUUGAAUAAAAAUUUUGCUUUGCCGUUGCAUUUGUAGUUUUUUCCUUUGGAAGUAAUUACAAUAUUUUAUGGCGCGAUGAUCUUGACCCAUCCUAUGUACUUCUUUUUGAAGGGAUAGGGCUCUAUGGGUGGGUACAAAUGGCAGUCUGACAAGU
>488	282.22	0.847507	267.521	296.919	GUCGACGUACUUCAUAGGAUCAUUUCCAUAGGAAUCGUCACUCUUUGACUCUUCAAAAGAGCCACUGAAACCAAUUUGGUUGCUGAGUCCCAUAACCUUUGUACCCCAGAGUGAGCAACCGAAAUUGAAUCUAAAUUAGCUUGGUCCGCAAUCCUUGGCGGUUCGGCCAUCUAUAAUUUUGAAUAAAAAUUUUGCUUUGCCGUAGAAUUUGUAGUUUUUUCCUUUGGAAGUAAUUACUAUAUUUUAUCGCGCGAUGAUCUUGACCCAUCCUAGGUACUUCUUUUUUGAAGGGAUAGGACUCUAUGGGCGGGUACAAAUGGCAGUCUAACAAGU
>489	124.055	0.372538	131.979	116.131	GUCGACGUACUUCAUAGGAUCAUUUCUAUAGGAAUCGUCACUCUUUGACUCUUCAAAAGGGCCACUGAAUCCAACUUGGUUGAUGAGUCCCAUAACCUUUGUACCCCAGCGUGAGAAACCGAAAUUGAAUCUAAAUUAGCUUGGUCCGCAAUCCUUAGCGGUUCGGCCAUCUAUAAUUUUGAAUAAAAAUUUUGCUUUGCCGUUGCAUUUGUAGUUUUUUCCUUUGGAAGUAAUUACAAUAUUUUAUGGCGCGAUGAUCUUGACCCAUCCUAUGUACUUCUUUUUUGAAGGGAUAGGGCUCUAUGGGUGGGUACAAAUGGCAGUCUGACAAGU
>490	141.624	0.425298	159.887	123.361	GUCGACGUACUUCAUAGGAUCAUUUCUAUAGGAAUCGUCACUCUUUGACUCUUCAAAAGAGCCACUGAAUCCAACUUGGUUGAUGAGUCACAUAACCUUUGUACACCAGAGUGAGAAACAGAAAUUGUAUCUAAAUUAGCUUGGUCCGCAAUCCUUAGCGGUUCGGCCAUCUAUAAUUUUGAAUAAAAAUUUUGCUUUGCCGUUGCAUUUGUAGUUUUUUCCUUUGGAAGUAAUUACAAUAUUUUAUGGCGCGAUGAUCUUGACCCAUCCUAUGUACUUCUUUUUUGAAGGGAUAGGGCUCUAUGGGUGGGUACAAAUGGCAGUCUGACAAGU
>491	279.584	0.839591	296.051	263.117	GUCGACGUACUUCAUAGGAUCAUUUCUUUAGGAAUCGUCACUCUUUGACUCUUCAAAAAAGCCACUGAAUCCAACUUGGUUUAUGAGUCCCAAAACCUUUGUACCCCAGAGUAAGAAACCGAAAUUGAAUCUAAAUUAGCUUUGUCCGCAAUCCUUAGCGGUUCGGGCAUCUAUAAUGUUGAAUAAAAAUUUUGCUUUGCCGUUGCAUUUGUAGUCUUUUCCUUCGGAACUAAUUACAAUAUUUGAUGGCGCGAUGAUUUUGACCCAUCCUAUGUACUUCUUUUUUGAAGGGAUAGGGCUCUAUGGGUGGGUACAUAUGGCAGUCUGACAAGU
>492	230.721	0.694943	252.965	208.477	GUCGACGUACUUCAUAGGAUCAUUUCUAUAGGAAUCGUCACACUUUGACUCUUCAAAAGAGCCGUUGAAUCCAACUUGGUUGAUGAGUCCCAUAACCUUUGUACCCCAGGGGGAGAAACCGAAAUUGAAUCUAAAUUAGCUUGGUCCGCAAUCCUUAGCGGUUCGGCCAUCUAUAAUUUUGAAUAAAAGUUUUGCUUUGCCGUUGCAUUUGUAGUUUUUUCCUUUGGAAGUAAGACAAUAUUUUAUGGCGCGAUGAUCUUGACCCAUCCUAUGUACUUCUUUUUUGAAGGGAUAGGGCUCUAUGGGUGGGUACAAAUGGCAGUCUGACAAGU
>493	164.33	0.494969	181.554	147.106	GUCGACGUACUUCAUAGGAUCAUUUCUAUAGGAAUCGUCACUCUUUGACUCUUCAAAAGAGCCACUGAAUCCAACUUGGUUGAUGAGUCCCAUAACCUUUGUACCCCAGAGUGAAAACCGAAAUUCAAUCUAAAUUAGCUUGGUCCGCAAUCCUUAGCGGUUCGGCCAUCUAUAAUUUUGAAUAAAAAUUUUGCUGUGCUGUUGCAUUUGUAGUUUUUUCCUUUGGAAGUAAUUACAAUAUUUUAUGGCGCGAUGAUCUUGACCCAUCCUAUGUACUUCUUUUUUGAAGGGAUAGGGCUCUAUGGGUGGGUACAAAUGGCAGUCUGACAAGU
>494	310.527	0.932513	309.108	311.946	GUCGACGUACUUCAUAGGAUCAUUUCUAUAGGACUCGUUACUCUUUGACUCUUCAAAAGAGCCACUGAAUCCACCUUGCUUGAUGAAUCCCAUAACCUUUGUAUCCCAGAGUGAGAAACCGAAAUUGAAAGUAAAUUAGCUUGGUCCGCAACCCUUAGCGGUUCAGCCAUCGAUAAUUUUGAAUAAAAAUUUUGCUUUGCCGUUGCAUUUUUAGUUUUUCCCUUUGGAAGUAAUUACAAUAUUUUAUGGCGAGAUGAUCUUGACCCAUCCUAUGUACUUCUUUUUUGAAGGGAUAGGGCUCUAUGGGUGGUUACAACUUGCAGUCUGACAAGU
>495	357.223	1.08249	388.128	326.317	GUCGACGUACUUCAUAGGAUCAUUUCUAUUGGAAUCGUAACUCUUCCACUCUUAAAAGAGCCACUGAAUCCAACUUGUUGAUGAGUCCCAUAAACCUUGUACCCCAGAGUGAGAAACCGAAAUUGAAUCUAAAUUAGCUUGGUCCGCAAUUCUUAGCGGUUCGGCCAUCUAUAAUUUUGAAUAAAAAUUUUGCUUUGCCGUUGCAUUUGUAGUUUUUUCCUUUGGAAGUAAUUACAAUAUUUUAUGGCGCGACGAUCUUGACCCAUCCUAUGACUUCUUUUUUGAACGGAUAGGGCUCUAUGGGUGGGUACAAAUGGCAGUAUGACCAGU
>496	125.176	0.379322	107.764	142.589	GUCGACGUACUUCAUAGGAUCAUUUCUAUAGGAAUCGUCACUCUUUGACUCUUCAAAAGAGCCACUGAAUCCAACUUGGUUGAUGAGUCCCAUAACCUUUGUACCCCAGAGUGAGAAACCGAAAUUGAAUCUAAAUUAGCUUGGUCCGCAAUCCUUAGCGGUUCGGCCAUCUAUAAUUUUGAAUAAAAAUUUUGCUUUGCCGUUGCAUUUGUAGUUUUUUCCUUUGGAAGUAAUUACAAUAUUUUAUGGCGCGAUGAUCUUGACCCAUCCUAUGUACUUCUUUUUUGAAGGGAUAGGGCUCGGGUGGGUACAAAUGGCAGUCUGACAAGU
>497	234.56	0.704383	246.039	223.081	GUCGACGUACUUCAUAGGAUCAUUUCUAUAGGAAUCGUCACUCUUUGACUCUUCAAAAAAGCCACUGAAUCCCACUAGGUUGAUGAGUUCCAUAACCUUUGUACCGCAUAGUGAGAAACCGUAAUUGAAUCUAAAUUAGCUUGGUCCGCAAUCCUUAGCGGUUCGGCCAUCUAUAAUUUUGAAUAAAAUUAUUGCUUUGCCGUUGCAUUUGUAGUUUUUUCCUUUGGAAGUAAUUACAAUAUUUUAUGGCGCGGUGACCUUGACCCAUCCUAUGUACUUCUUUUUUGAAGGGAUAGGGCUCUAUGGGUAGGUACAAAUGGCAGUCUGACAAGU
>498	223.276	0.670498	218.012	228.54	GUCGACGUACUUCAUAGGAUCAUUUCUAUAGUAAUCGUCACUCUUUGACUCUUCAAAAGAGCCACUGAAUCCCACUUGGUUGAUGAGUCCCAUAACCUUUGUACCCCAGAGUGAGAAACCGAAAUUGGAUCUAAAUUAGCUUGGUCCGCAAUCCUUAGCGGUUCGGCCAUCUAUAAUCUUGAAUAAAAAUUUUGCUUCGCCGUUGCAUUUGUAGUUUUUUCCUAUGGAAGUAAUCACAAUAGUUUAUGGCGCGAUGAUCUUGACCCAUCCUAUGUACUUCUUUUUUGAAGGGAUAGGGCUCUAUGCGUGGCUACUAAUGGCAGUCUGACAAGU
>499	267.295	0.802687	275.648	258.941	GUCGACGUACUUCAGAGGAUCAUUUCUAUAGGAAUCGUCACUCUUUGACUUUUCAAAAUAGCCACUAAUUCCAACUUGGUUGAUGAGUCCCAUAACCUUUGUCCCCCAGAGUGAGAAACCAAAAUUGAAUCUAAAUUAGCUUGGUGCGCAAGCCUUAGCGGUUCGGCCAGCUGUAAUUUUGAAUAAAAAUUUUGCUUUGCCGUUGCAUUUGUAGUUUUUUCCUUUGGAAGUAAUUACCAUAUUUUAUGGCGCGAUGAUCUUGACCUAUCCUAUGUACUUCUUUUUUGAAGGGAGAGGGCUCUAUGGGUGGGUACAAAUGGCAGUCUGACAAGU
>500	123.426	0.370649	135.795	111.057	GUCGACGUAGUUCAUAGGAUCAUUUCUAUAGGAAUCGUCACUCUUUGACUCUUCAAAAGAGCCACUGAAUCCAACUUGGUUGAUGAGUCCCAUAACCUUUGUACCCCAGAGUGAGAAACCGAAAUUGAAUCUAAAUUAGCUUGGUCCGCAAUCCUUAGCGGUUCGGCCAUCUAUAAUUUUGAAUAAAAAUUUUGCUUUGCCGUUGCAUUUGUAGUUUUUUACUUUGGAAGUAAUUACAAUAUUUAAUGGCGCGAUGAUCUUGACCCAUCCUAUGUACUUCUUUUUUGAAGGGAUAGGGCUCUAUGGGUGGGUACAAAUGGCAGUCUGACAAGU
>501	207.551	0.623275	223.762	191.34	GUCGACGUACUUCAUAGGAUCAUUUCUAUAGGAAUCGUCACUCUUUGAAUCUUCAAAAGAGCCACUGAAUCCAACUUGGUUGAUGAGUACCAUAACCUUUGCACCCCAGAGUGAGAAACCCAAAUUGAAUCUAAAUUAGCUUGGUCCGCAAUCCUUAGCGGUUCGGCCAUCUAUAAUUUUGAAUGACAAUUUUGCUUUGCCGUUGCAUUUGUAGUUUUUUCCUUUGGAAGUAAUUACAAUAUUAUAUGGCGCGAUGAUCUUGACCCAUCCUAUGUACUUCUUUUUUGAAGGGAUAGGGCUCUAUGGGUGGGUACAAAUGGAAUUCUGACAAGU
>502	146.539	0.440058	158.384	134.694	GUCGACGUACUUCAUAGGAUCAUUUUUAUAGGAAUCGUCACUCUUUGACUCUGCAAAAGAGCCACUGAAUCCAACUUGGUUGAUGAGUCCCAUAACCUUUGCACCCCAGAGUGAGAAACCGAAAUUGAAUCUAAAUUAGCUUGGUCCGCAAUCCUUAGCGGUUCGGCCAUCUAUAAUUUUGAAUAAAAAUUUUGCUUUGCCGUUGCAUUUGUAGUUUUUUCCUUUGGAAGUAAUUACAAUAUUUUAUGUCGCGAUGAUCUUGACCCAUCCUAUGUACUUCUCUUUUGAAGGGAUAGGGCUCUAUGGGUGGGUACAAAUGGCAGUCUGACAAGU
>503	222.99	0.669641	223.17	222.811	GUCGACGUACUUCAUAGGAUCAUUUCUAUAGGAAUCGUCAGUCUUUGACUCUUCAAAAGAGCCACUGAGUCCAACUUGGUUGCUGCGUCCCAUAACCUUUGUACCCCAGAGUGAGAAACCGAAAUCGAAUCUAAAUUAGCUUGGUCCGCAAUCCUUAGCGGUUCGGCCAUCUAUAAUUUUGAAUAUAAAUUUUGCUUUGCCGUUGCAUUUGUAGUUUUCUCCUUUGGAAGUAAUUACAAUAUUUUAUGGCGCGAUGAUCUUGACCCAUCCUAUGUACUUCUUUUUUGAAGGGAUAGGGCUCUAUGGGUGGGUACAAAUGGCAGUCUGUCAAGU
>504	207.788	0.623987	207.255	208.32	GUCGACGUACUUCAUAGGAUCGUUUCUAUAGGAAUCGUCACUCUUUGACUCUUCAAAAGAGCCACUGAUUCCAACUUGGUUGAUAAGUCCCAUAACCUUUAUACCCCAGAGUGAGAAACCGAAAUUGAAUCUAAAUUAGCUUGGUCCGCAAUCCCUAGCGGUUCGGCCAUCUAUAAUUUUGAAUAAAAAUUUUGAUUUGCCGUUGCAUUUGUAGUUUUUUCCUUUGGAAGUAAUUACAAUAUUUUAUGGCGCGAUGAGCUUGACCCAUCCUAUGUACUUCUUUUUUGAAGGGAUAGGGGUCUAUGGGUGGGUACAAAUGGCAGUCUGACAUGU
>505	212.616	0.638487	230.581	194.651	GUCGACGUACUUCAUUGGAUCAUUUCUAUAGGAAGCGUCACUCUUUGGCUCUUUAAAAGAGCCACUGAAUCCAACUUGGUUGAUGCGUCCCAUGACCUUUGUACCCCAGAGUGAGAAACCGAAAUUGAAUCUAAAUUAGCUUGGUCCGCAAUCCUUAACGGUUCAGCCAUCUAUAAUUUUGUAUAAAAAUUUUGCUUUGCCGUUGCAUUUGUAGUUUUUUCCAUUGGAAGUAAUUACAAUAUUUUAUGGCGCGAUGAUCUUGACCCAUCCUAUGUACUUCUUUUUUGAAGGGAUAGGGCUCUAUGGGUGGGUACAAAUGGCAGUCUGACAAGU
>506	209.728	0.629815	225.443	194.013	GUCGACGUACUUCAUAGGAUCAUUUCUAUAGGAAUCGUCACUCUUUGACUCUUCAACAGAGCCACUGAAUCCAACUUGGUUAAUGAGUCCCAUAACCUUUCUACACCAGAGUGAGAAACCGAAAUUGAAUCUAAAGUAGCUUGGUCCGCAAUUCAUAGCGGUUCGGCCAUCUAUAAUUUUGAAUAAAAAUUUUGCUUUGCCGUUGCAUUUGUAGUUUUGUCCUUUGGAAGUAAUUACAAUAUUUUAUGGCGCGAUGAUCUUGACCCAUCCUAUGUACUUCUUUUUUGAAGGGUUAGGGCUCUAUGGGUGGGUACAAAUGGCAGUCUGACAAGU
>507	262.215	0.787432	290.471	233.959	GUCGACGUACUUCAUAGGAUCAUUUCUAUAGGAAUCGUCACUCAUUGACUCUUCAAAAGAGCCACUGAAUCCAACUUGGCUGAUGAAUCCCAUAACCUUGGUACCCCAGAGUGAGAAACCGAAAUUGAAUCUAAAUUAGCUUGGUACGCAAUCCUUAGCGGUUCGGCGAUUUAUAAUUUUGAAUAAAUAUUUUGCUUUGCCGUUGCAUUUGUAGUUUUUGCCUUUGGAAGUAACUACAAUACUUUAUGGCGCGAUGAUCUUGACCCAUCCUAUGUACUUCUCUUUUAAAGGGAUAGGGCUCUAUGGGUGGGUACAAAUGGGAGUCUGACAAGU
>508	290.576	0.8726	307.694	273.458	GUCGACGUACUUCAUCGGAUCAUUUCUAUAGGAAUCGUCACUCUUUGACUCUUCAAAAGAGCCACUCAAUCCAACUUGGUUGAUGAGUCCCAUAACCUUUGUACCCCAGAGAGAGAUACCGAAAUUGAUUCUAAAUUACCUUGGUCCGCAAUCCUUAGCGGUUCGGCGAUCUAUAAUUUUGAGUACAAAUUUUGCUUUGCCGUUGCAUUUGUAGUUUUAUCCUUUGGAAGUAACUACAAUAUUUUAUGGCGCGAUGAUCUUGACCCAUCCCAUGUACUUCUUUUUUGAAGGGAUAGGGCUCUAUGGGUGGGUAAAAGUGGCAGUCUGACAAGU
>509	319.158	0.958434	319.039	319.277	GUCGACGUACUUCAUAGGAGCAUUUCUCUAGGAAUCGUCACUCUUUGGCUCUUCAAAAGAGCCACUGAAUCUAACUUGGUUGGUGAGUCCCAUAACCUUUGUACCCCUGAGUGAGAAACCGAAAUUGAAUCUAAAUUAGCUUGGUCCGGAAUCCUUAGCGGUUCGUCCAUCUAUAAUUUUGAAUAAAAAUUUUGCUUUUCCGUUGCAUUUGUAGUUUUUUCCUGUCGAAGUAAUUACAAUAUUGGAUGGCGCGAUGAUCUUGACCCAUCCUAUGUACUUCUUUUUUGAAGGGAUAGUGCUCUAUGGGUGGGUACAAAUGGCAGUCUGACAAGU
>510	212.884	0.639291	213.996	211.772	GUCGACGUACUUCAUAGGAUCAUUUCUAUAGGGAUCGUCACUCUUUGACUCUUCAAAAGAGCCACUGAAUCCAACUUGGUUGAUGAGUCCCAUAAUCCUUGUACCCCAGAGUGAGAAACCUAAAUUGAAUCUAAAUUAGCUUGGUCCGCAAUCCUUAGCGGUUCGGCCAUCUAUAAUUGUGAAUAAAAAUUUUGCUUUGCCGUUGCAUUUGUAGAUUUUUCCUUUGGAAGUAAUUACAAUAUUUUAUGGCGCGAUGAUCGUGACCCAUCCUAUGUACUUCUUUUUUGAAGGGAUAGGGCUGUAUGGUUGGGUACAAAUGGCAGUCUGACAAGU
>511	134.691	0.404476	149.718	119.663	GUCGACGUACUUCAUAGGAUCAUUUCUAUAGGAAUCGUCACUCUUUGACUCUUCAAAAGAGCCACUGAAUCCAACUUGGUGGAUGAGUCCCAUAACCCUUAUACCCCAGAGUGAGAAACCGAAAUUGAAUCGAAAUUAGCUUGGUCCGCAAUCCUUAGCGGUUCGGCCAUCUAUAAUUUUGAAUAAAAAUUUUGCUUUGCCGUUGCAUUUGUAGUUUUUUCCUUUGGAAGUAAUUACAAUAUUUUAUGGCGCGAUGAUCUUGACCCAUCCUAUGUACUUCUUUUUUGAAGGGAUAGGGCUCUAUGGGUGGGUACAAAUGGCAGUCUGACAAGU
>512	282.672	0.848864	294.992	270.351	GUCGACGUGCUUCAUAGGAUCAUUUCUAUAGGAGUCGUCACUCUUUGACUCUUCAAAAGAGCCACUGAAUCCACCUUGGUUGAUGAGUCCCAUAACCAUUGUACCCCAGAGUGAGAAACCUAAAUUGAAUCUAAAUUAGCUUGGUGCGCAAUCCUUAGCGGUUCGGCCAUCUAUAAUUGUGAAUAAAAAUUUUGCUUUGCCGAUGCAUUUGUAGUUUUUUCCCUUGGAAGUAAUUACAAUAUUUUAUGGCGCGAUGAUCUUGACCCAUCCUAUGUACUUCUUUUUUGAAGGGACAGGGCUCUAUGGGCUGGUACAAAUGGUAGUCUGACAAGU
>513	286.011	0.913775	329.834	242.189	GUCGACGUACUUCAUAGGAUCAUUUCUAUAGGAAUCCUCUUGACUCUUCAAAAGAGCCACUGAAUCCAACUUGGUUGAUGAGUCCCAUAACCUUUGUACCCCAGAGUGAGAAACCGAAAUUGAAUCUAAAUUAGCUUGGUGCGCAAUCCUUACCGGUUCGGCCAUCUAUAAUUUGCUUUGCCGUUGCAUUUGUAGUUUUUUCCUUUGGAAGUAAUUACAAUAUUUUAUGGCGCGAUGAUCUUGACCAUCCUAUGUACUUCUUUUUUGAAGGGAUAGGGCUCUAUGGGUGGGUACAAAUGGCAGUCUGACAAGU
>514	189.524	0.56914	227.684	151.363	GUCGACGUACUUCAUAGUAUCAUUUCUAUAGGAAUCGUCAGUCUUUUACUCUUCAAAAGAGUCACUGAAUCCAACUGGGUUGAUGAGUCCCAUAACCUUUGUACCCCAGAGUGAGAAACCGAAAUUGAAUCUAAAUUAGCUUGGUACGCAAUCCUUAGCGGUUCGGCCAUCUAUAAUUUUGAAUAAAAAUUUUGCUUUGCCGUUGCAUUUGUAGUUUUUUCCUUUGGAAGUAAUUACAAUAUUUUAUGGCGCGAUGAUCUUGACCCAUCCUAUGUACUUCUUUUUUGAAGGGAUAGGGCUCUAUGGGUGGGUACAAAUGGCAGUCUGACAAGU
>515	141.359	0.4245	144.033	138.684	GUCGACGUACUUCAUAGGAUCAUUUCUAUAGGAAUCGUCACUCUUUGACUCUUCAAAAGAGCCCCUGAAUCCAACUUGGUUGAUGAGUCCCAUAACCUUUAUACCCCAGAGUGAGAAACCGAAAUUGAAUCUAAAUUAACUUGGUCCGCAAUCCUUAGCGGUUCGGCCAUCUAUAAUUUUGAAUAAAAAUUUUGCUUUGCCGUUGCAUUUGUAGUUUUUUCCUUUGGAAGUAAUUACAAUAUUUUAUGGCGCGAUGAUCUUGACCCAUCCUAUGUACUUCUUUUUUGAAGGGAUAGGGCUCUAUGGGUGGGUACAAAUGUCAGUCUGACAAGU
>516	175.818	0.527983	185.848	165.789	GUCGACGUACUUCAUAGGAUCAUUUCUAUAGGAAUCGUCACUCUUUGACUCUUCAAAAGAGCCACUGAAUCCAACUUGGUUGAUGAGUCCCAUAACCUUAGUACCCCAGAGUGAGAAACCGAAAUUGAAUCUAAAUUAGCUUGGUCCGCAGUCCUUAGCGGUUCGGCCAUCUAUAAUUUUGAAUAAAAGUUUUGCUUUGCCGUUGCAUUUGUAGUUUUUUCCUUUGGAAGUAUUUACAAUAUUUUAAGGCGCGAUGAUCUUGACCCAUCCUAUGUACUUCUUUUUUGAAGGGAUAGGGCUCUAUGUGUGGGUACAAAUGGCAGUCUGACAAGU
>517	216.222	0.649316	220.52	211.924	GUCGACGCACUUCAUAGGAUCAUUUCUAUAGGAAUCGUCACUCUUUGACUCUUCAAAAGAGCCACUGAAUCCAACUUGGUUGGUGAGUCCCAUAACCUUUGUACCCUAGGGUGAGAAACCGAAAUUGAAUGUAAAUUAGUUUGGUCCGCAAUCCUUUUCGGUUCGGCCAUCUAUAAUUUUGAAUAAAAAUUUUGCUUUGCCGUUGCAUUUGUAGUUUUUUCCUUUGGAAGUAAUUACAAUAUUUUAUGGCGCGAUGAUAUUGACCCAUCCUAUGUACUUCUUUUUUGAAGGGAUAGGGCUUUAUGGGUGGGUACAAAUGGCAGUCUGACAAGC
>518	160.928	0.483267	176.499	145.357	GUCGACGUACUUCAUAGGAUCAUUUCUAUAGGAAUCGUCACUCUUUGACUCUUCAAAAGAUCCACUGAAUCCAACUUGGUUGAUGAGUACCAUAACCUUUGUACCCCAAAGUGAGAAACCGAAAUUGAAUCUAAAUUAGCUUGGUCCGCAAUCCUUAGCGGUUCGGCCCUCUAUAAUUUUGAAUAAAAAUUUUGCUUUGCCGUUGCAUUUGUAGUUUUUUCCUUUGGAAGUAAUUACAAUAUUUUAUGGCGCGAUGAUCUUGACCCAUCCUAUGUACUUCUUUUUUGAAAGGAUAGGGCUCUAUGGGUGGGUACAAAUGGCAGUCUGACAAGU
>519	209.516	0.629176	205.05	213.982	GUCGACGUACUUCAUAGGAUCAUUUCUAUAGGAAUCGUCACUCUUUGACUCUUCAAAAGAGCCACUGAAUCCAACUUGGUUGAUGAGUCCCAUAACCUUUGUACAUCAGAGUGAGAAACCGAAAUUAAAUCUAAAUUAGCUCGGUCCGCAAUCCUCAGCGGUUCGGCCAUCUAUAAUUUUGAAUAAAAAGUCUGCUUUGCCGUUGCAUUUGUAGUUUUUUUCUUUGGAAGUAAUUACAAUAUUUUAUGGGGCGAUGAUCUUGACCCAUCCUAUGUACUUCUUUUUUGAAGGGAUAGGGCUCUAUGGGGGUGUACAAAUGGCAGUCUGACAAGU
>520	252.58	0.758498	271.322	233.838	GUCGACGUACUGCAUAGGAUCAUUUCUAUAGGAAUCGUCACUCUUUGACUCUUCAAAAGAGCCUCUUAAUCCAACUUGGUUGAUGAGUGCCAUAACCUUUGUACCCCAGAGUGAGAAACCGAAAUUGAUUCUAAAUUAGCUUGGUCCGCAAUCCUUAGCGGUUCGGCCAUCUAUAAUUUUGAAUAAAAAUUUUGAUUUGCCGUUGCACUUGUAGUUUUUUCCUUUGGAAGUAAUUACAAUAUUUUAUGGCCCGAUGAUCUUGACCCAACCUAUGUACUUCUUUGUUGAAGGGAUAGGGCUCCAUGGGUGGGUACAAAUGGCAGUCUGAGAAGU
>521	218.729	0.662816	250.279	187.179	GUCGACGUACUUCAUAGGAUCAUUUCUAUUGGAAUCGUCACUCUUUGACUCUUCAAAAGAGCCACUGAAUCCAACUUGGUUGAUGAGUCCCAUAACCUUUACCCCAGAGUGAGAAACCGAAAUUGAAUCUAAAUAGCUUGGUCCGCAAUCCUUAGCGGUUCGGCCAUCUAUAAUUUUGAAUAAAAAUUUUGCUUUGCCGUUGCAUUUGUAGUUUUUUCCUUUGGAAGUAGUUGCAAUAUUUUAUGGCGCGAUGAUCUUGACCCAUCCUAUGUACUUCUUUUUUGAAGGGAUAGGGCUCUAUGGGUGGAUACAAAUGGCAGUCUGACAAGU
>522	212.058	0.63681	206.139	217.976	GUCGACGUACUUCAGAGGAUAAUUUCUAUAGGAAUCGUCACUCUUUGACUCUUCAAAAGAGCCACUGAAUCCAACUUGGUUGAUGAGUCCCAUAACCUUUGUACCCUAGAGUGAGAAACCGAAAUUUAAUCUAAAUUAGCUUGGUCCGGAAUCCUUAGCGGAUCGGCCAUCUAUAAUUUUGAAUAAAAAUUUUGCUUUGCCGUUGCAUUUGUAGUUUUUUCCUUUGGAAGUAAUUACAAUAUUUUAUCGCGCGAUGAUCUUGACCCAUCCUAUGUACUUCUUUUUUGAAGGGAUAGGGCUCUAUAGGUAGGUACAAAUGGCAGUCUGACAAGU
>523	142.094	0.426709	153.41	130.778	GUCGACGUACUUCAUAGGAUCAUUUCUAUAGGAAUCGUCACUCUUUGAUUCUUCAAAAGAGCCACUGAAUCCAACUUGGUUGAUGAGUCCCAUAACCUUUGUACCCCAGAGUGAGAAACCAAAAAUGAAUCUAAAUUAGCUUGGUCCGCAAUCCUUAGCGGUUCGGCUAUCUAUAAUUUUGAAUAAAAAUUUUGCUUUGCCGUUGCAUUUGUAGUUUUUUCCUUUGGAAGUAAUGACAAUAUUUUAUGGCGCGAUGAUCUUGACCCAUCCUAUGUACUUCUUUUUUGAAGGGAUAGGGCUCUAUGGGUGGGUACAAAUGGCAGUCUGACAAGU
>524	108.608	0.32615	117.411	99.8054	GUCGACGUACUUCAUAGGAUCAUUUCUAUAGGAAUCGUCACUCUUUAACUCUUCAAAAGAGCCACUGAAUCCAACUUGGUUGAUGAGUCCCAUAACCUUUGUACCCCAGAGUGAGAAACCGAAAUUGAAUCUAAAUUAGCCUGGUCCGCAAUCCUUAGCGGUUCGGCCAUCUAUAAUUUUGAAUAAAAAUUUUGCUUUGCCGUUGCAUUUGUAGUUUUUUCCUUUGGAAGUAAUUACAAUAUUUUAUGGCGCGAUGAUCUUGACCCAUCCUAUGUACUUCUUUUUUGAAGGGAUAGGGCUCUAUGGGUGGGUACAAAUGGCAGUCUGACAAGU
>525	254.732	0.767265	242.514	266.95	GUCGACGUAUUCAUAGGAUCAUUUCUAUAGGAAUCGUAACUCUUUGACUCUUCAAAAGAGCCACUGAAUCCAACUUGGUUGAUGAGUCCCGUAACCUUUGGACCGCAGAGUGAGAAACCGAAAUUGAAUCUAAAUUAGCUUGGUCCGCAAUUCUUAGCGGUUCGGCCAUCUAUAAUUUUGAAUAAAAAUUUUGCUUUGCCGUUGCAUUUGUAGUUUUUUCCUUUGGAAGUAAUUACAAUAGUUUAUUGCUCGAUGAUCUUGACCCAUCCUAUGUACUUCUUUUUUGAAGGGAUAGGCCUCUAUGGGUGGGUACAAAUGGCAGUCUGACAAGU
>526	254.968	0.794293	273.781	236.155	GUCGACGUACUUCAUAGGAUCAUUUCUAUAGGAAUCGUCACUCGUUGACUCUUCAAAAGAGCCACUGAAUCCAACUUGGUUAAUGAGUCCCAUAACCUUUGUACCCCAGAGUGAGACCGAAAUUGAAUCUAAAUUAGCUUGGUCCGCAAUCCUUAGCGGUUCGGCCAUCUAUAAUUUUGAAUAAAAAUUUUGCUUUGCCGUUGCAUUUGUAGUGGAAGUAAUUACAAUAUUUUAUGGCGCGAUGAUCUUGACCCAUCCUAUGUACUUCUUUUUUGAAGGGAUAGGGCUCUAUGGGUGGGUACAAAUGGCAGUCUGACAAGU
>527	232.152	0.697152	238.731	225.573	GUCGACGUACUUCAUAGGAUCAUUUCUAUAGGAAUCGUCACACUAUGACUCUUCCAAAGAGCCACUGAAUCCAACUUGGUUGAUGAGUCCCAUAACCUUUGUACCCCAGAGUGAGAAACCCAAAUUGAAUCUAAAUUAGCUUGGUCCGCAAUCCUUAGCGGUUCGUCCAUCUAUAGUUUUGAAUAAAAAUUUUGCUUUGCCGUUGCAUUUGUAGUUUUUUCCUUUGGAAAGAAUUACAAUAUUUUAUGGCGCGAUGACCUUGACCCAUCCUAUGUACUUCUUUUUUGAAGGGAUAGGGCUUUAUGGGUGGGUACAAAUGGCAGUGUGACAGGU
>528	234.175	0.703228	241.607	226.743	GUCGACGUACUUCAUAGGAUCAUUUCUAUAGGAGUCGUCACUCUUUGACUCUUCAAAAGAGCUACUGAUUUCAACUUGGUUGAUGAGUCCCAUAACCUUUGUACCCCAGUGUGAGAAACCGAAAUUGAAUCCAAAUUAGCUUGCUUCGCAAUCCUUAGCGGUUCGGCCAUCUAUAAUUUUGAAUCAAAAUUUUGCUUUGCCCUUGCAUUUGUAGUUUUUUCCUUUGGAAGUAAUUACAAUAUUUCAUGGCGCGAUGAUAUUGACCCAUCCUAUGUACUUCUUUUUUGAAGGGAUAGGGCUCUAUGGGUGGGUACAAAUGGCAGUCUGACAAAU
>529	123.602	0.371178	138.386	108.819	GUCGACGUACUUGAUAGGAUCAUUUCUAUACGAAUCGUCACUCUUUGACUCUUCAAAAGAGCCACUGAAUCCAACUUGGUUGAUGAGUCCCAUAACCUUUGUACCCCAGAGUGAGAAACCGAAAUUGAAUCUAAAUUAGCUUGGUCCGCAAUCCUUAGCGGUUCGGCCAUCUAUAAUUUUGAAUAAAAAUUUUGCUUUGCCGUUGCAUUUGUAGUUUUUUCCUUUGGAAGUAAUUACAAUAUUUUAUGGCGCGAUGAUCUUGACCCAUCCUAUGUACUUCUUUUUUGAAGGGAUAGGGCUCUAUGGGUGGGUACAAAUGGCAGUCUGACAAGU
>530	124.601	0.374178	130.982	118.221	GUCGACGUACUUCAUAGGAUCAUUUCUAUAGGAAUCGUCACUCUUUGACUCUUCAAAAGAGCCACUGAAUCCAACUUGGUUGAUGAGUCCCAUAACCUUUGUACCCCAGAGUGAGAAACCGAAAUUGAAUCUAAAUUAGCUUGGUCCGCAAUCCUUAGCGGUUCGGCCAUCUAUAAUUUUGAAUAAAAAUUUUGCUUUGCCGUUGCAUUUGUAGUUUUUUCCUUUGGAAGUAAUUACAAUAUUUUAUGGCGCGAUGAUCUUGACCCAUCCUAUGUACUUCUUUUUUGAAGGUACAGGGCUCUAUGGGUCGGUACAAAUGGCAGUCUGACAAGU
>531	200.323	0.60157	211.106	189.54	GUCGACGUACCUCAUAGGAUCAUUUCUAUAGGAAUCGUCACACUUUGACUCUUCAAAAGAGCCACUGAAUCCAACUUGGUUGAUGAGACCCAUAACCUUUGUACCCCAGAGUGAGAAAGCGAAAUCGAAUCUAAAUUAGCUUGGUCCGCAAUCCUUAACGGUUCGGCCAUCUAGGAUUUUGAAUAAAAAUUUUGCUUUGCCGUUGCAUUUGUAGUUUUUUCCUUUGGAAGUAAUUACAAUAUUUUAUGGCGCGAUGAUCUUGACCCAUCCUAUGUACUUCUUUUUUGAAGGGACAGGGCUCAAUGGGUGGGUACAAAUGGCAGUCUGACAAGU
>532	187.564	0.568377	192.128	183	GUCGACGUACUUAGGAUCAUUUCUAUAGGAAUCGUCACUCUUUGACUCUUCAAAAGAGCCACUGAAUCCAACUUGGUUGAUGAGUCCAAUAACCUUUGUACCCCAGAGUGAGAAACCGAAAUUGAAUCUAAAUUAGCUUGGUCCGCAAUCCUUAGCGGUUCGGCCAUCUAUAAUUUUGAAUAAAAAUUUUGCUUUGCCGUCGCAUUUGUAGUUUUUUCCUAUGGAAGUAAUUACAAUAUUUUAUGGCGCGAUGAUGUUGACCCAUCCUAUGUACUUCUUUUUUGAAGGGAUAGGGCUCUAUGGGUGGGUACAAAUGGCAGUCUGACAAGU
>533	156.355	0.470949	148.712	163.999	GUCGACGUACUUCAUAGGAUCAUUUCUAUAGGAAUCAUCACUCUCUGACUCUUCAAAAGAGCCACUGAAUCCAACUUGGUUGAUGAGUCCCAUAACCUUUGUACCCCAGAGUGAGAAACCGAAAUUGAAUCUAAAUUAGCUUGGUCCGCAAUCCUUAGCGGUUCGGCCAUCUAUAAUUUUGAAUAAAAAUUUUGCUUUGCCGUUGCAUUUGUAGUUUUUUCCUUUGGAAGUAAUUACAAUAUUUUAUGGCGCGAUGAUCUUGACCCAUCCUAUGUAUUCUUUUUUGAAGGGAUAGGGCUCUAUGGGUGGGUACAAAUGGUAGUCUGACAAGU
>534	193.654	0.581545	201.013	186.296	GUCGACGUACUUCAUAGGAUCAUUUCUAUAGGAAUCGUCACUCUUUGACUCUUCAAAAGAGCCACUGAAUCCAACUUGGUUGAUGAGUCCCAUAACCUUUGUAGCCCAGACUGAGAAACCGAAAUUGAAUCUAAAUUAGCUUGGUCCGCAAUCCUUAGCGGUUCGGCCAUCUAUAAUUUUGUAUAAAAAUUUUGCUUUGCCGUUGCAUUUGUAGUUCUUUCCUUUGGAAGUAAGUACAAUAUUUUAUGGCGCGAUGAUCUUGACCCAUCCUAUGUACUUCUUUUUUGCAGGGAUAGGGCUCUAUGGGUGGGUACAAAUGGCAGUCUGACAAGU
>535	272.947	0.829628	292.029	253.866	GUCGACGUACUUCAUAGGAUCAUUUCUAUAGGAAUCGUCACUCUUUGACUCUUCAAAAGAGACUGAAUCCAACUUGGUUGAUGAGUCCCAUAACCUUUGUACCCCAGAGUGAGAAACCGAAAUUGAAUCUAAAUUAGCUUGGUCCGCAAUCCUUAGCGGUUCGCCCAUCUAUAAUUUUGAAUAAAAAUUUUGCUUUGCCGUUCAUUUGUAGUUUUUUCCUUUGGAAGUAAUUACAAUAUUUUAUGGGCGAUGAUCUUGACCCAUCCUAUGUACUUCUUUUUUGAAGGGAUAGGGCUCUAUGGGUGGGUACAAAUGGCAGUCUGACAAGU
>536	325.733	0.981124	310	341.467	GUCGACGUACUUCAUAGGAUCAUUUCUAUAGGAAUCGUCACUCUUUGACUCUUCAAAAGCGCCACUGAAUCCAACUUGGUUCAUGAGUCCCAUAACCUUUGUACCCCAGAGUGAGAAACCGAAAUUGAAUCUAAAUUAGCUUGGUCCACAAUCCUUAGCAAUUCGGCCAUCUAUAAUUUUGACUAAAAAUUUUGCUUUGCCGUUGCAUUUGUAGUUUUUUCCGUUGGAAGUAAUUACAAUAGAUUAUGGCGCGAUGUACUUGACCAUCCAAUGUACUGCUUUUUUGAUGGCAUAGGGCUCUAUAGGUGGGUACAAAUGGCAGUCUGACAAGU
>537	164.147	0.49442	184.448	143.847	GUCGACGUACUUCAUAGGAUCAUUUCUAUAGGAAUCGUCCCUCUUUGACUCUUCAAAAGAGCCACUGAAUCCAACUUGGUUGAUGAGUCCCAUAACCUUUGUACCCCAGAGUGAGAAACGAAAUUGAAUCUAAAUUAGCUUGGUCCGCAAUCCUUAGCGGUUCGGCCAUCAAUAAUUUUGAAUAAAAAUUGUGCUUUGCCGUUGCAUUUGUAGUUUUUUUCUUUGGAAGUAAUUACAAUAUUUUAUGGCGCGAUGAUCUUGACCCAUCCUAUGUACUUCUUUUUUGAAGGGAUAGGGCUCUAUGGGUGGGUACAAAUGGCAGUCUGACAAGU
>538	327.327	0.985925	315.33	339.324	GUCGACGUAUUGCAUAGGAUCAUUUCUAUAGGAAUCGUCGCUCUUUGACUCUUCAAAAGAGCCGCUGAAUCCAACUUGGUUGAUGAGUCCCAUAACCUUUGUCCCCCAAAGUGAGAAACCGAAAUUGAAUCUAAAUUAGCUUGGUCCGCAAUCCUUACGGUUCGGCCAUCUAUAAUUUUGCAUAAAAAUUUCGCUUUGCCGUUGCAUUUGUAGUUUUUUCCUUUGGACGUAAUUACAAUAUUUUAUAGCGCGAUGAUCAUCACCCAUCCUAUGUACUUCUUUUUUGAAGGGAUAGGGAUCUAUGUGGGGGUACAAAUGGCAGUCUGACAAGU
>539	265.294	0.878458	264.001	266.588	GUCGACGUACUUCAUAGGAUCAUUUCUAUAGGAAUCGUCACUCUUUGACUCUUCAAAAGAGCCACUGAAACCAACUUAGUUGAUGAGUCCCAUAACCUUUGUACCCCAGAGUGAGAAACCGAAAUUGAAUCUAAAUUAGCUUGGUCCGCAAUUCUUAGCGGUCGGCCAUCUAUAAUUUUGAAUAAAAAUUUUGCUUUGCCGUUGCAUUUGUAGUUUUUUCCGUUGGAAGUGACCCAUCCUAUGUACUUCUUUUUUGAAGGGAUAGGGCUCUAUGGGUGGGUACAAAUGGCAGUCUGACAAGU
>540	221.543	0.667298	224.991	218.094	GUCGACGUACUUCAUAGGAUCAUUUCUAUAGGAAUCGUCAGUCUUUGACUCUUCAAAAGAGCCACUGAAUCCAACUUGGUUGAUGAGUCCCAUAACCUUUGUACCCGAGAGUGAGAAACCGAAAUUGAAUCUAAAUUAGCUUGGUCAGCAAUCCUUAGCGGUUCGGCCAUCUAUAAUCUUGAAUAAAAAUUUCGCUUUGCCGUUGCAUUUGUAGUUUUUUCCUUUGGAAGUAAUUACAAUAUUUUAUGGCGCGAUGAUCUUGACCCAUCCUAUGUACUUCAUUUUUGAAGGGAUAGGGCUCUAUGGGUGUGUACAAAUGGCAGUCUGAAAGU
>541	236.896	0.713543	249.031	224.761	GUCGACGUACUUCAUAGGAUCAUUUCUAUAGGAAUCGUCACUCUUUGACUCCUCAUAAGAGCCACUGAAUCCAACCUGGUUGAUGAGUCCCAUAACCUUGUACCCCAGAGUGAGAAACCGAAAUUGAAUCUAAAGUAGCUUGGUCCGCAAUCCUUAGCGGUUCGGACAUCUAUGAUUUUGAAUAAAAGUUUUGCUUUGCCGUUGCAUUUGUAGUUUUUCCCUUUGGAAGUAAUUACAAUAUUUUAUGGCGCGAUGAUCUUGACCCAUCCUAUGUACUUCUUUUUUGAAGGGAUAGCGCUUUAUGGGUGGGUACAAAUGGCAGUCUGACAAGU
>542	286.611	0.868518	317.066	256.156	GUCGACGUACUUCAUAGGAUCAUUUCUAUAGGAAUCGUCACUCUUUGACUCUUCAAAAGAGCCACUGAAUCCAACUUGGUUGAUGAGCCCCAUCUUUCUACCCCAGAGUGAGAAACCGAAAUUGAAUCUAAAUAAGCUUGGUCCGCAAUCCUUAGCGGUUCGGCCAUCUAUAAUUUUGAAUAAAAAUUUUGCUUUGCCGUUGCAUUUGUAGGUUUGUCCUUUGGGAGUAAUUACAAUACUUUAUGGCGCGAUGAUCUUGACCCAUCCUAUGUACUUCUUUUUUGAAGGGAUAGUGCUCUAUGGGUGAGUCCCAAUGGCAGUCUGACAAGU
>543	280.312	0.865161	284.854	275.771	GUCGACGUACUUCAUAGGAUCAUUUCUAUAGGAAUCGUCACUCUUUGACUCUACAAAAGAGCCACUGAAUCCAACUUGGUUGAUGAGUCCCAUAACCUUUAUACCCCAGAGUGAGAAACCGAAAUUGAAUCUAAAUUAGAUUGGUCCGCAAUCCUUUUCGGCCAUCUAUAAUUUUGAAUAAAAAUUUUGCUGUGCCGUUGCAUUUGUAGUUCCUUUGGAAGUAAUUACAAUAUUUUAUGGCGCGAUGAUCUUGACCCAUCCUAUGUACUUCUUUUUUGAAGGGAUAGGGCUCUAUGGGUGGGUACGAAUGGCAGUCUGACAAGU
>544	320.391	0.965034	339.311	301.472	GUCGACGUACUUCAUAGGAUCAUUUCUAUAGGAAUCGUCACUCUUUGACUAUUCAAAAGAGCCACUGAAUCCAACGUGGCUGAUGAGUCCCAUAACCUUUGUACCCCAGAGUGAGAAACCGAAAUUGGAUCUAAAUUAGCUUGGUCCGCAAUCCUUCGCGGUUCGGAAUCUAUGAUUUUGAAUAAAUAUAUUGCUUUGCCGUUGCAUUUGUAGUUUUUUCCUUUGGAAGUAACAACAAUAUUUUAUGGCGCGAUGAUCCUGUCCCAUCCUAUGGACUUCUUUUUUGAAGGGAUAGGGCUCUAGGGGUGGGUACAAAUGGCAGUCUGACAAGU
>545	217.7	0.66372	257.427	177.974	GUCGACGUACUUCAUAGGAUCAUUUCUAUAGGAAUCGUCACUCUUUGACUCUUCAAGCCACUGAAUCCAACUGGUUGAUGAGUCCCAUAACCUUUGUACCCCAGAGUGAGAAACCGAAAUUGAAUCUAAAUUAGCUUGGUCCGCAAUCCUUAGCGGUUCGGCCAUCUAUAAUUUUGAAUAAAAAUUUUGCUUUGCCGUUGCAUUUGUAGUUUUUUCCUUUGGAAGUAAUUACAAUAUUUUAUGGCGCGAUGAUCUUGACCCAUCCUAUGUACUUCUUUUUUGAAGGGAUAGGGCUCUAUGGGUGGGUACAAAUGGCAGUCUGACAAGU
>546	191.961	0.5817	230.065	153.857	GUCGACGUACUUCAUAGGAUCAUUUCUAUAGGAAUCGUCACUCUUUGAUUCAAAAGAGCCACUGAAUCCAACUUGGUUGAUGAGUCCCAUAACCUUUGUACCCCAGAGUGAGAAUCCGAAAUUGAAUCUAAAUUAGCUUGGUCCGCAAUCCUUAGCGGUUCGGCCAUCUAUAAUUUUGAAUAAAAAUUUUGCUUUGCCGUUGCAUUUGUAGUUUUUUCCUUUGGAAGUAAUUACAAUAUUUUAUGGCGCGAUGAUCUUGACCCAUCCUAUGUACUUCUUUUUUGAAGGGAUAGGGCUCUAUGGGUGGGUACAAAUGGCAGUCUGACAAGU
>547	283.959	0.852729	278.602	289.316	GUCGACGUACUUCAUAGGAUCAUUUCUAUAGGAAUCGUCACUCUUUGACUCUUCAAGAGAGCCACUGCAUCCAACUUGGUUCAUGCGUCCCAUAACCUUAGUAGCCCAGAGUGAGAAACCGAAAUUGAAUCUAAAUUAGCUUGGUCCGCAAUUCUUAGCGGUUCGGCCAUCUAUAAUUUUGAAUAAAAAUUUUGCUUUGCCGUUGCAUUUGUAGUUUUUUCCUUUGGAAGUAAUUAAAAUAUUUUAUGGUGCGAUGAUCUUGAUCCAUCCUGUGUACUUCUUUUUUGAAGGGAUAGGGCUCUAUGGGUGGUUACAAAUGGCAGUCUGACAAUU
>548	190.699	0.57267	202.177	179.221	GUCGACGUACUUCAUAGGAUCAUUUCUAUAGGAAUCGUCACUCUGUGACUCUUCAAAAGGGCAACUGAAUCCAACUUGGAUGCUGAGUCCCACAACCUUUGCACCCCAGAGUGAGAAACCGAAAUUGAAUCUAAAUUAGCUUGGUCCGCAAUCCUUAGCGGUUCGGCCAUCUAUAAUUUUGAAUAAAAAUUUUGCUUUGCCGUUGCAUUUGUAGUUUUUUCCUUUGGAAGUAAUUACAAUAGUUUAUGGCGCGAUGAUCUUGACCCAUCCUAUGUACUUCUUUUUUGAAGGGAUAGGGCUCUAUGGGUGGGUACAAAUGGCAGUCUGACAAGU
>549	226.246	0.681465	234.521	217.971	GUCGACGUACUUCAUAGGAUCAUUUCUAUAGGAAUCGUCACUCUUUGACUCUUCAAAAGAGCCACUAAAUCCAACUUGGUUGAUGAGUCCCAUAACCUUUGUACCCCAGAGUGAGAAACCGAAAUUGAAUCUAAAUUAGCUUGGUCCGCAAUCAUUAGCGGUUCGUCCAUCUAUAAUUUGGAAUAAAAAUUUUGCUUUGCCGUUGCAUUUGUAGUUUUUUCCUUUGGAAGUAAUUAGACUAUUUUUGGCGCGAUGAUCUUGACCCAUCCUAUGUACUUCUUUUUUGAAGGGAUAGGGCUCUAUGGGUGGGUACAAAUGGCAGUCUGACAAGU
>550	226.159	0.681201	238.707	213.611	GUCGACGUACUUCAUAGGAUCAUUUCCAUAGGAAUCGCCACUCUUUGACUCUUCAAAAGAGCCACUCAAUCCAACUUGGUUGAUGAGUCCCAUAACCUUUGUAACCCAGAGUGAGAACCGAAAUUGAAUCUAAAUUAGCUUGGUCCGCAAUCCUUAGCGGUUGGGCCAUCUAUAAUUUUGAAUAAAAAUUUUGCUUUGCCGUUCCAUUUGUAGAUUUUUCCUUUGGAAGUAAUUACAAUAUUUUAUGGCGCGAUGAUCUUGACCCAUCCUAUGUACUUCUUUUUUGAAGGGAUAGGGCUCUAUGGGUGGGUACAAAUGGCAGUCUGACAAGU
>551	379.601	1.14683	415.674	343.528	GUCGACGUACUUCAUAGGAUCAUUUCUAUUGGAAUCGUCACUCUUUGACUCUUCACAAGAGCCACUGAAUCCACUUGGUUGAUGCGUCCCAUAACCUUUGUAUCCCAGAGUGACAAACCGAAAUUGAAUCUAAAUUGCUCGGUCCGCAAUCCUUAGGGGUUCGGCCAUCUAUCAUUUUGAAUCAAAAUUUUGCUUUGCCGUUGCAUUUGUAGUUUUUUCCUUUGGAAGUAAUUACAAUUGUUUAUGGCGCGAUGAUCUUGACCUAUCCUCUGUACUUCUUUUUUAACGGGAUAGGGCUAUAUGGGUGGGUACAAAUGGCAGUCUGACAAGU
>552	183.621	0.553075	218.996	148.246	GUCGACGUACUUCAUAGGAUCAUUUCUAUAGGAAUCGUCACUCUUUGACUCUUCAAAAGAGCCACUGAAUCCAACUUGGUUGAUGAGUCCCAUACCUUUGUACCCCAGAGUGAGAAACCGAAAUUGAAUCUAAAUUAGCUUGGUCCGCAAUCCUUAGCGGUUCGGCCAUCUAUAAUUUUGAAUAAAAAUUUUGCUUUGCCGUUGCAUUUGGAGUUUAUUCCGUUGGAAGUAAUUACAAUGUUUUAUGUCGCGAUGAUCUUGACCCAUCCUAUGUACUUCUUUUUUGAAGGGAUAGGGCUCUAUGGGUGGGUACAAAUGGCAGUCUGACAAGU
>553	186.377	0.563071	223.712	149.041	GUCGACGUACUUCAUAGGAUCAUUUCUAUAGGAAUCGUCACUCUUUGACUCUUCAAAAGAGCCACUGAAUCCAACUUGGUUGAUGAGUCCCAUAACCUUUGUACCCCAGAGUGAGAAACCGAAAUUGAUUCUAAAUUAGCUUGGUACGCAAUCCUUAGCGGUUCGGCUCUAUAAUUUUGAAUAAAAAUUUUGCUUUGCCGUUGCAUUUGUAGUUUUUUCCUUUGGAAGUAAUUACAAUAUUUUAUGGCGCGAUGAUCUUGACCCAUCCUAUGUACUUCUUUUUUGAAGGGAUAGGGCUCUAUGGGUGGGUACAAAUGGCAGUCUGACAAGU
>554	217.045	0.651786	214.266	219.824	GUCGACGUACUUCAUAGGCUCAUUUCUAUAGGAAUCGUCACUCUUUGACUCUUCAAAAGAGCCACUGAAUCCAACUUGGUUGCUGAGUCCCAUAACUUUUGUACCCCUAAGUGAGAAACCGAAAUUGAAUCUAAAUUAGCUUGGUCCGCAAUCCUUAGCGGUUCGGCCAUCUAUAAUUUUGAAUAAAAAUUUUACUUUGCCGUUGCAUUUGUAGAUUUUUCCUUUGGAAGUAAUUACAAUAUUUUGUGGCGCGAUGAUCUUGACCCAUCCUAUGUACUUCUUUUUUUAAGGGAUAGGGCUCUAUGGGUGGGUACAAAUGGCAGUCUGACAAGU
>555	254.821	0.765227	269.485	240.157	GUCGACGUACUUCAUAGGAUCAUUUCUAUAGGAAUCGUCACGCUUUGACCCUUCAAAAGAGCCACUGAAUGCAACUUGGUUGAUGAGUCCCAUAACCCUUGUACCCCAGAGUGAGAAACCGAAAUUGAAUCUAAAUUAGCUUGUUCCGCAAUCCUUAGCGGUUCGGCCAUCUAUAAUUUCGAAUAAAAAUUGUGCUUUGCCGUUGCAUUUGUAGUAUUUGCCUUUGGAAGUAAUUACAAUAUUUCAUGGCGCGAUGAUCUUGACCCAUCCUAUAUACUUCUUUUUUGAAGGGAUAGGGCACUAUGGGUAGGUACAAAUGGCAGUCUGACAAGU
>556	212.422	0.637905	229.492	195.353	GUCGACGUACUUCAUAGGAUCAUUUCUAUAGGAAUCGUCACUCUUUGACUCUUUAAAAGAGCCACUGAAUCCAACUUGGUUGAUGAGUCCCAUAACCUUUGUACCCCAGAGUGAGAAACCGAAAUUGAAUCUAAAUUAGCUUGGUCCGCAAUCCUGAGCGGUUCGGCCAUCUAUAAUUUUGAAUAAAAAUUUUGCUGUGCCGUUGCAUUUGUAGUUUUUUCCUUUGGAAGUAAUUACAAUAUUUUAUGGCGGGAUAAUCUUGACCCAUCCUAAGUACUUCUUUUUUGAAGCGAUAGGGCUCUAUGGGUGGGUACACAUGGCAGUCUGACAAGU
>557	251.672	0.755771	266.234	237.11	GUCGACGUAAUUCAUAGGAUCAUUUCUAUAGGAAUCGUCACUGUUUGACUCUUCAAAAGAGCCAUUGAAUCCAACUUAGUUGAUGAGUCCCAUAACCUUUGUACCCCAGAGUGAGAAACCGAAAUUGAAUCUAAAUUAGCUUGGUCCGCCAUCCUUAGCGGUUCGGCCAUCUAUAAUUUUGAAUAAAAAUUUUGAUUUGCCGUUGCAUUUGUAGUUUCUUCCUUUGGAAAUAAUUACAAUAUUAUAUGGCGCGAUGAUCUUGAACCAUCCUAUGUACUUCUUGUUUGAAGGGAUAGGGCUCUAUGGUUGGGUACAAAUGGCAGUCUGACAAGU
>558	189.625	0.569445	202.708	176.542	GUCGACGUACUUCAUAGGAUCAUUUCUAUAGGAAUCGUCAUUCUUUGACUCUUCAAAAGAGCCACUGAAUCCAACUUGGUUGAUGAGCCCCAUAACCUUUGUACCCCAGAGUGAGAAACCGAAAUUGAAUCUAAAUUUGCUUGGUCCGCAAUCCUGAGGGGUUCGGCCAUCUAUAAUUUUGAAUAAAAAUUUUGCUUUGCCGUUGCAUUUGUAGUUUUUUCCUUUGGAAGUAAUUACAAUAUUUUAUGGUGGGAUGAUCUUGACCCAUCCAAUGUACUUCUUUUUUGAAGGGAUAGGGCUCUAUGGGUGGGUACAAAUGGCAGUCUGACAAGU
>559	189.074	0.579981	201.516	176.632	GUCGACGUACUUCAUAGGAUCAUUUCUAUAGGAAUCGUCACUCUUUGACUCUUCAAAAGAGCCACUGAAUCCAACUUGGUUGAUGAGUCCAUAACCUUUGUACCCCAGAGUGAGAAACCGAAAUUGAAUCUAAAUUAGCUUGGUCCGCAAUCCUUAGCGGUUCGGCCAUCUAUAAUUUUGAAUAAAAAUUUUGCUUUGCCGUUGCAUUUGUAGUUUUUUCCUUUGGAAGUAAUUAAAUAUGGCGCGAUGAUCUUGACCCAUCCUAUGUACUUCUUUUUUGAAGGGAUAGGGCUCUAUGGGUGGGUACAAAUGGCAGUCUGACAAGU
>560	250.766	0.753051	259.891	241.641	GUCGACGUACUUCAUAGGAGCAUUUCUAUAGGAAUGGUCACUCUUUGACUCUUCAAAAGAGCCACUGAAUCCAACUUGGUUGAUGAGUCCCAUAACCUUUGUACCCCAGAGUGAAAAACCGAAAUUUAAUCUAAAUUAGCUUUGUCCGCAAUUCUUAGCGGUUCGGCCAUCUAUAAUUUUGAAUAAAAAUUUUGCUUUGCCGUUGCAUUUGAAGUUUUUUCCUUUGGAACUAAUUACAAUAUUUUAUGGCGCGAAGAUCUUGACCCAUCCUAUGUACUUCUUUUUUGAAGGGAUAGGGGUCUAUGGGUGGGUACAAAUGGCCGUCUGAAAAGU
>561	145.578	0.437171	146.799	144.357	GUCGACGUACUUCAUAGGAUCAUUUCUAUAGGAAUCGUCACUCUUUGACUCUUCAAAAGAGCCACUGAAUCCAACUUGGUUGAUGAGUCCCAUAACCUUUGUACCCCAGAGUGAGAAACCGAAAUUGAAUCUAAAUUAGCUUGGUCCGCAAUCCUUAGCGGUUCGGCCAUCUACAAUUUUGUACAAAAAUUUUGCUUUGCCGUUGCAUUUGUAGUUCUUUCCUUUGGAAGUAAUUACAAUAUUGUACGGCGCGAUGAUCUUGACCCAUCCUAUGUACUUCUUUUUUGAAGGGAUAGGGCUCUAUGGGUGGGUACAAAUGGCAGUCUGACAAGU
>562	157.679	0.473512	173.349	142.01	GUCGACGUACUUCAUAGGAUCAUUUCUAUAGGAAUCGUCACUCUUUGACUAUUCAAUAGAGCCACUGAAUCCAACUUGGUUGAUGAGUCCCAUAACCUUUGUACCCCAGAGUGAGAGACCGAAAUUGAAUCUAAAUUAGCUUGGUCCGCAAUCCUUAGCGGUUCGGCCAUCUAUAAUUUUGAAUAAAAAUUUUGCUUUGCCGUUGCAUUUGUAGUUUUUUCCUUCGGAAGUAAUUACAAUAUUUUAUGGCGCGACGAUCUUGACCCAUCCUAUGUACUUCUUUUUUGAAGGGAUAGGGCUCUAUGGGUGGGUACAAAUGGCAGUCUGACAAGU
>563	152.459	0.461996	131.122	173.795	GUCGACGUACUUCAUAGGAUCAUUUCUAUAGGAAUCGUCACUCUUUGACUCUUCAAAAGAGCCACUGAAUCCAACUUGGUUGAUGAGUCCCAUAACCUUUGUACCCCAGAGUGAGAAACCGAAAUUGAAUCUAAAUUAGCUUGGUCCGCAAUCCUUAGCGGUUCGGCCAUCUAUAAUUUUGAAUAAAAAUUUUGCUUUGCCGUUGCAUUUGUAGUUUUUUCCUUUUGAAGUAAUUACAAUAUUUUAUGGCGCGGUGAUCUUGACCCAUCCUAUGUACUUCUUUUUUGAAGGGAUAGGGCUCUAUGGGGUACAAAUGGCAGUCUGACAAGU
>564	274.707	0.824945	280.452	268.962	GUCGACGUACUUCAUAGGAUCAUUUCUAUAGUAAUCGUCACUCUUUGACUCUCCAAAAGAGCCACUGAAUCCAACUUGCUUGAUUAGUCCCAUAACCUUUGUACCCCAGAGUGAGAAACCGAAGUUGAAUCUAAAUAAGCUUGGUCCGCAAUCCUUAGCGGUUCGGCCAUCUAUAAUUUUGAAUAAAAAUUUUGCUAUGCCGUUGCGUUUGUAGUUUUUUCCUUUGGAACUAAUUACAAUAUUUUAUGCCGCGAUGACCUUGACCCAUCCUAUGUACUUCUUUUUUCCAGGGAUAGGGCUCUAUGGGUGGGUACAAAUGGCAGUCUGACAAGU
>565	152.732	0.458654	167.801	137.662	GUCGACGUACUUUAUAGGAUCAUUUCUAUGGGAAUCGUCACUCUUUGACUCUACAAAAGAGCCACUGAAUCCAACUUGGUUGAUGAGUCCCAUAACCUUUGUACCCCAGAGUGAGAAACCGAAAUUGAAUCUAAAUUAGCUUGGUCCGCAAUCCUUAGCGGUUCGGCCAUCUACAAUUUGGAUUAAAAAUUUUGCUUUGCCGUUGCAUUUGUAGUUUUUUCCUUUGGAAGUAAUUACAAUAUUUUAUGGCGCGAUGAUCUUGACCCAUCCUAUGUACUUCUUUUUUGAAGGGAUAGGGCUCUAUGGGUGGGUACAAAUGGCAGUCUGACAAGU
>566	227.592	0.683458	238.022	217.161	GUCGACGUACUUCAUAGGAUCAUUUCUAUAGGAAUCGUCACUCUUUGACUCUUCAAAAGAGCCACUGAAUCCAACUUGGUUGAUGAGUCCCAUAACCUUUGUACCCCAUAGUGAGAAACCUAAAUUGAAUCUAAAUUAGCUUGGUCCGCAAUCUUUAGCGGUUCGGCCAUCUUUAAUUUUGAAAAAUAAUUUUGCUUUGCCGUUGCAUUUGUAGUUUUUUCCUUUGGAAGUAAUUACAAUAUUUUAUGGCGCUAUGAACUUGACCCAUCCUAUGUACUUCUUUUUUGAACGGAUAGGCCUCUAUGGGUGGGUACAAAUGGCAGUCUGACAAGU
>567	204.263	0.613403	222.036	186.49	GUCGACGUACUUCAUAGGAUCAUUUGUAUAGGAAUCGUCACUCUUUGACUCUUCAAAAGAGCCACUGAAUCCAACUUGGUUGAUGAGUACCAUAACCUUUGUACCCCAGAGUGAGAAAACGAAAUAGAAUCUAAAUUAGCUUGGUCCGUAAUCCUUAGCGGUUCGGCCAUAUAUAAUUUUGAAUAAAAAUUUUGUUUUGCCGUUGCAUUUGUAGUUUAUUCCUUUUGAAGUAAUUACAAUAUUUUAUGGCGCGAUGAUCUUGACCCAUCCUAUGUACUUCUUUUUUGAAGGGAUAGGGCUCUAUGGGUGGGUACACAUGGCAGUCUGACAAGU
>568	222.01	0.666697	222.017	222.003	GUCGACGUACUUCAUAGGAUCAUUUCUAUAGGAAUCGUCACUCUUUGACUCUUCAAAAGAGCCACUGAAUCCAACUUGAUUGAUGAGUCCCAUAACCUUUGUACCCCAGAGUGAGAAACCGAAAUCGAAUCUAAAUUAGCAUGGUCCGCAAUCCUUAGCGGUUCGGGCAUCUAUAUUUUUGAAUAAAAAUUUUGCUUUGCCGUUGCAUUUGUAGUUUUUUCCUUUGGACGUAAUUACAAUAUUUUAUGGCGCGAUAAUCUUGACCCAUCCUAUGUACUUGUUUUUUGAAGGGAUAGGGCUCUAUGAGUGGGUAUAAAUGGCAGUCUGACAAGU
>569	198.134	0.594997	199.957	196.311	GUCGACGUACUUCAUAGGACCAUUUCCAUAGGAAUCAUCACUCUUUGACUCUUCAAAAGAGCCACUGAAUCCAACUGGGUUGAUGAGUCCCAUAACCUUUGUACCCCAGAGUGAGAAACCGAAAUUGAAUCUAAAUUAGCUUGGUCCGCAAUACUUAGCGGUUCGGCCAUCUAUAAUUUUGAAUAAAAAUUUUGCUUUGCCGUUUCAUUUGUAGUUUUUUCCUUUGGAAGUAAUUACAAUAUUUUAUGGCGCGAUGAUCUUUAGCCAUCCUAUGUACUUCUUUUUUGAAGGGAUAGGGCUCUAUGGGUGGGUACAAAUGGCAGUCUGACAAGU
>570	115.355	0.346411	128.09	102.62	GUCGACGUACUUCAUAGGAUCAUUUCUAUAGGAAUCGUCACUCUUUGACUCUUCAAAAGAGCCACUGAAUCCAACUUGGUUGAUGAGUCCCAUAACCUUUGUACCCCAGAGUGAGAAACCGAAAUUGAAUCUAAAUUAGCUUGGUCCGCAAUCCUUAGCGGUUCGGCCAUCUAUAAUUUUGAAUAAAAAUUUUGCUUUGCCGUUGCAUUUGUAGUUAUUUCCUUUGGAAGUAAUUACAAUAUUUUAUGGCGCGAUGAUCUUCACCCAUCCUAUGUACUUCUUUUUUGAAGGGAUAGGGCUCUAUGGGUGGGUACAAAUGGCAGUCUGACAAGU
>571	122.889	0.369036	128.794	116.984	GUCGACGUGCUUCAUAGGAUCAUUUCUAUAGGCAUCGUCACUCUUUGACUCUUCAAAAGAGCCACUGAAUCCAACUUGGUUGAUGAGUCCGAUAACCUUUGUACCCCAGAGUGAGAAACCGAAAUUGAAUCUAAAUUAGCUUGGUCCGCAAUCCUUAGCGGUUCGGCCAUCUAUAAUUUUGAAUAAAAAUUUUGCUUUGCCGUUGCAUUUGUAGUUUUUUCCUUUGGAAGUAAUUACAAUAUUUUAUGGCGCGAUGAUCUUGACCCAUCCUAUGUACUUCUUUUUUGAAGGGAUAGGGCUCUAUGGGUGGGUACAAAUGGCAGUCUGACAAGU
>572	319.142	0.961271	328.775	309.51	GUCGACGUACUUCAUAGGAUCAUUUCUAUAGGAAUCGUCACUCUUUGACUCUUGAAAAGAGCCACUGAAUCGAAUUUGAUUGAUGAGUCCCAUAACCUUUGUACCCCAGAGUGAGAAUCCGAAAUGAAUCUAAAUUAGCUUGGUCCGCAAUCCUUAGCGGUUCGGCCAUCUAUAAUUUUGAAUAAAAAUGUUGCUUUGCCGUUGCAUUUGUAGUUUAUUCCUUUGGAAGUAAUAACAAUAUUUUAUGGCGCGAUGAUCUUGAACCAUUCUAUGUAGUUAUUUUUUGAAGGGAUAGGGCUCUAUGGGUGGGUUCAACUGGCAGUCUGACAAGU
>573	136.371	0.411996	153.078	119.663	GUCGACGUAUCAUAGGAUCAUUUCUAUAGGAAUCGUCACUCUUUGGCUCUUCAAAAGAGCCACUGAAUCCAACUUGGUUGAUGAGUCCCAUAACCUUUGUACCCCAGAGUGAGAAACCGAAAUUGAAUCUAAAUUAGCUUGGUCCGCAAUCCUUAGCGGUUCGGCCAUCUAUAAUUUUGAAUAAAAAUUUUGCUUUGCCGUUGCAUUUGUAGUUUUUUCCUUUGGAAGUAAUUACAAUAUUUUAUGGCGCGAUGAUCUUGACCCAUCCUAUGUACUUCUUUUUUGAAGGGAUAGGGCUCUAUGGGUGGGUACAAAUGGCAGUCUGACAAGU
>574	148.71	0.446577	172.097	125.323	GUCGACGUACUUCAUAGGAUCAUUUGUAUAGGAAUCGUCACUCUUUGACUCUUCAAAAGAGCCACUGAAUCCAACUUGGUUGAUGAGUCCCAUAACCCUUGUACCCCAGAGUGAGAAACCGAAAUUGAAUCUAAAUUAGCUUGGUCCGCAAUCCUUAGCGGUUCGGCCAUCUAUAAUUUUGAAUAACAAUUUUGCUUUGCCGUUGCAUUUGUAGUUUUAUCCUUUGGAAGAAAUUACAAUAUUUUAUGGCGCGAUGAUCUUGACCCAUCCUAUGUACUUCUUUUUUGAAGGGAUAGGGCUCUAUGGGUGGGUACAAAUGGCAGUCUGACAAGU
>575	317.853	0.954512	328.5	307.205	GUCGACGUACUUCAUAGGAUCAUUUCUAUUGGACUCGUCGCUCUUUGACUCUUCAAAAGAGCCACUGAAUCCAACUUGAUUGAUGCUUCCCGUAAACUUUGUACCCCAGAGUGAGAAACCGAAAUUGAAUCUAAAUUAGCUUGGUCCGCAAUCCUUAGCGGUUCGGCCAUCUAUAAUUUUGAGUAAAAAUUUUGCUUUGCCGUUGCAUUUGUAGUUUUGUGAUUUGGAAGUAAUUACACUAUUUUAUGGCGCGAUUAUCUUGACCCAUCCUAUGUGCUUCUUUUUUGAAGGGAUAGGGCUCUAUGGGUGGGUACAAAUGGCAGUCUGUCACUU
>576	178.548	0.549377	203.49	153.605	GUCGACGUACUUCAUAGGAUCAUUUCUAUAGGAAUCGUCACUCUUUGACUCUUCAAAAGAGCCACUGAAUCCAACUUGGUUGAUGAGUCCCAUAACCUUUGUACCCCAGAGUGAGAAACCGAAAUUGAAUCUAAAUUAGCUUGGUCCGCAAUCCUUAGCGGUUCGGCCAUCUAUAAUUUUGAAUAAAAAUUUUGCUGCAUUUGUAGUUUUUUCCUUUGGAAGUAAUUACAAUAUUUUAUGGCGCGAUGAUCUUGACCCAUCCUAUGUACUUCUUUUUUGAAGGGAUAGGGCUCUAUGGGUGGGUACAAAUGGCAGUCGGACAAGU
>577	162.952	0.49082	180.144	145.761	GUCGACGUACUUCAUAGGAUCAUUUCUAUAGGAAUCGUCACUCUUUGACUCUUCAAAAAAGCCACUGAAUCCAACUUGGUUGAUGAGUCCCAUAACCUUUGUACCCCAGAGUGAGAAACCGAAAUUGAAUCUAAAUUAGCUUGGUCCGCAAUCCUUAGCGGUUCGGCCAUCUAUAAUUUUGAAAAAUAGUUUGCUUUGCCGUUGCAUUUGUAGUUUUUUCCUUUGGAAGUAAUUACAAUAUUUUAUGUCGCGAUGAUCUUGACCCAUCCUAUGUACUUCUUUUUUGAAGGGAUAGGGCUCUAUGGGUGGGUACAAAUGGCAGUCUGACAAGU
>578	222.669	0.668675	219.221	226.116	GUCGACGUACUUCAUAGGAUCAUUUCUAUAGGAAUUGUCACUCUUUGACUCUUCAAAAGAGCCACUGAAUCCAACUUGGUUGAUGAGUCCCAUAACCCUUGUACCCCAGAGUGAGAAACCGAAAUUGAAUCUAAAUUAGUUUGGUCCGCAAUCCAUAGCGGUUCGGCCAUCUAUAAUUUUGAAUAAAAAUUUUGCUUUGCCGUUGCAUUUGUAGUUUUUUCCUUUGGAAGUAAUUACAAUAUUUUAUGGCGAGAUGAUCUUGACCCAUCCUAUGUACUUCUUUUUUUAAGGGAUAGGGCUCUAUGGGUUGGUACAAAUGGCAGUAUGACAAAU
>579	98.5761	0.296024	106.576	90.5759	GUCGACGUACUUCAUAGGAUCAUUUCUAUAGGAAUCGUCACUCUUUGACUCUUCAAAAGAGCCACUGAAUCCAACUUGGUUGAUGAGUCCCAUAACCUUUGUACCCCAGAGUGAGAAACCGAAAUUGAAUCUAAAUUAGCUUGGUCCGCAAUCCUUAGCGGUUCGGCCAUCUAUAAUUUUGAAUAUAAAUUUUGCUUUGCCGUUGCAUUUGUAGUUUUUUCCUUUGGAAGUAAUUACAAUAUUUUAUGGCGCGAUGAUCUUGACCCAUCCUAUGUACUUCUUUUUUGAAGGGAUAGGGCUCUAUGGGUGGGUACAAAUGGCAGUCUGACAAGU
>580	146.077	0.444004	159.374	132.781	GUCGACGUACUUCAUAGGAUCAUUUCUAUAGGAAUCGUCACUCUUUGACUCUUCAAAAGAGCCACUGAAUCCAACUUGGUUGAUGAGUCCCAUAACCUUUGUACCCCAGAGUGAGAAACCGAAAUUGAAUCUAAAUUAGCUUGGUCCGCAAUCCUUAGCGGUUCGGCCAUCUAUAAUUUUGAAUAAAAAUUUUUGCCGUUGCAUUUGUAGUUUUUUCCUUUGGAAGUAAUUACAAUAUUUUAUGGCGCGAUGAUCUUGACCCAUCCUAUGUACUUCUUUUUUGAAGGGAUAGGGCUCUAUGGGUGGGUACAAAUGGCAGUCUGACAAGU
>581	337.986	1.01497	324.525	351.447	GUCGACGUACUUCAUAGGAUCAUUUCUAUAGGACUCGUGACUCUUUGACUCUUCAAAAGACCCACUGAAUCCAACUUGGUUGAUGAGCCCCAUAACCUUUGUACCCCAGAGUGACAAACCGAAAUUGAAUGUAAAUUAGCUUGGUCCGCAAUCCUUAGCGGUUCGGCCAUAUAUAAUCUUGAAUAAAAAUCUUGCUAUGCCGUUGCAUUUGUAGUUUUUUCCUUUGGAAGGAAUUAAAAUAUUUUAUGGCGCGAUGAUCUUGACUCAUCCUAUGUAUUUCUUUUUGGUAGGGAUAGGCCUCUAUGUGUGUCUACAAAUGGCAGUCUGACAAGU
>582	179.636	0.541073	200.39	158.882	GUCGACGUAAUUCAUAGGAUCAUUUCUAUAGAAUCGUCACUCUUUGCCUCUUCAAAAGAGCCACUGAAUCCAACUUGGUUGAUGAGUCGCAUAACCUUUGUACCCCAGAGUGAGAAACCGAAAUUGAAUCUAAAUUAGCUUGGUCCGCAAUCCUUAGCUGUUCGGCCAUCUAUAAUUUUGAAUAAAAAUUUUGCUUUGCCGUUGCAUUUGUAGUUUUUUCCUUUGGAAGUAAUUACAAUAUUUUAUGGCGCGAUGAUCUUGACCCAUCCUAUGUACUUCUUUUUUGAAGGGAUAGGGCUCUAUGGGUGGGUACAAAUGGCAGUCUGACCAGU
>583	255.308	0.766692	288.081	222.536	GUCGACGUACUUCAUAGGAUCAUUUCUAUAGGAAUCGGCACUCUUUGACUCUUCAAAAGAGCUACUGAAUCCAACUUGGUUAAUGAGUCCCAUAACCUUUGUACCCAAGAGUGAUAAACAGAAAUUGAAUCUAAAUUAUCUUGGUCCGCAAUCCUUAGCGGUUCGGCCAUCUAUAAUUUUGAAUAAAAAUUUGGCUUUGCCGUUGCAUUUGUAGUUUUUUCCUUUGGAAGUAAUUACAAUAUUUCAAGGCCCGAUGAUCUUGACCCAUCCUAUGUACUUCUUUUUUGAAGGGAUAGGGCUCUAUGGGUGGGUACAAAUGGCAGUCUGACCAGU
>584	183.565	0.552908	198.654	168.476	GUCGACGUACUUCAUAGGAUCAUUUCUAUAGGAAUCGUCACGCUUUGACUCUUCAAAAGAGCCACUGAAUCCAACUUGGUUGAUGAGUCCCAUAACCUUUGUACCCCAGAGUGAGAAACCGAAAUUGAAUCUAAAUUAGCUUGUCCGGAAUCCGUAGCGGUUCGGCCAUCUAUAAUUUUGAAUAAAAAUUUUGCUUUGCCGUUGCAUUUGUAGUUUUUUCCUUUGGAAGUAAUUACAAUAUUUUAUGGCGCGAUGAUCUUGACCCAUCCUAUGUACUUCUUUUUUGAAGGGAUAGGGCUCUAUGGGUGGGUACAAAUGGCAGUCUGACAAGU
>585	318.788	0.966024	347.436	290.139	GUCGACGUACUUCAUAGGAUCAUUUCUAUAGGAAUCGUCACUCUUUGACUCUUCAUAAGAGCCACUGAAUCCAACUUGGUUGAGUACCAUAAGCUUUGUACCCCAGAGUGACAAACCUAAAUUGAAUCUAAAUUAGCUUGGUCCGCAAUCCUGAGCGGAUCGGCCAUCUAUAAUUUUGAAUAAAAAUUUUGCUUUGCCGUUGCAUUUGUAGUUUUUUCCUUUGGAAGUAAUUACAAUAUUUUAUAGCGCGAUGAUCUUGACCCAUCCUAUGUACUUCUUUUUUGAAGGGAUAGGCCUCUAUGGCUGGGUACAAAUGGCAGUCUGACAAGU
>586	217.326	0.652629	232.194	202.457	GUCGACGUACUUCAUAGGAUCAUUACUAUAGGAAUCGUCACUCUUUGACUCUUCAAAAGAGCCACUUAAUCCAACUUGGUUGAUGAGUCCCAUAACCUUUGUACCCCAGAGUGAGAAACCUAAAUUGAAUCUAAAUUAGCUUGGUCCGCAAUCCUUAGCGGUUCGGCCAUCUAUAAUUUUGAGUAAAAAUUUUGCUUUGCCGUUGCAUUUGUAGUUUUUGCCUUUGGAAGUAAUUACAAUAUUUUAUGGCGCGAUGAUCUAGACCCAUCAUAUGUACUUCUUUUUUGAAGGGAUAGGGCCCUAUGGGUGGGUAGAAAUGGCAGUCUGACAAGU
>587	276.958	0.831706	290.653	263.263	GUCGACGUACUUCAUAGGAUCAUUUCUAUAGGAAUCGUCAUUCUUUGACUCUUCAAAAGAGCCACUGACUCCAACUUGGCUGCUGACUCCCCUAAACUUUGUACCCCAGAGUGAGAAACCGAAAUUGAAUCUAAAUUAGCUUUGUCCGCAAUCCUUAGCGGUUCGGCCAUCUAUAUUUUUGAAUAAAAAUUUUGCUUUGCCGUUGCAUUUGUAGUUUUAUCCUUUGGAAGUAAGUACAAUAUUUUAUGGCGCGAUGUUCUUGACCCAUCCUAUGUACUUCUUUUUUGAAGGGAUAGGGCUCUAUGGGUGGGUACAAAUGGCAGUCUGACAAGU
>588	288.299	0.870993	285.799	290.799	GUCGACGUACUUCAUAGGAUCAUUUCUAUAGGAAUCGUCAUUCUUUGACUCUUCAAAAGAGCCACUGAAUCCAACUUGGGUGAUGUCCCAUAACCUUUGUACCCCAGAGUGAGAACUCGAAAUGGAAUCUAAAUUAGCUUGGUCCGCAAUCCUUAGCGGUUCGGCCAUCUACAAUUCUGAAUAAAAAUUUCGCUUUGCCGUUGCAUUUGUAGUUUUUUCCUUUGGAAGUAAUUACAAUAUUUUAUGGCGCGAUGAUCUUGACCCAUCCUAUGUACUUCUUUUAUGAUGGCAUAGGGAUCUACGGGUGGGUACAAAUGGCAGUAUGACAAGU
>589	256.079	0.769005	238.973	273.184	GUCGACGUACUUCAUAGGAUCAAUUCUAUAGGAAUCGUCACUCUUUGACUCUUCAAAAGAGCCACUGAAUCCAACUUGGUUGAUGAGGCCCAUAACCUUUGUACCCCAAAGUGAGAAACCGAAAUUGAAUCUAAAUUAGCUUGGUCCGCAAUCCUUAGCGGCUCGGCCAUCUAUAAUUUUGAAUAAAAAUUUUGCUUUGCCGUUGCAUUUGUAGUUUUAUCCUUUGCAAGUAAUUACAAUCUUUUAUGGCGCGAUGAUCUUGACCCAUCCUAUGUAGUUCUUUUUUGUACUGAUAGGGCCCUAUGGGUGGGUACAAAUGGCAGUUUGCCAAGA
>590	164.204	0.494592	165.902	162.507	GUCGACGUACUUCAUAGGAUCAUUUCUAUAGGAAUCGUCACUCUUUGACUCUUCAAAAGAGCCACUGAAUCCAACUUGGUUGAUGAGUCCCAUAACCUUUGUACCCCAGAGUGAGAAACCGAAAUUGAAUCUAAUUAGCUUGGUCCGCAAUCCUUAGCGGUUCGGCCAUCUAUAAUUUUGAAUAAAAAUUUUGCUUUGCCGUUGCAUUUCUAGAUUUUUCCUUUGGAAGUAAUUACAAUAUUUUAUGGCGCGAUGAUCUUGACCCAUCCUAUGUACUUCUUUUUUGAAGGGAUAGGGCUCUAUGGGUGGGUACAAAUGGCAGUCUGGCAAGU
>591	202.325	0.609412	232.829	171.82	GUCGACGUACUUCAUAGGAUCAUUUCUAUAUGUAUCGUCACUCUUUGACUCUUCAAAAGAGCCACUGAAUCCAACUUGGUUGAUGAGUCCCAUAACCUUUGUACCCCAAAGUGAGAAACCGGAAUUGAAUCUAAAUUAGCUUGGUCCGCAAUCCUUAGCGGUUCGGCCAUUUAUAAUUUUGAUAAAAAUUUUGCUUUGCCGUUGCAUUUGUAGUUUUUUCCUUUAGAAGUAUUUACAAUAUUUUAUGGCGCGAUGAUCUUGACCCAUCCUAUGUACUUCUUUUUUGAAGGGAUAGGGCUCUAUGGGUGGGUACAAAUGGCAGUCUGACAAGU
>592	95.2551	0.286051	102.134	88.3757	GUCGACGUACUUCAUAGGAUCAUUUCUAUAGGAAUCGUCACUCUUUGACUCUUCAAAAGAGCCACUGAAUCCAACUUGGUUGAUGAGUCUCAUAACCUUUGUACCCCAGAGUGAGAAACCGAAAUUGAAUCUAAAUUAGCUUGGUCCGCAAUCCUUAGCGGUUCGGCCAUCUAUAAUUUUGAAUAAAAAUUUUGCUUUGCCGUUGCAUUUGUAGUUUUUUCCUUUGGAAGUAAUUACAAUAUUUUAUGGCGCGAUGAUCUUGACCCAUCCUAUGUACUUCUUUUUUGAAGGGAUAGGGCUCUAUGGGUGGGUACAAAUGGCAGUCUGACAAGU
>593	284.928	0.931137	283.066	286.789	GUCGACGUACAUCAUAGGAUCAUUUCUAUAGGAAUCGUCACUCUUUGACUCUUCAAAAGAGCCGAAUCCAACUUGGUUGAUGAGUCCCAUAACCUUUGUACCCCAGAGUGAGAAACCGAAAUUGAAUCUAAAUUAGCUUGGUCCGCAAUCCUUAGCGGUUCGGCCAUCUAUAAUUUUGAAUAAAAAUUUUGCUUUGCCGUGGCAUAUGUAGUUAUUUUAUGGCGCGAUGAUCUUGACCCAUCCUAUGUACUUCUUUUUUGAAGGGAUUGGGCUCUAUGGGUGGGUACAUAUGGCAGUCUGACAAGU
>594	233.915	0.702446	230.629	237.2	GUCGACGUACUUCAUAGGAUCAUUUCUAUAGGAAUCGUCACUCUUUGACUCUUCAAAAGAGCCACUGCAUGCAACUUGGUUGAUGAGUCCCAUAACCUUUGUACCCCAGAGUGAGAAACCGAAAAUGAAUCUAAAUUAGCUUGGCCCGCAAUCCUUAGCGGUACGGCCAUCUAUAAUUUUGAAUAAAAAUUUUGCUUUGCCGUUGCAUUUGUAGUUUUUUCCUUUAAAAGUAAUUACAAUAUUUUAUGGCGCGAUGAACUUGACCCAUCCUAUGUACUUCUCUUUUGAAGGGAUAGGGAUCAAGGGGUGGGUACAAAUGGCAGUCUGACAAGU
>595	201.184	0.604157	205.541	196.828	GUCGACGUACUGCAUAGGAUCAUUUCUAUAGGAAUCGUCACUCUUUGACUCUUCAAAAGAGCCACUGAAUCCAACUUGGUUGAUGAGUCCCAUAACCUUUGUACCCCAGAGUGAGAAACCGAAAUUGAAUCUAGAUUAGCUUGGUCCGCAAUCCUUAGCGGUUCGGCCAUGUAUAAUUUUGAAUAAAAAUUUUGCUUUGCCGUUGCCUUUGUAGUUUUUACCUUUGAAAGUAAUUACAAUACUUUAUGGCGCGAUGAUCUUGACCCAUCCCAUGUACUUCUUUUUUGAAGGAAUAGGGCUCUAUGGGUGGGUACAAAUGGCAGUCUGACAAGU
>596	273.659	0.821799	279.456	267.862	GUCGACGUACUUCAUAGGAUCCUUUCUAUAGGAAUCGUCACUCUUUGACUCUUCAAAAGAGCCACUGAAUCCAACUAGAUUGAUGAGUCCCAUAACCUUUGUACUCGAGAGUGAGAAACCGAAAUUGAAUCUAAAUUAGCUUGGUCCUCAAUCCUUAGCGGUUCGACAAUCUAUAAUUUUGAAUAAAAAUUUUGCUUUGCCGUUGCAUUUGUAGUUUUUUCCUUUGGAAGUAAUGACAAUAUUUUAUGGUGCGAUGAUCGUGACCCAUCCUAUGUACUUCUUUUUUGAAGGGAAAGGGCUCUAUGGGUUGGUACAAAUGGCAGUCUGACAAAU
>597	118.401	0.35556	114.192	122.611	GUCGACGUACUUCAUAGGAUCAUUUCUAUAGGAAUCGUCACUCUUUGACUCUUCAAAAGAGCCACUGAAUCCAACUUGGUUGAUGAGUCCCAUAACCUUUGUACCCCAGAGUGAGAAACCGAAAUUGAAUCUAAAUUAGCUUGGUCCGCAAUCCUUAGCGGUUCGGCCAUCUAUAAUUUUGAAUAAAAAUUUUGCUUUGCCGUUGCAUUUGUAGUUUUUUCCUUUGGAAGUAAUUACAAUAUUUUAUGGCGCGAUGAUCUUGACCCAUCCUAUGUACUUCUUUUUUGAAGGGACAGGGCUCUAUGGGUGGGUACAAAUGGCAGUCUCACAAGU
>598	258.647	0.779059	267.405	249.89	GUCGACGUACUUCAUAGGUUCAUUUCUAUAGGAAUCGUCACUCUUUGACUCUUCAAAAGAGCCACUGAAUCCAACUUGGCUGAUGAGUCCCAUAACCUUUGGACCCCAGAGUGCGAAACCGAAAUUGAAUCUAAAUUAGCGUGGUCCGCAUUCCUUAGCGGUUCGGCCAUCUAUAAUUUUGAAUAAAAAUUUUGCUUUGCCGUUGCAUUUGUAGUUUUUUCCUUUAGAAGUAAUUACAAUAUUUUAUGGCGCGAUGAUCUUGACCCAUCCUAUGUACUUCUUUUUUGAAGGGAUAGGGCUCUGUGGGUGGGACAAAUGGCAGUCUAACAAGU
>599	300.538	0.902515	302.649	298.426	GUCGACGUACUUCAUAGGAUCAUUUCUAUAGGAAUCGUCACUCAUUGACUCUUCAAAAGAGCCACUGCAUUUAACUUGGUUGAUGAGUCCCAUAACCUUUGUACACCAGAGUGAGAAACCGAAAUUGAAUCUAAAUUAGCUUGGUCCGCAAUCCUGAGCGGUGCGGCCAUCUAUAAUUUUGAAUAAAAAUUUUGCUUUGCCGUUGCAUUUGUAGUUUUUUCCUUUGGAAGUACUUACAAUAUAUUAUGGCGCGAUGAUCUUGACCCAACCUAUGUUUUUCUUUUUUGAAGGGAUAGGGCUCUAUGGUUGGGGACAAAUGGCAGUCUGACAAGU
>600	398.344	1.20346	445.509	351.179	GUCGACGUACGUCAUAGGAUCAUUUCUAUAGGAAUCGUGACUCUUUGACUCUUCAAAAGAGCCACUGAUCCAACUUGGUUGAUGAGUCCCAUAACCAUUGUCACCAGAGUGAGAAACCGACAUUGAAUCUAAAUAAGCUUGGUCCGCAAUCCUUAGCGGUUCGGCCAUCUAUAAUUUUGAAUAAACAUUCUGCUUUGCCGUUGCAUUUGUAGUUUUCACGUUUGGAAGUAAUUACAAUAUUUUAUGGCGCGGUGAUCUUGACCCAUCGUAUGUACUUCUUUUUUGAAGGGAUAGGGCCCUAUGGGUAGGUACAAAUGGCAGUCUGACACGU
>601	274.653	0.824785	287.835	261.472	GUCGACGUACUUCAUAGAAUCAUUUCUAUAGGAAUCGUCACUCUUUGACACUUCUAAAGAGCCACUGAAUCCAGCUUGGUUGCUGAGUCCCAUAACUUUUGUACCCCAGAGUGAGAAACCGAAAUUGAAUCUAAAUUAGCUUGGUCCGCAAUCCUUAGCGGUUCGGACAUCUAUAAUUUUGAAUAAAAAUUUUGCUUUGCCGUCGCAUUUGUAGCUUUUUCUUUUGGAAGUAAUUACAAUAUUUUAUGGGGCGAUGAUCUUGACCCAUCCUAUGUACUUCUUUUUUGAAGGGGUAGGGCUCUAUGGGUGCGUACAAAUGGCAGUCUUACAAGU
>602	186.628	0.560446	183.688	189.569	GUCGACGUACUUCAUAGGAUCAUUUCUAUAGGAAUCGUCACUCUUUGACUCUUCAAAAGAGCCACUGAAUCCAACUUGGAUGAUGAUUCCCAUAACCUUUGUACCCAAGAAUGAGAAACCGAAAUUGAAUCUAAAUUAGCUUGGUCCGCAAUCCUUAGCGGUUCGGCCACCUAUAAUUUUGAAAAAAAAUUUUGCUUUGCCGUUGCAUUUGUAGUUUUUUCCUUUGGAAGUAAUUACAAUAUUUUAUGGCGCGAUGAUCUUGACCCAUCCUAUGUACUUCUUUUUUGAAGGGAUAGGGCUAUAUGGGUGGGUAAAAAUGGCAGUCUGACAAGU
>603	215.51	0.647177	218.654	212.366	GUCGACGUACUUCAUAGGAUCAUUUCUAUAGGAAUCGUCAUUCUUUGACUCUUCAUAAGAGCCACUGAAUCCAACUUGGUUGAUGAGUCCCAUAACCUUUGUACCCCAGAGUGAGAAACAGAAAUUGAAUCUAAAUUAGCUUGGUCCGCAAUACUUAGCGGUUCGGCCAUCUAUAAUUUUGAAUAAAAAUAUUGCUUUGCCGUUGAAUUUGUAGUUUUUUCCUUUGGAAGUAAUUACAAUAUUUUAUGGCGCGAUGAUCUAGACCCAUCCUAGGUACUUCUUUUUUGAAGGGAUAGGGCUCUAUGGGUAGGUACAAAUGGCAGUCUGACAAGU
>604	113.717	0.341493	126.26	101.175	GUCGACGUACUUCCUAGGAUCAUUUCUAUAGGAAUCGUCACUCUUUGAGUCUUCAAAAGAGCCACUGAAUCCAACUUGGUUGAUGAGUCCCAUAACCUUUGUACCCCAGAGUGAGAAACCGAAAUUGAAUCUAAAUUAGCUUGGUCCGCAAUCCUUAGCGGUUCGGCCAUCUAUAAUUUUGAAUAAAAAUUUUGCUUUGCCGUUGCAUUUGUAGUUUUUUCCUUUGGAAGUAAUUACAAUAUUUUAUGGCGCGAUGAUCUUGACCCAUCCUAUGUACUUCUUUUUUGAAGGGAUAGGGCUCUAUGGGUGGGUACAAAUGGCAGUCUGACAAGU
>605	219.899	0.66636	227.16	212.638	GUCGACGUACUUCAUAGGAUCAUUUCUAUAGGAAUCGUCACUCUUUGAGUCUUCAAAAGAGCCACUGAAUCCAACUUGGUUGAUGAGUCCCAUAACCUUUGUACCCCAGAGGAGAAACCGAAAUUGAAUCUAAAUUAGCUUGGUCCGCAAUCCUUAGCGGUUCGGCCAUCUAUAAUUUUGAAUAAAAAUUUUGCUUUGCCGUUGCAUUUGUAGUUUUUUCCUUUGGAAGUAAUUACAAUAUUUAUGCGCGAUGAUCUUGACCCAUCCUAUGUACUUCUUUUUUGAAGGGAUAGGGCUCUAUGGGUGGGUACAAAUGGCAGUCUGACAAGU
>606	235.305	0.708749	216.93	253.68	GUCGACGUACUUCAUAGGAUCAUUUCUAUAGGAAUCGUCACUCUUUGACUCUUCAAAAGAGCCACUGAAUCCAACUUGGUUGAUGAGUCCCAUAACCUUUGUACCCCAGAGUGAGAAACCGAAAUUGAAUCUAAAUGAGCUUGGUCCGCAAUCCUUAGCGGUGCGGCCAUCUAUCAUUUUGAAUAAAAAUUUUGCUUUGCCGUUGCAUUUGUAGUUUUUUCCUUGGAACUAAUUACAAUAUUUUAUGGCGCGAUGAUCUUGACCCAUCCUAUGUCCUUCUUUUUUGAAGGGAUAGGGCUCUAUGGGUAGGUACAAAUGCCCGUCUGACAAGU
>607	165.525	0.497074	161.69	169.361	GUCGACGUACUUCAUAGGAUCAUUUCUAUAGGAAUCGUCACUCUUUGACUCUUCAAAAAAGCCACUGAAUCCAACUUGGUUGAUGAGUCCCAUAACCUUUGUACCCCAGAGUGAGAAACCGAAAUUGAAUCUAAAUCAGCUUGGUCCGCAAUCCUUAGCGGUUCGGCCAUCUAUAAUUUUGAAUAAAAAUUUUGCUUUGCCGUUGCAUUUGUAGUUAUUUCCUUUGGAAGUAAUUACAAUAUCUUAUGGCGCGAUGAUCUUGACCCAUCCUAUGUACUUCUUUGUUGAAGGGAUAGGGCUCUUUGGGUGGGUACAAAUGGCCACCUGACAAGU
>608	135.457	0.406779	134.541	136.374	GUCGACGUACUUCAUAGGAUCAUUUCUAUAGGAAUCGUCACUCUUUGACUCUUCAAAAGAGCCACUGAAUCCAACUUGGUUGAUGAGUCCCAUAACCUUUGUACCCCAGAGUGAGAAACCGAAAUUGAAUCUAAAUUAGCUUGGUCCGCAAUCCUUACCGGUUCGGCCAUCUAUAUUUUUGAAUAAAAAUUUUGCUUUGCCGUUGCAUUUGUAGUUUUUUCCUUUGGAAGUAAUUACAAUAUUUUAUGGCGCGAUGAUCUUGACCCAUCCUAUGUACUUCUUUUUUGGAGGGAUAGGGCUCUAUGGGUGGGUACACACGGCAGUCUGACAAGU
>609	219.664	0.659652	232.553	206.775	GUCGACGUACUUCAUAGGAUCAUUUCUAUAGGAAUCGUCACUCUUUGACUCUUCAAAAGAGCCACUGAAUCCAACUUGGGCGCUGAGUCCCAUAACCUUUGUACCCCAGCGUGAGUAGCCUAAAUUGAAUCUAAAUUAGCUUGGUCCGCAAUCCUUAGCGGUUAGGCCAUCUAUAAUUUUGAAUAAAAAUUUUGCUUUGCCGUUGCAUUUGUAGUUUUUUCCUUCGGAAGUAAUUACAAUAUUUUAUGGCGCGAUGAUCUUGACCCAUCCUAUGUACUUCUUUUUUGAAGGGAUAGGGCUCUAUGGGUGGGUACAAAUGGCAGUCUGACAAGU
>610	209.701	0.635459	221.625	197.778	GUCGACGUACUUCAUAGGAUCAUUUCUAUAGGAAUCGUCACUUUGACUCUUCAAAGAGCCACUGAAUCCAACUUGGUUGAUGAGUCCCAUAACCUUUGUACCCCAGAGUGAGAAACCGAAAUUGAAUCUAAAUUAGCUUGGUCCGUAAUCCUUAGCGGUUCGGCCAUCUAUAAUUUUGAAUAAAAAUUUUGCUUUGCCGUUGCAUGAGUAGUUUUUUCCUUUGGAAGUAAUUACAAUAUUUUAUGGCGCGAUGAUCUUGACCCAUCCUAUGUACUUCUUUUUUGAAGGGAUAGGGCUCUAUGGGUGGGUACAAAUGGCAGUCUGACAAGU
>611	298.356	0.895965	335.094	261.619	GUCGACGUAUUUCAUAGGAUAAUUUCUAUAGGAAUCGACACUCUUUGAUUCUUCAAAAGAGCCACUGAAUCCAACUUGGUUGAUGAGUCCCAUAACCUUUGUACCCCGGGGUGAGAAACCGAAAUUGAAUCUAAAUUAGCUUGUUCCGCAAUCCUUAGCGGUUCGGCCAUCUAUAAUUUUGAAUAAUAAUUUUGCUUUGCCGUUGCAUUUGUAGUUUUUUCCUUUGGAAGUAAUUACAAUAUGUUAUGGCGCGAUGAACUUGACCCAUCCUAUGUACUUGUUUUUUGCAGGGAUAGGGAUCUAUGGGUGGGUACAAAUGUCAGUCUGACAAGU
>612	278.28	0.835676	284.439	272.121	GUCGACGUACUUCAUAGGAUCAUUUCUAUAGGAAUCGUCACUCUUUCACUUUUCAAAAGGGCCACUGAAUCCAACUUGGUUGAUGAGUCCCAUAACCUUUGUACCCCAGAGUGAGAAACCGAAAUUGAAUCUAAAUUAGCUUGGUCCGCAUUCCUUAGCGGUUCGGCCAUCUAUAACUUUGAACAAUAAUUUUGUUUUGCCGUUGCAAUUGUAGUUUUUUCCUGUGGAAGUAAUUACAAUAUUUUAUGCCUCGAUGAUCUUGACCCAUCCUAUGUACUUCUUUUUUAAAGGGAUAGGGCUCUAUGGGUCGGUACCAAUGGCAGUCUGACAAGU
>613	196.183	0.589137	197.686	194.679	GUCGACGUACUUCAUAGGAUCAUUUCUAUAGGAAUCGUCACUCUUUGACUCUUCAAAAGAGGCACAGAAUCCCACUUGGUUGAUGAGUCCCUUAACCUUUGUACCCCAGAGUGAGAAACCGAAAUUGAAUCUGAAUUAGCUUGGUCCGCAAUCCUUAGCGGUUCGGCCAUCUAUAAUUUUGAAUAAAAAUUUUGCUUUGCCGUUGCAUUUGUAGUUUUUUCCUUUGGAAGUAAUAACAAUAUUUUAUAGCGCGAUGAUCUUGACCCAUCCUAGGUACUUCUUUUUUGAAGGGAUAGGGCUCUAUGGGUGGGUACAAAUGGCAGUCUGACAAGU
>614	264.595	0.794581	283.305	245.886	GUCGACGUACUUCAUAGGAUCAUUUCUAUAGGAAUCGUCACUCUUUGACUCUUGAAAAGAGCCACUGAAUCCAACUUGGUUGAUGCGUCCCAUAACCUUUGUGCCCCAGAGUGAGAAACCGAAAUUGAAUCUAAAUUAGCUUGGUCGGAAAUCCCUAGCGGUUCGGCCAACUAUAAUUUUGAAUAAAAAUUUUGCUUUGUCGUUGCAUUUGUAGUUUUUCCCUUUGCAAGGAAUUACAAUAUUUUAUGGCGCGAUGAUCUUGACCCAUCCUAUGUACUUCUUGUUUGAAUGGAUAGGGCUCUAUGGGUGGGUACAAAUGGCAGUCUGACAAGU
>615	234.164	0.705313	253.825	214.503	GUCGACGUUCUUCAUAGGAUCAUUUCUAUAGGAAUCGUCACUCUUUGACUUUAAAAAGAGCCACUGAAUCCAACUUGGUUGAUGAGUCCCAUAACCUUUGUACCCCAGAGUGAGAAACCGAAAUUGAAUCUACAUUAGCUUGGACCGCAAUCCUUAGUGGUUCGGCCAUCUAUAAUUUUGAAUAAAAAUUUUGCUUUGCCGUUGCAUUUGUAGUUUUUUCCUUUGGAAGUAUUUAUAAUAUUUUAUGGCGCGAUGAUCUUGACCCAUCCUAUGUACUUCUUUUUUGUAGGGAUAGGGCUCUAUGGGUGGGUACAAAUGGCAGUCUGACAAGU
>616	178.598	0.536329	189.917	167.278	GUCGACGUACUUCAUAGGAUCAAUCCUAUAGGAAUCGUCACUCUUUGACUCUUCAAAAGAGCCACUGAAUCCAACUUGGUUGACGAGUCCCAUAACCUUUGAACCCCAGAGUGAGAAACCGAAAUCGAAUCUAAAUUAGCUUGGUCCGCAAUCCUUACCGGUUCGGCCAUCUAUAAUUUUGAAUAAAAAUUUUGCUUUGCCGUUGCAUUUGUAGUUUUUUCCUUUGGAAUUAAUUACAAUAUUCUAUGGCGCGAUGAUCUUGACCCAUCCUAUGUACUUCUUUUUUGAAGGGAUAGGGCUCUAUGGGUGGGUACAAAUGGCAGUCUGACAAGU
>617	134.599	0.4042	144.727	124.47	GUCGACGUACUUCAUAGGAUCAUUUCUAUAGGAAUCGUCACUCUUUGACUCUUCAAAAGAGCAACUGAAUCCAACUUGGUUGAUGAGUCCCAUAACCUUUGUACCCCAGAGUGAGAAACCGAAAUUGAAUCUAAAUUAGCUUGGUCCGCAAUCCUUAGCGGUUCGGCCAUCUAUAAUUUUGAAUAAAAAUUUUGCGUUGCCGUUUCAUUUGUAGUUUUUUCCUUUGGAAGUAAUUACAAUAUUUUAUGGCGCGAUGAUCUUGACCCAUCCUAUGUACUUCUUUUUUGAAGGGAUAGGGCUCUAUGGGUGGGUACAAAUGGCAGUCUGACAAGU
>618	274.114	0.823164	282.2	266.027	GUCGACGUACUUCAUAGGAUGAUUUCUAUAGGAAUCGUCACUCUUUGACUGUUCAAAAGAGCCACUGAAUCCAACUUGGUUGCUGAGUCCCAUAACCUUUGUACCCUAGAGUGAGAAACGGAAAUUGAAUCUAAAUUAGCUUGGUCCGCAAUCCUUAGCGGUUCGGCCAUCUAUAAUUUUGAAUAACAAUUUUGCUUUGCCGUUGGAUUUGUAGUAUUUUCCUUUGGAAGUAAUUACAAUAUAUUAUGGCACGAUGAUCUUGACCCAUCCUAUGUACUCCUUUUUUGAAGGGAUAGGGCUCUAUGGGUGGGUACCAAUGUCAGUCUGACAAGU
>619	274.499	0.82432	273.048	275.949	GUCGACGUACUUCAUCAGAUCAUUUCUAUAGGAGUCGUCACUCUUUGACUCUUUAUAAGAGCCACUGAAUCCAACUUGGUUGAUGAGUCCCAAAACCUUUGUACCCCCGAGUGAGAAACCGAAAUUGAAUCUAAAUUAGCUUGGUCCGCAAUCAUUAGCGGUUCGGCCAUCUAUAAUUUUGAAUAAAAAUUUUGCUUUGCCGUUGCAUUUGUAGUUGUUCCCUUUGGAAGUAAUUACGAUAUUUUAUGGCGUGGUCAUCUUGACCCAUCCUAUGUACUUCUUUUUUGAAGGGAUAGGGCUAUAUGGGUGAGUACAAAUGGCAGUCUGACAAGU
>620	146.754	0.440702	153.651	139.857	GUCGACGUACUUCAUAGGAUCAUUUCUAUAGGAAUCGUCACUCUUUGACUCUUCAAAAGAGCCACUGAAUCCAACUUGGUUGAUGAGUCCCAUAACCUUUGUACCCCAGAGUGAGAAACCGAAAUUUAAUCUAAAUUAGCUUGGUCCGCAAUCCUUAGCGGUUCGGCUAUCUAUGAUUUUGAAUUAAAAUUUUGCUUUGCAGUUGCAUUUGUAGUUUUAUCCUUUGGAAGUAAUUACAAUAUUUUAUGGCGCGAUGAUCUUGACCCAUCCUAUGUACUUCUUUUUUGAAGGGAUAGGACUCUAUGGGUGGGUACAAAUGGCAGUCUGACAAGU
>621	193.505	0.581098	200.637	186.374	GUCGACGUACUUCAUAGGAUCAUUUCUAUAGGAAUCGUCACUCUUUGACUCUUCAAAAGAGCCACUGAAUCCAACUUGGUUGAUGAGUCCCAUAACCUUUGUACCCCAGAGUGAGAAACCGAAAUUGAAUCUAAAUUAGCUUGGUCCUCAAUCCUAAGCGGUUCGGCCAUCUAUAAAGUUGAAUAAAAAUUUUGCUUUACCGUUGCAUUUGUAGUUUUUUCCUUUGGAAGUAAUUACAAUAUUUUAUGGCGCGAUGAUCUUGACCCAUCCUAUGUACUUCUUUUUUCAACGGAUAAGGCCCUAUGGGUGGGUACAAAUGGCAGUCUGACAAGU
>622	203.797	0.612003	223.686	183.908	GUCGACGUAUUUCAUAGGAUCAUUUCUAUAGGAAGCGUCACUCUUUGACUCUUCAAAAGAGCCACUGAAUCCAACUUGGCUAAUGAGUCCCAUAACCUUUGUACCCCAGAGUGAGAAACCGAAAUUGAAUCUAAAUUAGCUUGGUCCGCAAUCCUUAGCGGUUCGGACAUGUGUAAUUUUGAACAAAAAUUUUGCUUUGCCGUUGCAUUUGUAGUUUUUUCCUUUUGAAGUAAUUACAAUAUUUUAUGGCGCGAUGAUCUUAACCCAUCCUAUGUACUUCUUUUUUGAAGGGAUAGGGCUCUAUGGGUGGGUACAAAUGGCAGUCUGACAAGU
>623	244.399	0.733932	237.016	251.783	GUCGACGUACUGCAUAGGAUCAUUUCUAUAGGAAUCGUCACUCUUUGACUCUUCAAAAGAGCGACUGAAUCCAACUUGGUUGAUGAGUCCCAUAACCUUUGUACCCCAGAGUGAGAAACCGAAAUUGAAUCUAAAUUAGCUUGGUCCGCGAUCCUUAGCGGUUCGGCCAUCUAUAAUUUUGAAUAAAAAUGUUGUUUUGCCGUUGCAUUUGUAGUUUUUUCCUGUGGAAGUAAUUACAAUAUUUUAUGGCGCGAUGAUCUUGACCCAUCCUAUGUACUUCUUUUUUGAAGGGAUAGGGCUCUAUAGGUUCGUACAAAUGGCAGUCAGACAAGU
>624	212.21	0.639187	216.492	207.928	GUCGACGUACUUCAUAGGAUCAUUUCUUUAGGAAUCGUCACUCUUUGACUCUUCAAAAGAGCCACUGAAUCCAACUUGGUUGAUGAGUCCCAUAACCUUUGUACCCCAGAGUGAGUAACCGAAAUUGCAUCUAAAUUAGCUUGGUCGGCAAUCCUUAGCGGUUCGGCCAUCUAUAAUUUUGAAUAAAUAUUUUGCUUUGCCGUUGCAUUUGUAAUUUUUUCCUUUGGAAGUAAUUACAAUAUUUUUUGGCGCGAUGAUCUUGACCCAUCCUAUGUACUCUUUUUUCAAGGGAUAGGGCUCUAUGGGUGGGUACAAAUGGCAGUCUGACAAGU
>625	205.289	0.616484	214.458	196.12	GUCGACGUACUUCAUAGGAUCAUUUUUAUAGGAAUCGUCACUCUUUGACUCUUUAAAAGAGCCACUGAAUCCAACUUGGUUGAUGAGUCCCAUAACCUUUGUACUCCAGAGUGCGAAACCGAAAUUGAAUCUAAAUUAGCCUGGUCCGCAAUCCUUAGCGGUUCGGCCAUCUAUAAUUUUGAAUAAAAAUUUUGUCUUGCCGUUGCAUUUGUAGUUUUUUCCUUUGGAAGUAAUUACAAUAUUUUAUGGCGCGAUGAUCUUGACCCAUCCUCUGUACUUCUUUUUUGAAGGGAUAUGGCUCUAUGGGUGGGUACAAUUGGCAGUCUGACAAGU
>626	269.047	0.807949	267.329	270.765	GUCGACGUACUUCAUAGGAUCAUUUCUAUACGAAUCGUCACUCUUUGACUCUUCAAAAGAGCCACUGAAUCCAACUUGGUUGAUGAGUCCCUAAACCUUUGUCCCCCAGAGUGAGAAAGCGAAGUUGAAUCUAAAUAAGCUUGGUCCGCAAUCCUUAGCGGUUAGGCCAUCUAUAAUUUUGAAUAAAAAUUUUGCUUUGCCGUUGCAUUUGUAGUUUUUUUCUUUGGAAGUAAUUACAAUAUUUUAUGGCGCGAUGAUCUUGACCCAUCUUAUGUACUUCUGUUUUGAAGGGAUAGGGCUCUAUGGGCUGGUACAAAUGGCAGUCUAACAAGU
>627	314.938	0.945761	302.853	327.024	GUCGACGUACUUCAUAUGAUCAUUUCUAUAGGAAUCGUCACUGUUUGACUCUUCAAAAGAGCCACUGAAUCCAACUUGGUUGAUGAGACCCAGAACCUUUGUACCCCAGACUGAGAAACCGAAAUUUAAUCUAAAGUAGCUUGGUCCGCAAUCCUUAGCGGUUCGGUCAUCUAUAAUUUUGAAUAAAAAUUUUGCUUUGCCGUUACAUUUGUAGUUUUGUCCUUUAGAAGUAAGAAGCAUAUUUUAUGGCGCGAUGUGCUUGACCCAUCCUAUGUACUUCUCUUUUGAAGGGAUAUGGCUCUAUGGGUGGGUACAACUGGCAGUCUGACCAGU
>628	246.654	0.740702	255.049	238.259	GUCGACGUACUUCAUAGGAUCAUUUCUAUAGGAAUCGUCACUCUUUGACUCUUCAAAAGAGCCACUGAAUCCAACUUGGUUGAUGAGUCCCAUAACCUUUGUACCCCAGAAUGAGAAACCGAAAUUGAUUCUAAAUUAGCAUGGUCCGCAAUCCUUAGUCGUUCGGCCAUCUAUAAUUUUGAAUAAAUAUUUUGCUUUGCCGUUGCAUUUGUAGUGUUUUCCUUUGUAUGUAAUUACAAUAUUUUAUGGCGCGAUCAUCUUGACCCAUCCUAUGUAGUUCUUUUUUGAAGGGAUAGUGCUCUAUGGGUGGGUACAAAUGGCAGUCUGACAAGU
>629	276.292	0.832204	275.864	276.719	GUCGACGUACUUCAUAGUAUCAUUUCUAUAGGAAUCGUCACUCUUUGACUCUUCACGAGAGCCACUGAAUCCAACUGGUUGAUGAGUCCCAUAGCCUUUGUACCCCAGAGUGAGAAACCGAAAUUGAAUCUAAAUUAGCUUGGUCCGCAAUCCUUAGCGGUUCGGCCAUCUAUAAUUUUGAAUAAAAAUUUUGCUUUGCCGUUGCAUUUGUAGUUGUUUCCUUUGUAAGUAAUUACAAUAUUUUAUGGCCCGAUGAUCUUGACCCAUCCUAUGUAAUUCUUUUUUGAAGGGAUAGGGCUUUAUGGGUGAGUACAAAUGGCAGUCUGACAAGU
>630	203.502	0.626161	216.496	190.509	GUCGACGUACUUCAUAGGAUCAUUUCUAUAGGAAUCGUCACUCUUUGACUCUUCAAAAGAGCCACUGAAUCCAACUUGGUUGAUGAGUCCCAUAACCUUUGUACCCCAGAGUGAGAAACCGAAAUUGAAAGCUUGGUCCGCAAUCCUUAGCGGUUCGGCCAUCUAUAAUUUUGAAUAAAAAUUUUGCUUUGCCGUUGCAUUUGUAGUUUUUUCCUUUGGAAGUAAUUACAAUAUUUUAUGGGGCGAUGAUCUUGACCCAUCCUAUGUACUUCUUUUUUGAAGGGAUAGGGCUCUAUGGGUGGGUACAAAUGGCAGUCUCACAAGU
>631	169.101	0.507812	175.918	162.284	GUCGACGUACUUCAUAGGAUGAUUUCUAUAGGAAUCGUCACUCUUUGACUCUUCAAAAGAGCCACUGAAUCCAACUUGGUUGAUGAGUCCCAUAACCUUUUUACCCCAGAGUGAGAAACCGAAAUUGAAUCUAAAUUAGCUUGGUCCGCAAUCCUUAGCGGUUCGGCCAUCUAUAAUUUUGAAUAAAAAUUUUGCUUUGCCGUUGCAUUUGUAGUUUUUUCAUUUGGAAGUAAUUACAAAAUUUUAUGGCGCGAUGAUCUUGACCCAUCCCAUGUACUUCUUUUUUGAAGGCAUAGGGCUCUAUGGGUGGGUACAAAUGGCAAUCUGACAAGU
>632	155.517	0.467019	166.223	144.811	GUCGACGUACUUCAUAGGAUCAUUUCUAUAGGAAUCGUCACUCUUCGACUCUUCAAAAGAGCCACUGAAUCCAACUUGGUUGCUGAGUCCCAUAACCUUUGUACCCCAGAGUGAGAAACCGAAAUUGAAUCGAAAUUAGCUUGGUCCGCAAUCCUUAGCGGUUCGGCCAUCUAUAAUUUUGAAUAAAAAUUUUGCUUUGCCGUUGCAUUUGUAGUUUUUUCCUUUGGAAGUACUUACAAUAUUUUAUGGCGCGAUGAUCUUGACCCAUCCUAUGUACUUCUUUUUUGAAGGGAUAGGGCUCUAUGGGUGGGUACAAAUGGCAGUCUGACAAGU
>633	151.131	0.453846	157.102	145.16	GUCGACGUACUUCAUAGGAUCAUUUCUAUAGGAACCGUCACUCUUUGACUCUUCAAAAGAGCCACUGAAUCCAACUUGGUUGAUGAGUCCCAUAACCUUUGUACCCCAGAGUGAGAAACCGAAAUUGAAUCUAAAUUAGCUUGGUCCGCAAUCCUUAGCGGUCCGGCCAUCUAUUAUUUUGAAUAAAAAUUUUGCUUUGCCGUUGCAUUUGUAGUUUUUUCCUUUGGAAGUAAUUACAAUACUUUAUGGCGCGAUGAUCUUGACCCAUCCUAUGUACUUCUUUUUUGAAGGGAUAGGGCUCUAUGGGUGGGUACAGAUGGCAGUCUGACGAAU
>634	266.518	0.800354	287.247	245.789	GUCGACGUACUUCAUAGGAUCAUUUAUAUAGGAAACGUCACUCUUUGACUCUUCAAAAGAGCCACUGAAUCCAACUUGGUUGAUGAGUUCCUUAACCUUUGUACCCCCGAGUGAGAAACCGAAAUUGAAUCUAAAUUAGCUUGGUCCGCAAUCCUUAGCGGUUCGGCCAUCUAUAAUUUUGAUUAAUAAUUACGCUUUGCCGUUGCAUUUGUAGUUUUUUCCUUUGGAAGUAAUUACAAUAUAUUAUGGCGCAAUGAUCUUGACCCAUCCUAUGUACUUCUUUUUUGAAGGGAUAGGGCUCUAUCGGUGGGUACAAAGGGCAGUCUGUCAAGU
>635	192.103	0.576885	204.818	179.387	GUCGACGUACGUCAUAGGAUCAUUUCUAUAGGAAUCGUCACUCUUUGACUCUUCAAAAUAGCCACUGAAUCCAACUUGGUUGAUGAGUCCCUUACCCUUUGUACCCCAGAGUGAGAAACCGAAAUUGAAUCUAAAUUAGCUUGGUCCGCAAUCCUUAGCGGUCAGGCCAUCUAUAAUUUUGAAUAAAAAUUUUGCCUUGCCGUUGCAUUUGUAGUUGUUUCCUUUGGAAGUAAUUACAAUAUUCUAUGGCGCGAUGAUCUUGACCCAUCCUAUGUACUUCUUUUUUGAAGGGAUAGGGCUCUAUGGGUGGGUACAAAUGGCAGUCUGACAAGU
>636	290.297	0.87439	290.601	289.994	GUCGACGUACUGCAUAAGAUCAUUUCUAUAGGAAUCGUCACUCUUUGACUCUUUAAAUGAGCCACUUAAUCCGACUUGGUUGAUGACUCCCAUAACCUCUGUACCCCAGAGUGAGAAACCGAAAUUGAAUCUAAAUUAGCUUGGUCCGCAAUCCUUAGCGGUUCGGCCAUCUAUAAUUUUGAAUAAAAAUUUUGCUUUGCCGUUGCAUUUGUAGUUUUUUCCUUUGGAAGCAAAACAAUAUUUUAUGGCCCGAUGAUCUUCACCCAUCCUAUGUACUUCUUUAUUGAAGGGAUAGGGCUCUAUGGGUGGGUACAAAUGGCAGUCUGACAAGU
>637	114.458	0.343718	118.313	110.603	GUCGACAUACUUCAUAGGAUCAUUUCUAUAGGAAUCGUCACUCUUUGACUCUUCAAAAGAGCCACUGAAUCCAACUUGGUUGAUGAGUCGCAUAACCUUUGUACCCCAGAGUGAGAAACCGAAAUUGAAUCUAAAUUAGCUUGGUCCGCAAUCCUUAGCGGUUCGGCCAUCUAUAAUUUUGAAUAAAAAUUUUGCUUUGCCGUUGCAUUUGUAGUUUUUUCCUUUGGAAGCAAUUACAAUAUUUUAUGGCGCGAUGAUCUUGACCCAUCCUAUGUACUUCUUUUUUGAAGGGAUAGGGCUCUAUGGGUGGGUACAAAUGGCAGUCUGACAAGU
>638	230.588	0.700874	255.631	205.545	GUCGACGUACUUCAUAGGAUCAUUUCUAUAGGAAUCGUCACUCUUUGACUCUUCAAAAGAGCCACUGAAACCAACUUGGUUGAUGAGUCCCAUAACCUUUGUAACCCAGAGUGAGAAUCCGAAAUUGAUCUAAAUUAGCUUGGUCCGCAAUCCUUAGCGGUUCGGCCAUCUAUAAUUUUGAAUAAAAAUUUUGCUUUGCCGUUGCAGUAGUUUUUUCCUUUGGAAGUAAUUACAAUAUUUUAUGGCGCGAUGAUCUUGACCCAUCCUAUGUACUUCUUUUUUGAAGGGAUAGGGCUCUAUGGGUGGGUACAAAUGGCAGUCUGACAAGU
>639	253.778	0.762096	271.661	235.895	GUCGACGUACUUCAUAGGAUCAUUUCUAUAGGAAUCGUCACUCUUUGACUCUUAAAAAGAGCCACUGAAUCCAACUUGGUUGAUGAGUCCCAUAACCUCUGUACCCAAGAGUGAGAAACCGAAAUGGAAUCUAAAUUGGCAUGGUCCGCAAUCCUUAGCGGUUCGGCCAUUUAUAACUUUGACUAAAAAUUUUGCUUUGCCGUUACAUCUGUAGUUUUUUCCUUUGGAAGUAAUUACAAUAUAUUAUGGCGCGAUGAUGUUGACCCAUCCUAUGUACUUCUUUUUUGAAGGGAUAGGGCUCUAUGGGUGGGUACAAAUGGCAGUCUGACAAGU
>640	179.922	0.540307	190.778	169.067	GUCGACGUACUUCAUAGGAUCAUCUCUAUAGGAAUCGUCACUCUUUGACUCUUCAAAAGAGCCCCUGAAUCCAACUUGGUUGAUGAGUCCCAUAACCUUUGUACCCCAGAGUGAGAAACAGAAAUUGAAUCUAAAUUAGCUUGGUCCGCAAUCCUUAGCGGUUCGGCCAUGUAUAAUUUUGAAUAAAAAUUUUGCUUUGCCGUUGCAUUGGUAGUUUUUUCCUUUGGAAGUAAUUACAACAUUUUAUGGCGCGAUGAUCUUGACCCAUCCUAUGUACUGCUUUUUUGAAGGGAUAGGGCUCUAUGGGUGGGUACAAAUGGCAGUCUGACAAGU
>641	174.088	0.524361	177.344	170.831	GUCGACGUACUUCAUAGGAUCAUUUCUAUAGGAAUCGUCACUCUUUGACUCUUCAAAAGAGCCACUGAAUCCAACUUGGUUGAUGAGUCCCAUAACCUUUGUACCCCAGAGUGAGAAACCGAAAUUGAAUCUAAAUUAGCUUGGUCCGCAAUCCUUACGGUUCGGCCAUCUAUAAUUUUGAAUAAAAAUUUUGCUUUGCCGUUGCAUUUGUACUUUUUUCCUUUGGAAGUAAUUACAAUAUUUUAUGGCGCGAUGAUCUUGACCCAUCCUAUGUACUUCUUUUUUGAAGGGAUAGGGCUCUAUGGGUGGGUGCAAAGGGCAGUCUGACAAGU
>642	324.59	0.97768	337.202	311.978	GUCGACGUACUUCAUAGGGUCAUCUCUAUAGGGUCGUCACUCUUUGACUCUUCAAAAGAGCCACUGAAUCCAACAUGGUUGAUGAGCCCCAUAACCUUUGUACCCCAGAGUGAGAAACCGAAAUUGAAUCUAAAUUAGCUUGGUCCGCAAUCCUUAACGGUUCGGCCAUCUAUAAUUUUGAAUAAUAAUUUUGCUUAGCCGUUGCAUUUGUAGUUCUUUCCCUUGGCAGUAAUUACAAUAUUUUAUGGCCAGAUGAUCUUGACCCAUCCUAUGUCCUUCUUUUUUGAAGGGAUAGGACUCUAUGGGUGGGUACAAAUGGCAGUCUGAGAAUU
>643	244.062	0.732918	256.567	231.557	GUCGACGUACUUCAUAGGAUCAUUUCUAUAGGAAUCGUCGCUCUUUGACUCUUCAAAAGAGCCACUGAAUCCAACUUGGUUGAUGAGUCCCAUAACCCUUGUACCCCGGAGUGCGAAACCGAAAUUGAAUCUAAAUUAGCUUGGUCCGCAAUCCUUAGCGGGUCGGCCAUCUAUAAUUUUGAAUAAAAAUUUUGCUUUGCCGUUGCAUUUGUAGUUUUUUCCUUUCGAAGUAAUUACAAUAUUUCAUGGCGCGACGAUCUUGACCCAUCCUAUGUAUUUCUUUUUUGAAGGGAUAGGGCUAUAUGGGUCGGUACAAAUGGCAGUCUGACAAGU
>644	263.585	0.793932	269.186	257.985	GUCGACGUACUUCAUAGGAUCAUUUCUAUAGGAAUCGUCACUCUUUGACUCUUCAAAAGAGCCACUGAAUCUAACUUGAUUGAUGAGUCCCAUAACCUUUGUACCCCAGAGUGAGAAACCGAAAUUGUUCUAAAUUAGCUUGGUCCGCAAUCCUUAGCGGUUCGGCCAUCUAUAAUUUUGAAUAAAAAUUUUGCUUUGCCGUUGCAUUUGUAGUUUUUUCCUGUGGAAGUAAUUACAAUAUUUCAUGGCGAGAUGAUCUUGACCCAUCCUAUGUACUUCUUUUUUGAAGGGAUAGGGCUCUAUGGGUGGGUUCAGAUGGCACUCUGCCAAGU
>645	156.213	0.473373	163.812	148.614	GUCGACGUACUUCAUAGGAUCAUUUCUAUAGGAAUCGUCACUCUUUGACUCUUCAAAAGAGCCACUGAAUCCAACUUGGUUGAUGAGUCCCAUAACCUUUGUACCCCAGAGUGAGAAACCGAAAUUGAAUCUAAAUUAGCUUGGUCCGCAAUCCUUAGCGGUUCGGCCAUCUAUAAUUUUGAAUAAAAAUUUUGCUUUGCCGUUGCAUUUGUAGUUUUUUCCUUUAGUAAUUACAAUAUUUUAUGGCGCGAUGAUCUUGACCCAUCCUAUGUACUUCUUUUUUGAAGGGAUAGGGCUCUAUGGGUGGGUACAAAUGGCAGUCUGACAAGU
>646	218.533	0.674486	250.887	186.18	GUCGACGUACUUCAUAGGAUCAUUUCUAUAGGAAUCGUCACUCUUUGACUCUUCAAAAGAGCCACUGAAUCCAACUUGGUUGAAUAACCUUUGUACCCCAGAGUGAGAAACCGAAAUUGAAUCUAAAUUAGCUUGGUCCGCAAUCCUUAGCGGUUCGGCCAUCUAUAAUUUUGAAUAAAAAUUUUGCUUUGCCGUUGCAUUUGUAGUUUUUUCCUUUGGAAGUAAUUACAAUAUUUUAUGGCGCGAUGAUCUUGACCCAUCCUAUGUACUUCUUUUUUGAAGGGAUAGGGCCUAUGGGUGGGUACAAAUGGCAGUCUGACAAGU
>647	254.855	0.765331	245.337	264.374	GUCGACGUACUUCAUAGGAUCAUUUCUAUAGGAAUCGUCACUCUUUGACUCUUCACAAGAGCCACUGAAUCCAACUUGGUUGAUGAGUCCCAUAACCUAUGUACACCAGAGUGAGAAACCUAAAUUGAAUCUAAAUUAGCUUGGUCCGCAAUCUUUAGCGGUUCUGCCAUCUAUAAUUUUGAGUAAAAAUUUUGCUUUGCCGUUGCAUUUGUAGUUUUUUCCUUUGGAAGUAACUACAAUAUUUUAUAGCGCGAUGAUCUUGACCCAUCCUAUGUACUUCUUUUUUGAAGGUAUGGGGCUCGAUGGGUGGUUACAAAUGGCAGUCUGACAAGU
>648	231.173	0.694213	237.92	224.426	GUCGACGUACUUCAUAGGAUCAUUUCUACAGGAAUCAUCACUCUUUGACUCUUCAAAAGAGCCAAUGAAUCCAACUUGGUUGAUGAGUCCCAUAACCUGUGUACCCCAGAGUGAGAAACCGAAAUUGAAUCUAAAUUAGCUUGGUCCGCAAUCCUUAGCGGUUCGGCCAUCUAUUAUCUUGAAUAAAAAUUUUUCUUUGCCGUUGCAUUUGUAGUUUUUUCCUUUGGAAGUAAUUACAAUAUUUUAUGGCUCCAUGAUCUUGACCCAUCCUAUGUACUUCUUUUUUGAAGGGAUAGGGCUCGAUGGAUGGGUACAAAUGGCAGUCUGACAAGU
>649	245.28	0.736575	250.894	239.665	GUCGACGUACUUCAUAGGAUCAUUGCUAUAGCAAUCGUCACUCUUUGACUCUUCGAAAGAGCCACUGAAUGCAACUCGGUUGAUGAGUCCCAUAACCUUUGUACCCCAGAGUGAGAACCCGAAAUUGAAUCUAAAUUAGCUUGGUCCGCACUCCUUAGCGGUUCGGGCAUCUAUAAUUUUGAAUAAAAAUUUUGCUUUGCCCUUGCAUUUGUAGUUUUUUCCUUUGGAAGUAAUAACAAUAUUUUAUGGCGCGAUGAUCUUGACCCAUCCUAUGUACUUCUUUUUUGAAGGGAUAGGGCUCUAUGGGCGGGUACAAAUGGCAGUCUGACAAGU
>650	192.92	0.582841	228.722	157.119	GUCGACGUAAUUCAUAGGAUCAUUUCUAUAGGAAUCGUCACUCUUUGACUCUUCAAAAGAGCCACUGAAUCCAACUUGGUUGAUGAGUCCCACAACCUUUGUACCCCAGAGUGAAAACCGAAAUUGAAUCUAAAUUAGCUUGGUCCGCAAUCCUUAGCGGUUCGGCCAUCUAUAAUUUUGAAUAAAAAUUUUGUUUGCCGUUGCAUUUGUAGUUUUUUCCUUUGGAAGUAAUUACAAUAUUUUAUGGCGCGAUGAUCUUGACCCAUCCUAUGUACUUCUUUUUUGAAGGGAUAGGGCUCUAUGGGUGGGUACAAAUGGCAGUCUGACAAGU
>651	260.605	0.782596	290.516	230.693	GUCGACGUACUUCAUAGGAUCAUUUCUAUAGGAUUCGUCACUCUUUGACUCUACAAAAGAGCCACUGAAUCCAACUUGGUUGAUGCGUCCCAUAAGCUUUGUACCCCAGAGUGAGUAACCGAAAUUGAAUCUAAAUUAGCGUGGUCCGCAAUCCUUAGCGGUUCGGCCAUCUAUAAUUUUGAAUAAAAAGUUUGCUUUGCCGUUGCAUUUGUAUUUGUGUCCUUUGGAAGUAAUUACAAUAUUUUAUGGCGCGACGAUCUUGACCCAUCCUAUGUACUUCUUUUUUGAAGGGAUAGGGCUCUAUGGGUGGGUACAAAUGGCAGUCUGACAAGU
>652	282.14	0.849818	276.854	287.425	GUCGACGUACGUGAUAGGAUCAUUUCUAUAGGAAUCGUCACUCUUUGACUCUUCAAAAGAGCCACUGAAUCCAACUUGGUUGAUGAGUCCCAUAACCUUUGUACCCCAGAGUGAAAAACCGAAAUUGAAUCUAAUUAGCUUGGUCCGCAAUCCUUAGCGGUACGGCCAUCUAUAAUUUUGAAUAAAAAUUUUGCUUUGCCGUUGCAUUUGUAGUUUUUACCUUUGGUAGUAAUUACAAUAUUUUAUGGUGCGAUGACCUUGACCAAUCCUAUGUACUUCCUUUUUGAAGGGAUAGGGCUCUAUGGGUGGGUACAAAUAGCAGUCUGCCAAGU
>653	264.422	0.801279	262.711	266.133	GUCGACGUACUUCAUAGGAUCAUUUCUAUAGGAAUCGUCACUCUUUGACUCUUCAAAAGAGCCACUGAAUCCAACUUGGUUGAUGAGUCACAUAACCUUUGUACCCCAGAGUGAGACACCGAAAUGGAAUCUAAAUUAGCUUGGUCCGCAAUCCUUAGCGGUUCGGCCAUCUAUAAUUUUGAAUAAAAAUUUUGCUUUGCCGUUGCAUUUGUAGUUUUUUCCUGGAAGUAAUUACAAUAUUUUAUGGCGCGAUGAUCUUGACCCAUCCUAUGUACUUCUUUUUUGAAGGGAUAGGGCUCUAUGGGUUGGUACAAUUGGCAGUCUGCAAGU
>654	220.664	0.691737	259.794	181.534	GUCGACGUACUUCAUAGGAUCAUUUCUAUAGGAAUCGUCACUCUUUGACUCUUCAAAAGAGCCACUGAAUCCAACUUGGUUGAUGAGUCCCAUACCGUGAGAAACCGAAAUUGAAUCUAAAUUAGCUUGGUCCGCAAUCCUUAGCGGUUCGGCCAUCUAUAAUUUUGAAUAAAAAUUUUGCUUUGCCGUUGCAUUUGUAGUUUUUUACUUUGGAACUAAUUACAAUAUUUUAUGGCGCGAUGAUCUUGACCCAUCAUAUGUACUUCUUUUUUGAAGGGAUAGGGCUCUAUGGGUGGGUACAAAUGGCAGUCUGACAAGU
>655	123.478	0.370806	132.418	114.539	GUCGACGUACUUCAUAGGAUCAUUUCUAUAGGAAUCGUCAGUCUGUGACUCUUCAAAAGAGCCACUGAAUCCAACUUGGUUGAUGAGUCCCAUAACCUUUGUACCCCAGAGUGAGAAACCGAAAUUGAAUCUAAAUUAGCUUGGUCCGCAAUCCUUAGCGGUUCGGCCAUCUAUAAUUUUGAAUAAAAAUUUUGCUUUGCCGUUGCAUUUGUAGUUUUUUCCUUUGGAAGUAAUUACAAUAUUUUAUGGCGCGAUGAUCUUGACCCAUCCUAUGUACUUCUUUUUUGAAGGGAUAGGGCUCUAUGGGUGGGUACAAAUGGCAGUCUGACAAGU
>656	177.914	0.534276	186.481	169.347	GUCGACGUACUUCAUAUGAUCAUUUCUAUAGGAAUCGUCACUCUUUGACUCUUCAAAAGAGCCACUGUAUCCAACUUGGUUGCUGAGUCCCAUAACCUUUGUAUCCCAGAGUGAGAAACCGAAAUUGAAUCAAAAUUAGCUUGGUCCGCAAUCCUUAGCGGUUCGGCCAUCUAUAAUUUUGAUUAAAAAUUUUGCUUUGCCGUUGCAUUUGUAGUUUUUUCCUUUGGAAGUAAUUACAAUAUUUUAUGGCGCGAUGAUCUUGACCCAUCCUAUGUACUUCUUUUUUGAAGGGAUAGGGCUCUAUGGGUGGGUACAAAUGGCAGUCUGACAAGU
>657	218.691	0.656729	227.742	209.639	GUCGACGUACUUCAUAGGAUCAUUUAUAUAGAAAUCGUCACUCUUUGACUCUUCAAAAGAGCCACUGAAUCCAACUUGGUUGAUGAGUCCCAUAACCUUCGUACCCCAGAGUGAGAAACCGAAAAUGAAUCUAAAUUAGCUUGGUCCGCAAUCCUUAGCGGUUCGGCCAUCUAUAAGUUUGAACAAAAAUUUUGCUUUGCCGUUGCAUUUGUAGUUUUUUCCUUUGGAAGUAAAUACAAUAUUUUAUGGCGCGAUGAUCUUGACCCAUCCUAUGUACUUCUUUUUUGAAGAAAUAGGGCUCUAUGGGUGGCUACAAAUGGCAGUCUGACAAGU
>658	163.552	0.494115	208.2	118.904	GUCGACGUACUUCAUAGGAUCAUUUCUAUAGGAUCGUCACUCUUUGACUCUUCAAAAGAGCCACUGAAUCCAACUUGGUUGAUGAGUCCCAUAACCUUUGUACCCCAGAGUGAGAACCGAAAUUGAAUCUAAAUUAGCUUGGUCCGCAAUCCUUAGCGGUUCGGCCAUCUAUAAUUUUGAAUAAAAAUUUUGCUUUGCCGUUGCAUUUGUAGUUUUUUCCUUUGGAAGUAAUUACAAUAUUUUAUGGCGCGAUGAUCUUGACCCAUCCUAUGUACUUCUUUUUUGAAGGGAUAGGGCUCUAUGGGUGGGUACAAAUGGCAGUCUGACAAGU
>659	140.331	0.422683	158.318	122.343	GUCGACGUACUUCAUAGGAUCAUUUCUAUAGGAAUCGUCACUCUUUGACUCUUCAAAAGAGCCACUGAAUCCAACUUGGUUGAUGAGUCCCAUAACCUUUGUACCCCAGAGUGAGAAACCGAAAUUGAAUCUAAAUUAGCUUGGUCCGCAAUCCUUAGCGGUUCGGCCAUCUAUAAUUUUGAAUAAAAAUUUGCUUUGCCGUUGCAUUUGUAGUUUAUUCCUUUGGAAGUAAUUACAAUAUUUUAUGGCGCGAUGAUCUUGACCCAUCCUAUGUACUUCUUUUUUGAAGGGAUAGGGCUCUAUGGGUGGGUACAAAUGGCAAUCUGACAAGU
>660	246.788	0.743338	266.374	227.202	GUCGACGUACUUCAUAGGAUCAUUUCUAUAGGAAUCGUCACUCUUUGACUUUUCAAAAGAGCCUCUGAAUCCAACUUGGUUGAUGAGUCCCAUAACCUUUGUACCCUAGAGUUAGAAACCGAAAUUGAAGCUAAAUUAGCUUGGUCCGCAAUCCUUAGCGGUUCGGCCAUCUCUCAUUUUGAAAAAAAUUUUGCUUUGCCGUUGCAUUUGUAGUUUUUUCCUUUGGAAGUAAUUACAAAAUUUUAUGGCGCGAUGAUCUUGACCCAUCCUAUGUACUUCUUUUUUGAAGGGAUAGGGCUAUAUGGGUGGGUACAAAUGGCAGUCUGACAAAU
>661	282.61	0.858997	304.72	260.5	GUCGACGUACUUCAUAGGAUCAUUUCUAUAGGAAUCGUCACACUUUGAUUCUUCAAAAGAGCCACUGACUCCAACUUGGUUGAUGAGUCCCAUAACCUUUGUACCCAGUGAGAAACCGAAAUUGAAUCUAAAUUAGCUUGGUCCGCAAUCCUUAGCGGUUUCGCCAUGUAUAAUUUUGAAUAAAAAUUUUGCUUUGCCGUUGCAUUUGUAGUUUUUUCCUUGGAAGUAAUUACAAUAUUUUAUGGCGCGAUGAUCUUGACCCAUCCUAUGUACUUCUUUUUUGAAGGGAUAGGGCUCUAUGGGUGGGUACAAAUGGCAGUCUGACAAGU
>662	247.04	0.741861	271.25	222.829	GUCGACGUACUUCAUAGGAUCAUUUCUAUAGGAAUCUUCACUCUUUGACUCUUCAAAAGAGCCACUGAAUCCAACAUGGUUGAUGAGUCCCAUAACCUUUGUACCCCAGAGUGAGAGACCGAAAUUGAAUCUAAAUUAGCUUGGUGCGCAAUCCUUAGCGGUUCGGCAAUCUAUAAUUUUGAAUAAACAAUUUGCUUUGCCGUUGCAUUUGUAGUGUCUUCCUUUGGAAGUAACUACAAUAUUUUAUGGCGCGAUGAUCUUGACCCAUCCUAUGUACUUCUUUUUUGAAGGGAUAGGGCUCUAUGGGUUGGUACAAAUGGCAGUCUGACAAGU
>663	236.121	0.709071	241.946	230.296	GUCGACGUACUUCCUAGCAUCAUUUCUAUAGGAAUCGUCACUGUUUGACUCUUCAAAAGAGCCACUGAAUCCAACUUGGUUGAUGAGUCCCAUAACCUUUGUACACCAGAGUGAGAAACCGAAAUUGAAUCUAAAUUAACUUGGUCCGCAAUCCUUAGCGGUUCGGCCAUCUAUAAUUUUGAAUUAAAAUUUUGCUUUGCCGUUGCAUUUGUAGUUUUUUCCUUUGGGAGUAAUUACAAGAUUUUAUGGCCCGAUGAUCUUGACCCAUCCUAUGUACUUCUUUUUUGAAGGGAUAGGGCUCUAUGGGUGGGUACAAAUGGCAGUCUGAAAAGU
>664	291.096	0.874162	309.497	272.695	GUCGACGUACUUCAUAGGAUCAUUUCUAUAGGAAUCGUCACUCUUUGACUCUUCAAUAGAGCCACAGAAUCCAACUUGGGUGAUGAGUCCCAUAAACUUUGUACCCGAGAGUGAGAAACCGAAAUUGAUUCUAAAUUAGCGUGGUCCGCAAUCCUUAGCGGUUCGGCCAUCUAUAAUUUUGAAUAAUAAUUUUGCUUUGCCGUUGCAUUUGUAGUUUUUUCCUUUGGAAGUAAUUACUAUAUUUUAUGGCGCGAUGAUCUUGACCCAUCCUAGGUACUUCUUUUUUGAAGGGAUAGCGCUCUAUGGGUCGGUACAAAUGGCAUUCUGACAAGU
>665	179.908	0.541891	184.463	175.353	GUCGACGUACUUCAUAGGUUCAUUUCUAUAGGAAUCGUCACUCUUUGACUCUUCAAAAGAGCCGCUGAAUCCAACUUGGUUGAUGAGUCUCAUAACCUUUGUACCCCAGAGUGAGAAACCGAAAUUUAAUCAAAAUUAGCUUGGUCCGCAAUCCUUAGCGGUUCGGCCAUCUAUAAUUUUGAAUAAAAAUUUUGCUUUGCCGUUGCAUUUGUAGUUUUUUCCUUUGGAAGUAAUUACAAUAUUUUAUGGCGCGAUGAUCUUGACCCAUCCUAUGUACUUCUUUUUUGAAGGGGUAGGGCUCUAUGGGUGGGUACAAUGGCAGUCUGACAAGU
>666	236.04	0.710965	250.038	222.043	GUCGACGUACUUCAUAGGAUCAUUUUAUAGGAAUCGUCACUCUUUGACUCUUCAAAAGAGCCACUGAAUCCAACUUGGUUGAUGAGUCCCAUAGCCUUUGUACCCCAGAGUCAGAAACCGACAUUAAAUCUAAAUUAGCUUGGUCCGCAAUCCUUAGCGGUUCGGCCAUCUAUAAUUUUGAAUAAAAAGUUUGCUUUGCCGUUGCAUUUGUAGUUUUUUCCUUCGGAAGUAAUUACAAUAUUUUAUGGCGCGAUGAUCUUGACCCAUCCUAUGUACUUCUUUUUUGAAGCGAUAAGGCUCUAUGGGUGGGUAAUAAUGGCAGUCUGACAAGU
>667	185.529	0.557144	189.282	181.776	GUCGACGUACUUCAUAGGAUCAUUUCGAUAGGAAUCGUCACUCUUUGACUCUUCAAAAGAGCCACUGAAUCCAACUUGGUUGAUGAGGCCCAUAACCUUUGUACCCCAGACUGAGAAACCGAAAUUGAAUCUAAAUUAGCUUGGUCCGCAAUCCUUAGCGGUUCGGCCAUCUAUAAUUUUGAAUAAAAAUUUUGCUUUGCCGUUGUAUUUGUAGUUUUUUCCUUUGGAAGUAAUUACAAUAAUUUAUGGCGCGAUGAUCUUGACCCAUCCUAGGUACUUCUUUUUUGAAGGGAUAGGGCUCUAUGGGUAGGUACAAAUGGCAGUCUGACAAGU
>668	152.755	0.458724	165.327	140.184	GUCGACGUACUUCAUAGGAUCUUUUCUAUAGGCAUCGUCACUCUUUGACGCUCCAAAAGAGCCACUGAAUCCAACUUGGUUGAUGAGUCCCAUAACCUUUGUACCCCAGAGUGAGAAACCGAAAUUGAAUCUAAAUUAGCUUGGUCUGCAAUCCUUAGCGGUUCGGCCAUCUAUAAUUUUGAAUAAAAAUUUUGCUUUGCCGUUGCAUUUGUAGUUUUUUCCUUUGGAAGUAAUUACAAUAUUUUAUGGCGCGAUGAUCUUGACCCAUUCUAUGUACUUCUUUUUUGAAGGGAUAGGGCUCUAUGGGUGGGUACAAAUGGCAGUCUGACAAGU
>669	225.971	0.680637	240.489	211.454	GUCGACGUACUUCAUAGGAUCAUUUUUAUAGGAAUCGUCACUCUUUGACUCUUCAAAAGAGCCACUAUAUCCAACUUGGUUGAUGAGUCCCAUAACCUUUGUACGCCAGAGUGAGAAACCGAAAUUGAAUCUAAAUUAGCUUGGUCCGCAAUCCUUAGCGGUUCGGCUAUCUAUAAUUUUGAUAAAAAUUUUGCUUUGCCGUUGCAUUUGUAGUUUUUUCCUUUGGAAGUAAUUACAAUAUUUUAUGGCGCGAUGAUCGUGACACAUCCUAUGUACUUCUUUUUUGAAGGGAUAGGGCUCUAUGGGUGGGUACAAAUGGCAGUCUGACAAGU
>670	156.794	0.473698	200.788	112.8	GUCGACGUACUUCAUAGGAUCAUUUCUAUAGGAAUCGUCACUCUUUGACUCUUCAAAAGAGCCACUGAAUCCAACUUGGUUGAUGACCCAUAACCUUUGUACCCCAGAGUGAGAAACCGAAAUUGAAUCUAAAUUAGCUUGGUCCGCAAUCCUUAGCGGUUCGGCCAUCUAUAAUUUUGAAUAAAAAUUUUGCUUUGCCGUUGCAUUUGUAGUUUUUUCCUUUGGAAGUCAUUACAAUAUUUUAUGGCGCGAUGAUCUUGACCCAUCCUAUGUACUUCUUUUUUGAAGGGAUAGGGCUCUAUGGGUGGGUACAAAUGGCAGUCUGACAAGU
>671	146.035	0.441194	179.11	112.96	GUCGACGUACUUCAUAGGAUCAUUUCUAUAGGAUCGUCAUCUUUGACUCUUCAAAAGAGCCACUGAAUCCAACUUGGUUGAUGAGUCCCAUAACCUUUGUACCCCAGAGUGAGAAACCGAAAUUGAAUCUAAAUUAGCUUGGUCCGCAAUCCUUAGCGGUUCGGCCAUCUAUAAUUUUGAAUAAAAAUUUUGCUUUGCCGUUGCAUUUGUAGUUUUUUCCUUUGGAAGUAAUUACAAUAUUUUAUGGCGCGAUGAUCUUGACCCAUCCUAUGUACUUCUUUUUUGAAGGGAUAGGGCUCUAUGGGUGGGUACAAAUGGCAGUCUGACAAGU
>672	280.943	0.848769	293.95	267.935	GUCGACGUACUUCAUAGGAUAUUCCUAUAGUAAUCGUCACUAUUUGACUCUUCAAAAGAGGCACUGAAUCCAACUUGGUUGAUGAGUCCCAUAACCUUUGUACCCCUGAGUGAGAAACCGAAAUUGAAUCUAAAUUAGCUUGUCCGCAAUGCUUAGCGGUUCGGCCAUCUAUAAUUUUGAAUAAAAAUUUUGCUUUGCCGUUGCAUUUCUAGUUUUUUCCUUUGGAAGUAAUUACAAUAGUUUAUGGCGCGAUGAUCUUGACCCAUCCUAUGUACUUCUUUUUUGAAGGGAUAGGGCUCUAUGGGUGGGUACAAAUGGCAGUCUGACAAGU
>673	127.186	0.381941	133.146	121.226	GUCGACGUACUUCAUAGGAUCAUUUCUAUAGGAAUCGUCACUCUUUGACUCUUCAAAAGAGCCACUGAAUCCAACUUGGUUGAUGAGUCCCAUAACCUUUGUACCCCAGAGUGAGAAACCGAAAUUGAAUCUAAAUUAGCUUGGUCCGCAAUCCUUAGCGGUUCGGCCAUCUAUAAUUUUGAAUAAAAAUUUUGCUUUGCCGAUGCAUUUGUAGUUUUUUCCUUUGGAAGUAAUUACAAUAUUUUAUGGCGCGAUGAUCUAGACCCAUCCUAUGUACUUCUUUUUUGAAGGGAUAGGGCUCUAUGGGUGGGUACAAAUGGCAGUCUGACAAGU
>674	247.683	0.743791	234.249	261.116	GUCGACGUACUUCAUAGGAUCAUUUCUAUAGGAAUCGUCACUCUUUGACUCUUCAAAAGAGCCACAGAAUCCAACUUGGUUGAUGAGUCCCAUAACCUUUGUACCCCAGAGUGAAAAACCGGAAUUGAAUCUAAAUUAGCUUGGUCCGCAAUCCUUAGCGGUUCGGCCAUCUAGAAUUUUGAAUAAAAAUUUUGCUUUGCCGUUGCAUUUGUAGUUUUUUCCUUUGGAAGUAAUUACAAUAUUUUAUGGCGCGAUGAUCUUGACCCAUCCUAUGUACUUCUUUUUUGAAGGGAUAGUCCUCUAUCGGUUGGUACAAAUUGCAGUCUGCCAAGU
>675	154.741	0.464688	154.698	154.784	GUCGACGUACUUCAUAGGAUCAUUUCUAUAGGAAUCGUCACUCUUUGACUCUUCAAAAGAGCCACUGAAUCCAACUUGGUUGAUGAGUCCCAUAACCUUUGUACCCCAGGGUGAGAAACCGAAAUUGAAUCUAAAUUAGCUUGGUCCGCAAUCCUUAGCGGUUCGGCCAUCUAUAAUUUUGAAUAAAAAUUUUGCUUUGCCGUUGCAUCUGUAGUUUUUUCCUUUGGAAGUAAUUACAAUAUUUUAUGGCGCGAUGAUCUUCACCCAUCCUAUGUACUUCUUUUUUGAAGGGAGAGGGCUUUAUGGGUGGGUACAAAUGGCAGUCUGACAAGU
>676	167.778	0.503837	173.136	162.419	GUCGACGUACUUCUUAGGAUCAUUUCUAUAGGAAUCGUCACUCUUUGACUCUUCAAAAGAGCCACUGAAUCCAACUUGGUUGAUGAGUCCCCUAACCUUUGUACCCCAGAGUGAGAAACCGAAAUUGAAUCUAAAUUAACUUGGUCCGCAAUCCUUAGCGGUUCGGCCAUCUAUAAUUUUGAAUAAAAAUUUUGCUUUGCCGUUGCAUUUGUAGUUUUUUCCUUUGGAAGUAAUUACAAUAUUUUUUGGCGCGAUGAUCUUGACCCAUCCUAUGUACUUCUUUUUUCAAGGGAUAGGGCUCUAUGGGUGGGUACAAAUGGUUGUCUGACAAGU
>677	196.201	0.589192	199.596	192.806	GUCGACGUACUUCAUAGGAUCAUUUCUAUAGGAAUCUUCACUCUUUGACUCUUCAAAAGAGCCACUGAAUCCAACUUGGAUGAUGAGUCCGAUAACCCCUGUACCCCAGAGUGAGAAACCGAAAUUGAAUCUAAAUUAGCUUGGUCCGCAAUCCUUAACGGUUCGGCCAUCUUUAAUUUUGAAUAAAAAAUUUGCUUUGCCGUUGCAUUUGUAGUUUUUUCCUUUGGAAGUAAUUACAAAAUUUUAUGGCGCGAUGAUCUUGACCCAUCCUAUGUACUUCUUUUUUGAAGGGAUAGGGCUCUAUGGGUGGGUAAAAAUGGCAGUCUGACAAGU
>678	114.638	0.344258	123.313	105.963	GUCGACGUACUUCAUAGGAUCAUUUCUAUAGGAAUCGUCACUCUUUGACUCUUCAAAAGAGCCACUGAAUCCAACUUAGUUGAUGAGUCCCAUAACCUUUGUACCCCAGAGUGAGAAACCGAAAUUGAAUCUAAAUUAGCUUGGUCCGCAAUCCUUAGCGGUUCGGCCAUCUAUAAUUUUGAAUAAAAAUUUUGCUUUGCCGUUGCAUUUGUAGUUUUUUCCUUUGGACGUAAUUACAAUAUUUUAUGGCGCGAUGAUCUUGACCCAUCCUAUGUACUUCUUUUUUGAAGGGAUAGGGCUCUAUGGGUGGGUACAAAUGGCAGUCUGACAAGU
>679	132.654	0.399559	158.265	107.042	GUCGACGUACUUCAUAGGAUCAUUUCUAUAGGAAUCGUCACUCUUUGACUCUUCAAAAGAGCCACUGAAUCCAACUUGGUUGAUGAGUCCCUAACCUUUGUACCCCAGAGUGAGAAACCGAAAUUGAAUCUAAAUUAGCUUGGUCCGCAAUCCUUAGCGGUUCGGCCAUCUAUAAUUUUGAAUAAAAAUUUUGCUUUGCCGUUGCAUUUGUAGUUUUUUCCUUUGGAAGUAAUUACAAUAUUUUAUGGCGCGAUGACCUUGACCCAUCCUAUGUACUUCUUUUUUGAAGGGAUAGGGCUCUAUGGGUGGGUACAAAUGGCAGUCUGACAAGU
>680	147.029	0.441529	157.587	136.471	GUCGACGUACUUCAUAGGAUCAUUUCUAUAGGAAUCGUCAGUCUUUGACUCUUCAAAAGAGCCACUGAAUCCUACUUGGUUGAUGAGUCCCAUAACCUUUGUACCCCAGAGUGAGAAACCGAAAUUGAAUCUAAAUUAGCUUGAUCCGCAAUCCUUAGCGGUUCGGCCAUCUAUAAUUUUGAAUAAAAAUUUUGCUUUGCCGUUGCAUUUGUAGUUUUUUCCUUUGGAAGUAAUUACAAUAUUUUAUGGCGCGAUGAUCUUGACCCAUCCUAUGAACUACUUUUUUGAAGGGAUAGGGCUCUAUGGGUGGGUACAAAUGGCAGUCUGACAAGU
>681	147.064	0.441633	156.323	137.804	GUCGACGUACGUCAUAGGAUCAUUUCUAUAGGAAUCGUCACUCUUUGACUCUUCAAAAGAGCCACUGAAUCCAACUUUGUUGAUGAGUCCCAUAACCUUUGUACCCCAGAGUGAGAAACCGAAAUUGAAUCUAAAUUAGCUUGGUCUGCAAUCCUUAGCGGUUCGGCCAUCUAUAAUUUUGAAUAAAAAUUUUACUUUGCCGUUGCAUUUGUAGUUUUUUCCUUUGGAAGUAAUUACAAUAUUUUAUGGCGCGAUGAUCUUGACCCAUCCUAUGUACUUCUUUUUUGAAGGGUUAGGGCUCUAUGGGUGGGUACAAAUGGCAGUCUGACAAGU
>682	170.205	0.514214	162.06	178.35	GUCGACGUACUUCAUAGGAUCAUUUCUAUAGGAAUCGUCACUCUUUGACUCUUCAAAAGAGCCACUGAAUCCAACUUGGUUGAUGAGUCCCAUAACCUUUGUACCCCAGAGUGAGAAACCGAAAUUGAAUCUAAAUUAGCUUGGUCCGCAAUCCUUAGCGGUUCGGCCAUCUAUAAUUUUGAAUAAAAAUUUUGCUUUGCCGUUGCAUUUGUAGUUUUUUCUUUGGAAGUAAUUACAAUAUUUUAUGGCGCGAUGAUCUUGACCCAUCCUAUGUACUUCUCUUUGAGGGGAUAGGCCUAUAUGGGUGGGUACAAAUGGCAGUCUGACAAGU
>683	207.485	0.623079	215.145	199.825	GUCGACGUACUUCAUAGGAUCAUUUCUAUAGCAAUCGUCACUCUAUGACUCUUCAAAAGAGCCACAGAAUCCAACUUGGUUGAUGAGUCCCAUAACCUUUGUACCCCAGAGUGAGAAACCGAAAUUGAAUCUAAAUUAGCUUGGUCCGCAAUCCUUAGCGGUUCGGCCAUCUCUAAUCUUGAAUAAAAAUUUUGCUUUGCCGUGGCAUUUGUAGUUUUUUCCUUUGGAAGUAAUUACAAUAUUUUAUGGCGCGAUGAUUUUGACCCAUCCAAUGUACUUCUUAUUUGAAGGGAUAGGGCUCUAUGGGUGGGUACAAAUGGCAGUCUGACAAGU
>684	217.907	0.654375	229.742	206.072	GUCGACGUACUUCAUUGGAUCAUUUCUAUAGGAAUCGUCACUCUGUGACUCUUCAAAAGAGCCACUGAAUCCAACUUGGUUGAUGCGUCCCAUAUCCUUUGUACCCCAGAGUGAGAAACCGAAAUUGAGUCUAAAUUAGCUUGGUCCGCAAUCCUUACCGGUUCGGCCAUCUAUUAUUUUGAAUAAAAAUUUUGCUUUGCCGUUGCAUUUGUAGUAUUUUCCUUUGGAAGUAAUUACAAUAUUUUAUGGCGCGAUGAUCUUGACCCAUCCUAGGUACUUCUUUUUUGAAGGGAUAGGGCUCUAUGGGUGGGUGCAAAUGGCAGUCUGACAAGU
>685	144.251	0.446598	107.875	180.627	GUCGACGUACUUCAUAGGAUCAUUUCUAUAGGAAUCGUCACUCUUUGACUCUUCAAAAGAGCCACUGAAUCCAACUUGGUUGAUGAGUCCCAUAACCUUUGUACCCCAGAGUGAGAAACCGAAAUUGAAUCUAAAUUAGCUUGGUCCGCAAUCCUUAGCGGUUCGGCCAUCUAUAAUUUUGAAUAAAAAUUUUGCUUUGCCGUUGCAUUUGUAGUUUUUUCCUUUGGAAGUAAUUACAAUAUUUUAUGGCGCGAUGAUCUUGACCCAUCCUAUGUACUUCUUUUUUGAAGGGAUAGGGCUCUAUGGGUGGGUACAAAUGAAGU
>686	152.859	0.459036	144.212	161.506	GUCGACGUACUUCAUAGGAUCAUUUCUAUAGGAAUCGUCACUCUUUGACUCUUCAAAAGAGCCACUGAAUCCAACUUGGUUGAUGAGUCCCAUAACCUUUGUACCCCAGAGUGAGAAACCGAAAUUGAAUCCAAAUUAGCUUGGUCCGCAAUCCUUAGCAGUUCGGCCAUCUAUAAUUUUGAAUAAAAAUUUUGCUUUGCCGUUGCAUUUGUAGUUUUUUCUUUUGGAAGUACUUACAAUAUUUUAUGGCGCGAUGAUCUUGACCCAUCCUAUGUACUUCUUUUUUGAAGGGAUAGGUCUCUAUGGGUGCGUACAAAUGGCAGUCUGACAAGU
>687	102.514	0.307851	108.697	96.3321	GUCGACGUAGUUCAUAGGAUCAUUUCUAUAGGAAUCGUCACUCUUUGACUCUUCAAAAGAGCCACUGAAUCCAACUUGGUUGAUGAGUCCCAUAACCUUUGUACCCCAGAGUGAGAAACCGAAAUUGAAUCUAAAUUAGCUUGGUCCGCAAUCCUUAGCGGUUCGGCCAUCUAUAAUUUUGAAUAAAAAUUUUGCUUUGCCGUUGCAUUUGUAGUUUUUUCCUUUGGAAGUAAUUACAAUAUUUUAUGGCGCGAUGAUCUUGACCCAUCCUAUGUACUUCUUUUUUGAAGGGAUAGGGCUCUAUGGGUGGGUACAAAUGGCAGUCUGACAAGU
>688	255.015	0.768116	281.457	228.572	GUCGACGUACUUCAUAGGAUCAUUUCUAUAGGACUCGUCACUCUUUGACUCUUCAAAAGAGCGACUGAAUCCAACUUGGUAGAUCAGGCCCAUAACCUUUGUACCCCAGAGUAAGAAACCAAAUUGAAUCUAAAUCAGCAUGGUCCGCAAUCCUUAGCGGUUCGGCCAUCUAUAAUUUUGAAUAAAAAUUUUGCUUUGCCGUUGCAUUUGUAGUUUUUUCCUUUGGAAGUAAUUACAAUAUUUUAUGGCGCGAUGAUCUUGACCCAUCCUAUGUACUUCUUUUUUGAAGGGAUGGGGCUCUAUGGGUGGGUACAAAUGGCGGUCUGACAAGU
>689	254.929	0.765552	278.074	231.783	GUCGACGUACUUCAUAGGAUCAUUUCUCUAGGAAUCGUCACUCUUUCACUCUUCAAAAGAGCCACUGAAUCCAAAUUGGUUGAUGAGUCCCAUCACCUUUGUACCCCAGAGUGAGAAACCGAAAUUGAAUCGAAAUUAGCUUGGUCCGCAAUAGUUAGCGGUUCGGCCAUCUAUAAUUUUGAAUAAAAAUUUUGCGUUGCCGUUGCAUUUGUAGUUUUUUCAUUUGGAAGUAAUUACAAUAUUUGAUGGCGCGAUGAUCUUGACCCAUCCUAUGUACUUCUUUUUUGAAGGGAUAGGGCUCUAUGGGUGGUUACAAAUGGCAGUCUGACAAGU
>690	190.98	0.573513	197.453	184.507	GUCGACGUACUUCAUAGGAGCAUUUCUAUAGGGAUCGUCACUCUUUGACUCUUCAAAAGAGCCACUGAAUCCAACUUGGUUGAUGAGUCCCAUAACCUUUGUACCCCAGAGUGAGAAACCAAAAUUGAAUCUAAAUUAGAUUGGUCCGCAAUCCUUAGCGGUUCGGCCAUCUAUAAUUUUGAUUAAAAAUUUUGCUUUGCCGUUGCAUUUGUAGUUUCUUCCUUUGGAAGUAAUUACAAUUUUGUAUGGCGCGAUGAUCUUGACCCAUCCUAUGUACUUCUUUUUUGAAGCGAUAGGGCUCUAUGGGUGGGUACAAAUGGCAGUCUGACAAGU
>691	124.578	0.374108	131.566	117.589	GUCGACGUACUUCAUAGGAUCAUUUCUAUAGGAAUCGUCACUCUUUGACUCUUCAAAAGAGCCACUGAAUCCAACUUGGUUGAUGAGUCCCAUAACCUUUGUACCCCAGAGUGAGAAACCGAAAUUGAAUCUAAAUUAGCUUGGUCCGCAAUCCUAAGCGGUUCGGCCAUCUAUAAUUUUGAAGAAAAAUUUUGCUUUGCCGUUGCAUUUGUAGUUUUUUCCUUUGGAAGUAAUUACAAUAUUUUAUGGCGCGAUGAUCUUGACCCAUCCUAUGUACUUCUUUUUUGAAGGGAUAGGGCUCUAUGGGUGGGUACAAAUGGCAGUCUGACAAGU
>692	272.467	0.81822	267.721	277.213	GUCGACGUACUUCAUAGGAUCAUUUCUAUAGGAAUCGUCACUCUUUGACUCUUCAAAAUAGCCACUGAAUCCAACUUGGUUGAUGAGUCCCAUAACGUUUGGACCCCAGAGUGAGAAACGGAAAUUGAAUCCAAAGUAGCUUGGUCCGCAAUCCUUAGCGGUUCGGCCAUAUAUAAUUUCGAAUAAAAAUCUUGAUUUGCCGUUGCAUUUGUAGUUUUUUCCUUUGGAAGUAAUUACAAUAUUUUAUGGCGCGAUGAUCUUGACCCAUCCUAUGUACUUCUUUUUUGAAGUGAUAGGGCUCUAGGGGUGGGUACAAAUGGCACUCUGACAAGA
>693	179.961	0.542052	194.288	165.635	GUCGACGUACUUUAUAGGAUCAUUUCUAUAGGAAUCGUCACUCUUUGACUCUACAAAAGAGCCACUGAAUCCAACUUGGUUGAUGAGUCCCAUAACCUUUGUACCCCGAGUGAGAAACCGAAAUUGAAUCUAAAUUAGCUUGGUCCGCAAUCCUUAGCGGUUCGGCCAUCUAUAAUUUUGAAUAAAAAUUUUGCUUUGCCGUUGCAUUUGUAGUUUUUUCCUUUGGAAGUAAUUACAAUAUUUUAUGGCGCGAUGAUCUUGACCCAUCCUAUGUACUUCUUUUUUGAAGGGAUAGGGCUCUAUGGGUGGGUAAAAAUGGCAGUCUGACAAGU
>694	336.954	1.01187	346.534	327.375	GUCGACGUACUUCAUAGGAUCGUUUCUAUAGGAAUCCUCACUCUUUGACUCUUCAAAAGAGCCACUGAAUCCAUCUUGGUUGAUGAGUCCCAUAACCUUUGUAGCCCAGAGGGAUAAACCGAAAUGGAAUCUCAAUUAGCUUGGUCCGCAAUCCGUAGCUGUUCGGCCAUCUAUAAUUUUGAAUUAAAAUUUUGCUUUGCCGGUGCAUUUGUAGUGCUUUCCUUUGGAAGUAAUUAUAAUAUUUUAUGUCGCGAUGAUCUUGACCCAUCCUAUGUACUUUUUUUUUGAAUGGAUAGGGCUCUAUGGGUGGGUACAAAUGGCAGUCUGACAAGU
>695	299.727	0.90008	317.679	281.774	GUCGACGUACUACAUAGGAUCAUUUCUAUAGGAAUCGUGACUCUUUGACUCUUCAAAAGAGCCACUGAAUCCAACUUGGUUGAUGAGUCCCAUAACCUUUGUACCCCAGAGUGAUAAACCGAAAUUGUAUCUAUAUUGGCUUGGUCCGCAAUCCUUACCGGGUCGGCCAUCUAUAAUUUUGAAUAAAAAUUUUGCUUUGCCGUUGCAUUUGUAGUUUUUUCCUUUGGAAGUAAUUACAAUAUUUUAUGGCCCGAUGAUCUUGACCCAUCCUAUGUACUUCUUUUAUGAAGGGAUAGGGCUCUAUGGGUUGGUACGAAUGGCAUUCUGACAACU
>696	262.024	0.786859	273.22	250.828	GUCGACGUACUUAAUAGGAGCAUUUCUAUCGGAAUCGUCAUUCUUUGACUCUUCAAAAGAGCCACUGAAUCCGACUUCGUUGAUGAGUCCCAUAAGCUUUGUACCCCAGAGUGAGAAACCGAAAUUGAAUCUAAAUUAGCUUGGUCCGCAAUCUUUAGCGGUUCGGCCAUUUAUAAUUUUGAAUAAAAAUUUUGCUUUGCCGUUGCAUUUGUAGUUUUUUCCUUUGGAAGUAAUUACAAUAUUUUAUGGCGCGAUGAUCUUGACCCAUCCUAUGUACUUCUUUUUUGAAGGGAUAGGGCUCUAUCGGUGGGUACGAAUGGCAGUCUGACAAGU
>697	173.725	0.521697	176.616	170.835	GUCGACGUACUUCAUAGGAUCAUUUCUAUAGGAAUCGUCACUCUUUGACUCUUCAAAAGAGCCUCUGAAUCCAACUUGGUUGAUGAGUCCCAUAACCUUUGUACCCCAGAGUGAGAAACCGAAAUUGAAUCUAAAUUAGCGUUGUCCGCAAUCCUUAGCGGUUCGGCCAUCUAUAAUUUUGAAUAAAAAUUUUGCUUUGCCUUUGCAUUUGUAGAUUUUUCCUUUGGAAGUAAUUACAAUAUUUUAUGGCGCGAUGAUCUUGACUCAUCCUUUGUACUUCUUUUUUGAAGGGAUAGGGCUUUAUGGGUGGGUACAAAUGGCAGUCUGACAAGU
>698	117.77	0.35473	107.801	127.74	GUCGACGUACUUCAUAGGAUCAUUUCUAUAGGAAUCGUCACUCUUUGACUCUUCAAAAGAGCCACUGAAUCCAACUUGGUUGAUGAGUCCCAUAACCUUUGUACCCCAGAGUGAGAAACCGAAAUUGAAUCUAAAUUAGCUUGGUCCGCAAUCCUUAGCGGUUCGGCCAUCUAUAAUUUUGAAUAAAAAUUUUGCUUUGCCGUUGCAUUUGUAGUUUUUUCCUUUGGAAGUAAUUACAAUAUUUUAUGGCGCGAUGAUCUUGACCCAUCCUAUGUACUUCUUUUUUGAAGGGAUAGGGCUCUAUGGUGGGUACAAAUGGCAGUCUGACAAGU
>699	288.526	0.866445	301.73	275.322	GUCGACGUACUUCAUAGGAUCAUAUCUAUAGGACUCGUCACUAUUUGACUCUUCAAAAGAGCCACUGAAUCCAACUUGGUUGAUGAGUCCCAUAACCUUUGAACCCCAUAGUGAGAAACCGAAAUUGAAUCUAAAUUAGCUUGGUCCGCAAUCAUUAGCGGGUCGGCCAUCUAUAAUUUUGAAUAAAAAUUUUGCUUUGCCUUAGCAUUUGUAGUUUUUUCCUUUGGAAGUAAUUACAAUAUAUUAUGGCGCGAUGAUCUUGACCCAUCCUAUGUACUUCUUUUUUUCAGGGAGAGGGCUCUAUGGGUGGGUACAAAUGGCAGUCUGACAAGU
>700	237.733	0.713914	249.065	226.402	GUCGACGUACUUCAUAGGAUCAUUUCUAUAGGAAUCGUCACUCUUUGACUCUUCAAAAGAGCCCCUGAAUCCAACUUGGUUGCUGAGUCCCAUAACCCUUGUACCCCAGAGUGAGAAACCGAAAUUGAAUCUAAAUUCGCUUGGUCCGCUAUCCUUAGCGGUUCGGCCAUCUAUAAUUUUUAAUAAAAAUUUUGCUUUGCCGAUGCAUUUGUAGUUUUUUCCUUUGGAAGUAAUUACAAUAUUUUAUGGCGCGAUGAUCUUGACCCAUCCUAGGUACUCCUUUUUUGAAGGAAUAGGGCUCUAUGGGUGGGUACAAAUGGCAGUCUGACAAGU
>701	230.768	0.710055	245.18	216.356	GUCGACGUACUUCAUAGGAUCAUUUCUAUAGGAAUCGUCACUCUUUGACUCUUCAAAAGAGCCACUGAAUCCAACUUGGCUGAUGAGUCCCAUAACCUUUGUACCCCAGAGUGAGAAACCGAAAUUGAAUCUAAAUUAGCUUGGUCCGCAAUCCUUAGCGGUUCGGCCAUCUAUAAUUUUGAAUAACUUUGCCGUUGCAUUUGUAGUUUUUUUCUUUGGAAGUAAUUACAAUAUUUUAUGGCGCGAUGAUCAUGACCCAUCAUAUGUACUUCUUUUUUGAAGGGAUAGGGCUCUAUGGGUGGGUACAAAUGGAAGUCUGACAAGU
>702	196.772	0.594477	241.29	152.254	GUCGACGUACUUCAUAGGAUCAUUUCUAUAGGAAUCGUCACUCUUUGACUCUUCAAAAGAGCCACUGAAUCCAACUUGGUUGAUGAGUCCCAUAACCUUUGUACCCCAGAGUGAAAAACCAAUUGAAUCUAAAUUAGCUUGGUCCGCAAUCCUUAGCGGUUCGGCCAUCUAUAAUUUUGAAUAAAAAUUUUGCUUUGCCGUUGCAUUUGUAGUUUUGUCCUUUGGAAGUAAUUACAACAUUUUAUGGCGCGAUGAUCUUGACCCAUCCUAUGUACUUCUUUUUUGAAGGGAUUGGGCUCCAUGGGUGGGUACAAAUGGCAGUCUGACAAGU
>703	219.086	0.665916	233.456	204.716	GUCGACGUACUUCAUUGGAUCAUUACUAUAGGAAUCGUCACUCUUUGACUCUUCAAAAGAGCCACUGAAUCCAACUUGGUUGAUGAGUCCCAUAACCUUUGUACCCCAGAGUGAGAAACCGAAAUUGAAUCUAAAUUAGCUUGGUCCGCAUCCUUAGCGGUUCGGCCAUCUAUAAUUUUGAAUAAAAAUUUUGCUUUGCCGUUGCAUUUGUAGUUUUUUCCUUUGGAAGUAAUUACAUUUUAUGGCGCGAUGAUCUUGACCCAUCCUAUGUACUUCUUUUUUGAAGGGAUAGGGCUCUAUGGGUGGGUACAAAUGGCAGUCUGACAAGU
>704	269.256	0.808577	297.135	241.377	GUCGACGUACUUCAUAGGAUCAUUUCUAUAUGAAUCGUCACUCUUUAACUCUUCAAAAGAGCCACUGAAUCCAACUUGGUUGAUGAGUCCCAUAACCUUUCUACCCCAGAGUAAGAAACCGAAAUUGAAUCUAAAUUAGCUUGUUCCGCAAUCCUUAGCGGUUCGGCUAUCUCUAAUUUUGAAUAAAAAUUUUGCUUUGCCGUUGCAUUUGUUGUUUUUUCCUUUGGAAGUCAUUACAAUAUUUUAUGGCGCGCUGAUCUUUACCCAUCCUAUGUACUUCUUUUUUGAAGGGAUAGGGCUCUAUCGGUGGGUACAAAUGGCAGUCUGACAAGU
>705	275.879	0.828466	291.321	260.437	GUCGACGUACUUCAUAGGAUCAUUUCUAUAGGAAUCGUCACUCUUUGUCUCUUCAAAAGAGCCACUGAAUCCAACUUAGUUGAUGAGUCCCAUAACCUAUGUACCCCAGAGUGAUAAACCGAAAUUGAAUCUAAAUUAGCUUGCUCCGCAAUCCUUAGCGGUUCGGCCCUCUAUAAUUUUGAAUAAUAAUUUUGCUUUGCCGUUGCAUUUGUAGCUUUUUCCUUUGGAAGUAAUUACAAUAUUUUAUGGCGCUAUGAUCUUGACCCACCCUAUGUACUUCUUUUUUGAAGGGAUAGGGCUCUAUGGGUGGGUACAAAUGGCAGUCUGUCAAGU
>706	121.427	0.364646	135.2	107.654	GUCGACGUACUUCAUAGGAUCAUUUCUAUAGGAAUCGUCACUCUUUGACUCUUCAAAAGAGCCACUGAAUCCAACUUGGUUGAUGAGUCCCAUAACCUUCGUACCCCAGAGUGAGAAACCGAAAUUGAAUCUAAAUUAGCUUGGUCCGCAAUCCUUAGCGGUUCGGCCAUCUAUAAUUUUGAAUAAAAAUUUUGCUUUGCCGUUGCAUUUGUUGUUUUUUCCUUUGGAAGUAAUUACAAUAUUUUAUGGCGCGAUGAUCUCGACCUAUCCUAUGUACUUCUUUUUUGAAGGGAUAGGGCUCUAUGGGUGGGUACAAAUGGCAGUCUGACAAGU
>707	234.012	0.702739	243.194	224.83	GUCGACGUACUUCAUAGGAUCAUUUCUAUAGGAAUCGUCACUCUUUGACUCUUCAAAAGAGCCAUUGAAUCCAACUUGGUUGAUGAGUCCCAUAACCUUUGUACCCCAGAAUGAAAAACCGAAAUUGAAUCUAAAUAAGCUUGGUCCGCAAUCCUUAGCGGUUCGGCACUCUAUAAUUUUGAAUAUAAAUUUUGCUUUGCCGUUGCAUUUGUAGUUUUUUCCUUUGGAAGUACUUACAAUAUUUUAUGGCGCGAUGAUCUUGACCCAUCGUAUGUACUUCUUUUUUGAAGGGAUAGGGAUCUAUGGGUAGGUACAAAUGGCAGUCUGACAAGU
>708	195.789	0.598745	233.815	157.764	GUCGACGUACUCAUAGGACAUCUUAGGAUCGUCACUCUUUGACUCUUCAAAAGAGCCACUGAAUCCAACUUGGUUGAUGAGUCCCAUAACCUUUGUACCCCAGAGUGAGAAACCGAAAUUGAAUCUAAAUUAGCUUGGUCCGCAAUCCUUAGCGGUUCGGCCAUCUAUAAUUUUGAAUAAAAAUUUUGCUUUGCCGUUGCAUUUGUAGUUUUUUCCUUUGGAAGUAAUUACAAUAUUUUAUGGCGCGAUGAUCUUGACCCAUCCUAUGUACUUCUUUUUUGAAGGGAUAGGGCUCUAUGGGUGGGUACAAAUGGCAGUCUGACAUGU
>709	199.616	0.599448	208.603	190.629	GUCGACGUACUUCAUAGGAUCAUUUCUAUAGGAAUCGUCACUAUUCGACUCUUCGAAAGAGCCACUGAAUCCGACUUGGUUGAUGAGUCCCAUAACCUUUGUACCCCAGAUUGAGAAACCGACAUUAAAUCUAAAUUAGCUUGGUCCGCAAUCCUUAGCGGUUCGGCCAUCUAUAAUUUUGAAUAAAAAUUUUGCUUUGCCGUUGCAUUUGUAGUUUUCUCCUUUGGAAGUAAUUACAAUAUUUUACGGCGCGAUGAUCUUGACCAAUCCUAUGUACUUCUUUUUUGAAGGGAUAGGGCUCUAUGGGUGGGUACAAAUGGCAGUCUGACAAGU
>710	183.657	0.551523	192.091	175.224	GUCGACGUACUUCAUACGAUCAAUUCUAUAGGAAUCGUCACUCUUUGACUCUUCAAAAGAGCCACUGAAUCCAACUUGGUUGAUGAGUCACAUAACCUUUGUACCCCAGAGUGAGAAACUGAAAUUGAAUCUAAAUUAGCUUGGUCCGCAAUCCUUAGCGGUUCGGCCAUCUAUAAUUUUGAAUAAAAAUUUUGCUAUGCAGUUGCAUUUGUAGUUUUUUCCUUUGGAAGUAAUUACAAUAUUUUAAGGCGCGAUGAUCUUGACCCAUCCUAUGUACUUCUUUGUUGAAGGGAUAGGGCUCUAUGGGUGGGUACAAAUGGCAGUCUGACAAGU
>711	160.434	0.483234	168.267	152.601	GUCGACGUACUUCAUAGGAUCAUUUCUAUAGGAAUCGUCACUCCUUGACUCUUCACAAGAGUCACUGAAUCCAACUUGGUUGAUGAGUCCCAUAACCUUUGUACCCCAGAGUGAGAAACCGAAAUUGAAUCUAAAUUAGCUUGGUCCGCAAUCCUUAGCGGUUCGGCCAUCUAUAAUUUUGAAUAAAAAUUUUGCUUUGCCGUUGCAUUUGUAGUUUUUUCCUUUGAAGUAAUUACAAUAUUUUAUGGCGCGAUGAUCUUGACCCAUCCUAUGUACUUCUUUUUUGAAGGGAUAGGGCUCUAUGGGUGGGUACAAAUGGCAGUCUGACAAGU
>712	130.96	0.393273	146.65	115.27	GUCGACGUACUUCAUAGGAUCAUUUCUAUAGGAAUCGUCACUCUUUGACUCUUCAAAAGAGCCACUGAAUCCAACUUGGUUGAUGAGUCCCAUAACCUUUGUACCCCAGAGUGAGAAACCGAAUUUGAAUCUAAAAUUGCAUGGUCCGCAAUCCUUAGCGGUUCGGCCAUCUAUAAUUUUGAAUAAAAAUUUUGCUUUGCCGUUGCAUUUGUAGUUUUUUCCUUUGGAAGUAAUUACAAUAUUUUAUGGCGCGAUGAUCUUGACCCAUCCUAUGUACUUCUUUUUUGAAGGGAUAGGGCUCUAUGGGUGGGUACAAAUGGCAGUCUGACAAGU
>713	334.124	1.00944	307.392	360.857	GUCGACGUAGUUCAUAGGAUCAUUUCUAUAGGAAUCGUCACUCGUUGACUCUUCAAAAGAGCCACUGAAUCCAAAUUGGCUGAUUAGUCCCAUAACCUUUGUACCCCAGAGUGAGAAACCGAAAUUGAAUCUAAAUUAGCUUGGUCCGCAAUCCUUAGCGGUUCGGCCAUAUAUAAUUUUGAAUAAAAAUUUGGCUUUGCCGUUGCAUUUGUAGUUUUUCCUUUGGAAGUAAUUACAAUAUUUUAUGGCGCCAUGAUCUUGACCCAUCCUAUGUACUUCUAUUUUGAAGGGAUAGGGCUCAUAGGUGGGUACAAUUGGCAGACCGACAAGU
>714	204.337	0.613624	204.513	204.16	GUCGACGUACUUCAUAGGAUCAUUUCUAUAGGAAUCGUCACUCUUUGACUCUUCAAAAGAGCCACUGAAUCCAACUUGGUUGAUGAGUCCCAUAACCUUUGUACCCCAGAGUGACAAACCGAAAUUGAAUCUAAAUUAGCUUGGUCCGCAAUCCUUAGCGGUUCGGCCAUCUCUACUUUUGAAUAAAAAUUUUGCUUUGCCGUUGCAUUGGUAGUUUUUUCCUUAGGAAGUAAUUACAAUAUUUUAUGGCGCGACGAUCUUGACCCAUCCUAUGUACUUCUUUAUUGAAGUGAUAGGGCUCUAUGGGUGGGUACAAAUGGCAGUCUGACAAGU
>715	241.299	0.726803	223.065	259.532	GUCGACGUACUUCAUAGGAUCAUUUCUAUAGGAAUCGUCACUCUUUGACUCUUCAAAAGAGCCACUGAAUCCAACUUGGUUGAUGAGGCCCAUAACCUUUGUACCCCAGAAUGAGUAACCGAAAUUGAAUCUAAAUUAGCUUGGUCCGCAAUCCUUAGCGGUUCGGCCAUAUAUAAUUUUGAAUAAAAAUUUUGCUUUGCCGUUGCAUUUGCAGUGUUUUCCUUUGGAAGUAAUUACAAUAUUUUAUGGCGCGAUGAUCUUGACCAAUCCUAUGUACUUAUUUUUGAAGGGAUAGGGCUCUAUGGGUGGGUACAAAUGGCAGUCUGACAAGU
>716	235.615	0.747985	290.038	181.192	GUCGACGUACUUCAUAGGAUCAUUUCUAUAGGAAUCGUCACUCUUUGACUCUUCAAAAGAGCCACUGAAUCCAACUUGGUUGAUGAGUCCUAACCUUUGUACCCCAGAGUGAGAAACCGAAAUUGAAUCUAAAUUAGCUUGGUCCGCAAUUAGCGGUUCGGCCAUCUAUAAUUUUGAUUUGCCGUUGCAUUUGUAGUUUUUUCCUUUGGAAGUAAUUACAAUAUUUUAUGGCGCGAUGAUCUUGACCCAUCCUAUGUACUUCUUUUUUGAAGGGAUAGGGCUCUAUGGGUGGGUACAAAUGGCAGUCUGACAAGU
>717	174.363	0.571681	227.526	121.199	GUCGACGUACUUCAUAGGAUCAUUUCUAUAGGAAUCGUCACUCUUUGACUCUUCAAAAGAGCCACUGAAUCCAACUUGGUUGAUGAGAAACCGAAAUUGAAUCUAAAUUAGCUUGGUCCGCAAUCCUUAGCGGUUCGGCCAUCUAUAAUUUUGAAUAAAAAUUUUGCUUUGCCGUUGCAUUUGUAGUUUUUUCCUUUGGAAGUAAUUACAAUAUUUUAUGGCGCGAUGAUCUUGACCCAUCCUAUGUACUUCUUUUUUGAAGGGAUAGGGCUCUAUGGGUGGGUACAAAUGGCAGUCUGACAAGU
>718	267.672	0.806241	274.059	261.285	GUCGACGUACUUCAUAGGAUCCUUUCUAUAGGAAUCGUCACUCUUUGACUCUGCAAAAGAGCCACUGAAUCCAACUUGGUUGAUGAGUCCCAUAACCUUUCUACCCCAGAGUGGGAAACCGAAAUUGAAUCUAGAUUAGCUUGGUCCGCAAUCCUUAGCGGUUCGGCCAUCUAUAAUUUUGAAUAAAAAUUUUGCUUUGCCGUGGCAUUGUAGUUUUUUCCUUUGGAAGUAAUAACAAUAUUUUAUUGCGCGAUGAUCUUGACCCAUCCUAUGUACUUCUUUUUUUAAGGGAUAGGGCUCUAUGGGUGGGUACAAAUGGCAGUCUGACAAGU
>719	299.613	0.899738	319.838	279.387	GUCGACGUACUUCAUAGGAUCAUUUCUAUUGGAAUCGUCACUCUUUCACUCUUCAAAAGAGCCACUGAAUCCAACUUGGUUGAUGAGUCCCAUAACCUUUGUACCCCAGAGUGAGAAACCGAAAUUGAAUCUAAAUUAGCUUAGUCCGCAAUCCUUCGCGGGUCGGUCAUCAAUAAUUAUGAAUAAAAAUUUUGCUUUGCCGUUGCAUUUGUAGUUUUUGCCUUGGGAUGUAAUUACAAUAUUCUCUGGCGCGAUGAUAUUGACCCAUCCUAUGUACUUCUUCUUUGAAGGCAUAGGGCUCUAUGGGUGGGUACAAAUGGCAGACUGACAAGU
>720	146.448	0.441107	138.165	154.73	GUCGACGUACUUCAUAGGAUCAUUUCUAUAGGAAUCGUCACUCUUUGACUCUUCAAAAGAGCCACUGAAUCCACCUUGGUUGAUGAGUCCCAUAACCUUUGUACCCCAGAGUGAGAAACCGAAAUUGAAUCUAAAUUAGCUUGGUCCGCAAUCCUUAGCGGUUCGGCCAUCUAUAAUUUUGAAUAAAAAUUUUGCUUUGCCGUUGCAUUUGUAGUUUUUUCCUUUGGAAGUAAUUACAAUAUUUUAUGGCGCGAUGAUCUUGACCCAUCUAUGUACUUCUUUUUUGAAGGGAUAGGGCUCUAUGGGUGGGUACAAAUGGCAGUCUGACAAGU
>721	326.308	0.982854	339.909	312.706	GUCGACGUACUUCAUAGGUUCAUUUCUAUAGGAAUCGUCACUCUUUGACUCUUCAAAAGAGCCACUGAAUCCAACUUGGUUGAUGAUUCCCAUAACCUUUGUACCCAGAGUGCGAAACCGAAAUUGAAUCUAAAUUAGCUUGGUCCGCAAUCCUUAGCGGUUCGGCUAACUAUAUUUUUGAAUAAAUAUUUUGCUUUGCCGUCGCAUUUGUAGUGUUUUCCUUUGGAAGUAAUUACAAUAUUUUAUGGCGCGAUCAUUUUCACCCAUACUAUGUAAUUCUUUUGUGAAGGGAUAGAGCUCUAUGGGUGGGUACAAAUGGCAGUCUGACAAGU
>722	184.059	0.571613	187.342	180.776	GUCGACGUACUUCAUAGGAUCAUUUCUAUAGGAAUCGUCACUCUUUGACUCUUCAAAAGAGCCACUGAAUCCAACUUGGUUGAUGAGUCCCAUAACCUUUGUACCCCAGAGUGAGAAACCGAAACUAAAUUAGCUUGGUCCGCAAUCCUUAGCGGUUCGGCCAUCUAUAAUUUUGAAUAAAAAUUUUGCUUUGCCGUUGCAUUUGUAGUUUUUUCCUUUGGAAGUAAUUACAAUAUUUUAUGGCGCGAUGAUCUUGACCCAUCCUAUGUACUUCUUUUUUGAAGGGAUAGGGCUCUAUGGGUGGGUACACAGUCUGACAAGU
>723	163.457	0.490861	168.053	158.861	GUCGACGUACUUCAUAGGAUCAUUUCUAUAGGAAUCGUCACUCUUUGACUCUUCAAAAGAGCCACUGAAUCCAACUUGUUUGAUGAGUCCCAUAACCUUUGUACCCCAGAGUGAGAAACCGAAAUUGAAUCUAAAUUAGCUUGGUCCGCAAUCCUUAGCGGUUCGGCCAUCUAUAAUUUUGAUUAAAAAUUUUGCUUUGCCGUUGCAUUUGUAGUUUUUUCCUUUGGAAGUAAUUACAAUAUUUUAUGGCGCGAUCAUCUUGACCCAUCCCAUGUACUUCUUUUUUGAAGGGAUAGGGCUCUCUGGGUGGGUACAAAUGGCAGUCUGACAAGU
>724	166.842	0.501028	166.504	167.18	GUCGACGUACUUCAUAGGAUCAUUUCUAUAGGAAUCGUCACUCUUUGACUCUUCAAAAGAGCCACUGAAUCCAACUUGGUUGAUGACUCCCAUAACCUUUGUACCCCAGAGUGAGAAACCGAAAUUGAAUCUAAAUUAGCUUGGUCCGCAAUCCUUAGCGGUUCGGCCAUCUAUAAUUUUGAAUAAAAAUUUUGCUUUGCCGUUGCAUUUGUAGUUUUUUCCUUUGGGAGGAAUUACAAUAUUUUAUGGCGCGAUGAUCGUGACCCAUCCUAUGUACUUCUUUUUUGAAGGGAUAGGCCUCUAUGGGUGGGUACAAAUGGCAGUCUGACAAGU
>725	210.065	0.632727	200.768	219.363	GUCGACGUACUUCAUAGGAUCAUUUAUAUAGUAAUCGUCACUCUUUGACUCUUCAAAAGAGCCACUGAAUCCAACUUGGUUGAUGAGUCCCAUCACCUUUGUACCCCAGAGUGAGAAACCGAAAUUUAAUCUAAAUUAGCUAGGUCCGCAAUCCUUAGCGGUUCGGCCAUCUAUAAUUUUGAAUAAAAAUUUUGCUUUGCCGUUGAAUUUGUAGUUUUUUCCUUUGGAAGUAAUUACAAUAUAUUAUGGCGCGAUGAUCUUGACCCAUCCUAUAUACUUCUUUUUUGAAGGGAUAGGGCUCUUGGGUGGGUACAAAUGGCAGUCUGACAAGU
>726	148.077	0.444675	143.002	153.152	GUCGACGUACUUCAUAGGAUCAUUUCUAUAGGAAUCGUCACUCUUUGACUCUUCAAAAGAGCCACUGAAUCCAACUUGGUUGAUGAGUCCCAUAACCUUUGUACCCCAGAGUGGGAAACCGAAAUUGAAUCUAAAUUAGCUUGGUCCGCAAUCCUUAGCGGUUCGGCCAUCUAUAAUUUUGAAUAAAAAUUUUGCUUUGCCGUUGCAUUUGUAGUUUUUUCCUUUGGAAGUAAUUACAAUAUUUUAUGGCGCGAUGAUCUUGACCCAUCCUAUGUAUUUCUUUUUUGAAGGGAUAGGGCUGUAUGGGUGGGUAUACAUUGCAGUCUGACAAGU
>727	233.212	0.702446	269.007	197.417	GUCGACGUACUUCAUAGGAUCAUUUCUAUAGCAAUCGUCACUCUUUGACUCUUCAAAAGAGCCACUGAAUCCAACUUGGUGAUGAGUCCCAUAACCUUUGUACCCCAUAGUGAGAAACCGAAAUUGAAUCUAAAUUAGCUUGGGCCGCAAUCCUUAGCGGUUCGGCCAUCUAUAAUUUUGAAUAAAAAUUUUGCUUUGCCGUUGCAUUUGUAGUUUUUUCCUUUGGAAGUAACUACAAUAUUUUAUGGCACGAUGAUCUUGACCCAUCCUAUGUACUUCUUUUUUGAAGGGAUAGGGCUCUAUGGGUGGGUACAAAUGGCAGUCAGACAAGU
>728	177.905	0.539106	200.609	155.201	GUCGACGUACUCAUAGGAUCAUUCUAUAGGAAUCGUCACUCUUUGACUCUUCAAAAGAGCCACUGAAUCCAACUUGGUUGAUGAGUCCCAUAACCUUUGUACCCCAGAGUGAGAAACCGAAAUGAAUCUAAAUUAGCUUGGUCCGCAAUCCUUAGUGGUUCGGCCAUCUAUAAUUUUGAAUAAAAAUUUUGCUUUGCCGUUGCAUUUGUAGUUUUUUCCUUUGGAAGUAAUUACAAUAUUUUAUGGCGCGAUGAUCUUGACCCAUCCUAUGUACUUCUUUUUUGAAGGGAUAGGGCUCUAUGGGUGGGUACAAAUGGCAGUCUGACAAGU
>729	105.603	0.317126	116.114	95.0919	GUCGACGUACUUCAUAGGAUCAUUUCUAUAGGAAUCGUCACUCUUUGACUCUUCAAAAGAGCCACUGAAUCCAACUUGGUUGAUGAGUCCCAUAACCUUUGUACCCCAGAGUGAGAAACCGAAAUUGAAUCUAAAUUAGCUUGGUCCGCAAUCCUUAGCGGUUCGGCCAUCUAUAAUUUUGAAUAAAAAUUUUGCUUUGCCGUUGCAUUUGUAGUUUUUUCCUUUGGAAAGAAUUACAAUAUUUUAUGGCGCGAUGAUCUUGACCCAUCCUAUGUACUUCUUUUUUGAAGGGAUAGGGCUCUAUGGGUGGGUACAAAUGGCAGUCUGACAAGU
>730	241.509	0.725253	244.234	238.785	GUCGACGUACUUCAUAGGAUCAUUUCUAUAGGAAUCGUCACUCUCUGACUCUUCAAAAGAGCCACUGAAUCCAUCUUGGUUGAUGGGCCCCAUAACCUUUGUACCCCAGAGUGAGAAACCGAAAUUGAAUCUAAAUUAGCUUAGUCCGCAAUCCUUAACGGCUCGGCCAUCUAUAAUUUUGAAUAAAAAUUUUGCUUUGACAUUGCAUUUGUAGUUAUUUACUUUGGAAGUAAUUACAUUAUUUUAUGGCGCGAUGAUCUUGACCCAUCCUAUGUACUUCUUUUUUGAAGGGAUAGGGCUCUAUGGGUGGGUUCAAAAGUCAGUCUGACAAGU
>731	281.526	0.84797	302.762	260.29	GUCGACGUACUUCAUAGGAUCAUUUCUAUAGGAAUCCUCACUCUUUGACUGUUCAAAAGAGCCACUGAAUCAAUCUUGGAUGAUGAGUCCCAUAACCUUUGUACCCCAGAGUGAGAAACCGAAAUUGAAUCUAAAUUAGCUUAGUCCGCCAUCCUUAGGGUUCGGCCAUCUAUAAUUUUGAAUAAAAAUUUUGCUUUGCCGUUGCAUUUGUAGUUUUUUCCUUUGGAACUAAUUACAAUAUUUAAUGGCGCGAUGAUCUUGACCCCUCCUAUGUACUUCUUUUUUGAAGGGAUAGGGCUCUAUGGGUGGGUACAAAUGGUAGUCUGACAAGU
>732	210.73	0.632824	220.677	200.784	GUCGACGUUCUUCAUAGGAUCAUUUCUAUAGGAAUCGUCACUCUUUGACUCUUCGAAAGAGCCACUGAAUCCAACAUGGUUGAUGAGUCCCAUAACCUUUGUACCCCAGAGUGAGAAACCGAAAUUGAAUCUAAAUUAGCUUGGUCCGCAAUCCUUAGCGGUUCGGCCAUAUAUAAUUUUGAAUAAAAAUUUUGCUUAGCCGUUGCAUUUGUAGUUUAUUCCUUUGGAAGUAAUUACAAUAUUUUAUGGCCCGAUGAUCUUGACCCAUCCUAUGUACUUCUUUUUUGAAGGGAUAGCGCUCUAUGGGUGGGUACAAAUGGCAGUCUGACAAGU
>733	188.77	0.566877	192.027	185.513	GUCGACGUACUUCACAGGAUCAUUUCAAUAGGAAUCGUCACUCUUUGACUCUUCAAAAGAGCCACUGAAUCCAACUUGGUUGAUGAGUCCCAUAACCUUUGUACCCCAGAGUGAGAAACCGAAAUUGAAUCUAAAUUAGCUUGGUCCGCAAUCCCUAGCGGUUCGGCCAUCUAUAAUUUUGAAUAAAAAUUUUGCUUUGCCGUUGCAUUUGUAGUAAUUUCCUUUGGAAGUAAUUACAAUAUUGUAUGGCGCGAUGAUCUUGACCAAUCCUAUUUACUUCUUUUUUGAAGGUAUAGGGCUCUAUGGGUGGGUACAAAUGGCAGUCUGACAAGU
>734	178.425	0.547317	207.421	149.43	GUCGACGUACUUCAUAGGAUCAUUUCUAUAGGAAUCGUCACUCUUUGACUCUUCAAAAGAGCCACUGAAUCCAACUUGGUUGAUGAGUCCCAUAUACCCCAGAGUGAGAAACCGAAAUUGAAUCUAAAUUAGCUUGGUCCGCAAUCCUUAGCGGUUCGGCCAUCUAUAAUUUUGAAUAAAAAUUUUGCUUUGCCGUUGCAUUUGUAGUUUUUUCCUUUGGAAGUAAUUACAAUAUUUUAUGGCGCGAUGAUCUUGACCCAUCCUAUGUACUUCUUUUUUGAAGGGAUAGGGCUCUAUGGGUGGGUACAAAUGGCAGUCUGACAAGU
>735	228.776	0.687014	250.831	206.721	GUCGACGUACUACAUAGGAUCAUUUCUAUAGGAAUCGUCACUCUUUGACUCUUCAAAAGAGCCACUGAAUCCAACUUGGUCGAUGAGUCCCAUAACCUUUGUACCCCAGACUGCGAAACCGAAAUUGAAUCUAAAUUGGCUUGGUCCGCAAUCCUUAACGGUUCGGCCAUCUAUAAUUUUGAAUAAAAAUUUUGCUUUGCCGUUGCAUUUGUAGUUUUUUCCUUUGGAAGUCAUUACAAUAUUUUAUGGCGCGAUGAUAUUGACCCAUCCUAUAUACUUCUUUUUUGAAGGGAUAGGGCUCUAUGGGUGGGUACAAAUGGCAGUCUGACAAGU
>736	125.909	0.378104	135.282	116.536	GUCGACGUACUUCAUAGGAUCAUUUCUAUAGGAAUCGUCACUCUUUGACUCUUCAAAAGAGCCACUGAAUCCAACUUGGUUGAUGAGUCCCAUAACCUUUGUACCCCAGAGUGAGAAACCGAAAUUGAAUCUAAAUUAGCUUGGUCCGCUAUCCUUAGCGAUUCGGCCAUCUAUAAUUUUGAAUAAAAAUUUUGCUUUGCCGUUGCAUUUGUAGUUUUUUCCUUUGGAAGUAAUUACAAUAUUUUAUGACGCGAUGAUCUUGACCCAUCCUAUGUACUUCUUUUUUGAAGGGAUAGGGCUCUAUGGGUGGGUACAAAUGGCAGUCUGACAAGU
>737	142.198	0.428308	149.16	135.237	GUCGACGUACUUCAUAGGAUCAUUUCUAUAGGAAUCGUCACUCUUUGACUCUUCAAAAGAGCCACUGAAUCCAACUUGGUUGAUGAGUCCCAUAACCUUUGUACCCCAGAGUGAGAAACCGAAAUUGAAUCUAAAUUAGUUUGGUCCGCAAUCCUUAGCGGUUCGGCCAUCUAUAAUUUUGAAUAAAAAUUUUGCUUUGCCGUUUCAUUUGUAGUUUUUCCUUUGGAAGUAAUUACAAUAUUUUAUGGCGCGAUGAUCUUGACCCAUCCUAUGUACUUCUUUUUUGAAGGGAUAGGGCUCUAUGGGUGGGUACAAAUGGCAGUCUGACAAGU
>738	105.859	0.317895	115.165	96.5529	GUCGACGUACUUCAUAGGAUCAUUUCUAUAGGAAUCGUCACUCUUUGACUCUUCAAAAGAGCCACUGAAUCCAACUUGGUUGAUGAGUCCCAUAACCUUUGUACCCCAGAGUGAGAAACCGAAAUUGAAUCUAAAUUAGCUUGGUCCGCAAUCCUUAGCGGUUCGGCCAUCUAUAAUUUUGAAUAAAAAUUUUGCUUUGCCGUUGCAUUUGUAGUCUUUUCCUUUGGAAGUAAUUACAGUAUUUUAUGGCGCGAUGAUCUUGACCCAUCCUAUGUACUUCUUUUUUGAAGGGAUAGGGCUCUAUGGGUGGGUACAAAUGGCAGUCUGACAAGU
>739	186.176	0.559089	185.131	187.222	GUCGACGUACUUCAUAGGAUCAUUUCUAUAGGAAUCGUCACUCUUUGACUCUUCAAAAGAGCCACUGAAUCCAACUUGGUUGAUGAGUCCCAUAACCUUUGUACCCCAGAAUGAGAAACCGAAAUUGAAUCUAAAUUAGCUUGGUCCGCAAUCCUUAGCGGUUCGGCCAUCUAUUAUUUGGAAUAAAAAUUUUGCUUUGCCGUUACAUUUGUAGUUUUUUCCUUUGGAAGUAAUUACAAUAUUUUAUGGCGCGAUGAUCUUGACCCAUCCUAUGUACUUCUUUUUUGAAGUGAUAGGGCUCUAUGGCUGGGUACAAAUGGCAGUCAGACAAGU
>740	160.953	0.484799	190.982	130.924	GUCGACGUACUUCAUAGGAUCAUUUCUAUAGGAAUCGUCACUCUUUGACUCUUCAAAAGAGCCACUGAAUCCAACUUGGUUGAUGAGUCCCAUAACCUUUGUACCCAGAGUGAGAAACCGAAAUUGAAUCUAAAUUAGCUUGGUCCGCAAUCCUUAGCGGUUCGGACAUCUAAAAUUUUGAAUAAAAAUUUUGCUUUGCCGUUGCAUUUGUAGUUUUUUCCUUUGGAAGUAAUUACAAUAUUUUAUGGCGCGAUGAUCUUGACCCAUCCUAUGUACUUCUUUUUUGAAGGGAUAGGGCUCUAUGGGUGGGUACAAAUGGCAGUCUGACAAGU
>741	273.912	0.822558	295.082	252.742	GUCGACGUACUUCAUAGGAACAUUUCUAUAGGAAUGGUCACUCUUUGACUCUUCAAAAGAGCCACUGAAUCCAACUUGGCUGCUGAGUCCCAUAACCUUUGUACCCCAGUGUGAGAAACCGAAAUUGAGUCUACAUUAGCUUGGUCCGCAAUCCUUAGCGGUUCGGCCAUCUAUAAUUUUGAAUAAAAAUUUUGCUUUGCCGUUGCAUUUGUAGUUUUUUCCAUUGGAAGUAAUUACAAUAUGUUAUGGCGCGAUGAUCUUGACCAAUCCUAUGUACUUCUUUUUUGAAGGGAUAGGGGUCUAUGGGUGGGUACAAAUGGCAGUCUGACAAGU
>742	230.076	0.699319	272.223	187.929	GUCGACGUACUUCAUAGGAUCAUUUCUAUAGGAAUCGUCACUCUUUGACUCUUCAAAAGAGCCACUGAAUCCAACUUGGUUGAGUCCCAUAACCUUUGUACCCCAGAGUGAGAUACCGAAAUUGAAUCUAAAUUAGCUUGGUCCGCAAUCCUUAGCGGUUCGGCCAUCUAUAAUUUUGAAUAAAAAUUUUGCUUUGCCGUUGCAUUUGUAGUUUUUUCCUUUGAAGUAAUUACAAUAUUUUAUGGCGCGAUGAUCUUGACCCAUCCUAUGUACUUCUUUUUUGAAGGGAUAGGGCUCUAUGGGUGGGUACAAAUGGCAGUCUGACAAGU
>743	140.213	0.42106	145.988	134.438	GUCGACGUACUUCAUAGGAUCAUUUCUAUAGGAAUCGUCACUCUUUGACUCUUCAAAAGACCCACUGAAUCCAACUUGGUUGAUGAGUCCCAUAACCUUUGUACCCCAGAGUGAGAAACCGAAAUUGAAUCUAAAUUAGCUUGGUCCGCAAUCCUUAGCGGUUCGGCCAUCUAUAAUUUUGAUUAAAAAUUUUGCUUUGCAGUUGCAUUUGUAGUUUUUUCCUUUGGAAGUAAUUACAAUAUUUUAUGGCGCGAUGAUCUUGACCCAACCUAUGUACUUCUUUUUUGAAGGGAUAGGGCUCUAUGGGUGGGUACAAAUGGCAGUCUGACAAGU
>744	256.523	0.770338	261.13	251.916	GUCGACGUACUUGAUAGGAUCAUUUCUAUAGGAAUCGUCACUCUUUGACUAUUCAAAAGAGCCACUGAAUCCAACUUGGUUGAUGAGUCCCAUAACCUAUGUACCCCAGAGUGAGAAACCGAAAUUGAAUCUAAAUUAGCUUGGUCCGCAAUCCUUAGCGGUUCGGCCAGCUAUAAUUUUGAAUAAAAGUUUCGCUUUGCCGUUGCGUUUGUAGUUUUCUCCUUUCGAAGUAAUUACAAUAUUUUAUUGCGCGAUGAUCUUGACCCAUCCUAUGUACUUCUUUUUCGAAGGGAUAGGGCUCUAUGGGUGGGGACAAAUGGCAGUCUGACAAGU
>745	233.092	0.699976	249.862	216.322	GUCGACGUACUCCAUAGGAUCAUUUCUAUAGGAAUCGUCACUCUUUGACUCUUGAAAAGAGCCACUGAACCCAACUUGGUUGAUGAGUCCCAUAACCUUUGUACCCCAGAGUGAGAAACCGAAAUUGAAUCUAAAUCAGCUUGGUCCGCAAUCCUUAGCGGUUCGGGCAUCUAUAAUUUUGAAUAAAAAUUUUGCUUUGCCGUUGCAUUUGAAGUUUUGUCCUUUGGAAGUAAUUCCAAUAUUUUAUGGCGCGAUGAUCUUCACCCAUCCUAUGUACUUCUUUUUUGAAGGGAUAGGGCUCUAUGGGUGGGUACAAAUGGCAGUCUCACAAGU
>746	189.862	0.571875	178.499	201.226	GUCGACGUACUUCAUAGGAUCAUUUCUAUAGGAAUCGUCACUCUUUGACUCUUCAAAAGAGCCACUGAAUCCAACUUGGUUGAUGAGUCCCAUAACCUUUGUACCCCAGAGUGAGAAACCGAAAAUGAAUCUAAAUUAGCUUGGUUCGCAAUCCUUAGCGGUUCGGCCAUCUAUAAAUUUGAAUAAAAAUUUUGCUUUGCUGUUGCAUUUGUAGUUUUUUCCCUUGGAAGUAAUUACAAUAUUUUAUGGCGCGAUGAUCUUGACCCAUCCUUGUACUUCUUUUUUGAAGGGAUAGGGCUCAAUGGGUGGGUACAAAUGGCAGUCUGACAAGU
>747	260.588	0.782547	270.468	250.708	GUCGACGUAAUUCAUAGGAUCAUUUCUAUAGGAAUCGUCACUCUUUGACUCUUCAAAAAAGUCACUGAAUCCAACUUGGUUGAUGAGUCCCAUAACCUUUGUACCCCAGAGUGCGAAACCGAAAUUGAAUCUAAAUUAGCUUGGUCCGCAAUCCUUAGCUGUUCGGCCAUCGAUAAUUUUGAAUAAAAAUCUUGCUUUGCCGUUGCAUUUGUAGUUCUUUCCUUUGGAAGUAAUUACAAUAUUUUAUGGCGGGAUGAUCUUGACCCAUCCUAUGUACUUCGUUUUUGAAGGGAUAGGGCUCUAUUGAUGGGUACAAAUGGCAGUCUGACAAGU
>748	207.498	0.623116	229.188	185.807	GUCGACGUACUUCAUAGGAUCAUUUCUAUAGGAAUCGUCACUCUUUGACUCUUCAAAAGAGCUACUUAAUCCAACUUGUUUGAUGAGUCCCAUAACCUUUGUACCCCAGAGUGAGAAACCGAAAUUGAAUCUAAAUUAGCUUGGUCCGCAAUCCUUAGCGGUUCGGCCAUCUAUAAUGUUGAAUAAUAAUUUUUCUUUGCCGUUGCAAUUGUAGUUUUUUCCUUUGGAAGUAAUUUCAAUAUUUUAUGGCGCGAUGAUCUUGACCCAUCCUAUGUACUUCUUUUUUGAAGGGAUAGAGCUCUAUGGGUGGGUACAAAUGGCAGUCUGACAAGU
>749	223.325	0.670646	228.647	218.003	GUCGACGUACUUCAUAGGAUCAUUUCCAUAGGAAUCGUCACUCUUUGACUCUUCAAAAGAGCCACUGAAUCCAACUUGGUUGAUGAGUCCCUUAACCUUUGUACCCCAGAGUGUGAAACCGAACUUGAAUCUAAAUUAGCUUGGUCCGCAAUCCUUAGCAGUUCGGCCAUCUUUAAUUUUGAAUAAAAAUUUUGCUUUGCCGUUGCAUUUGUAGUUUUUUCCUUUGGAAGUAAUUACAAUGUUUUAUGGCGCGAUGAUCUUGACCCAUCCUAUGUACUUCUUUUUUGAAGGGAUAGGGCACUAUGCGUGGGUACAAAUGGCAGUCUGACAAGA
>750	217.078	0.651885	216.647	217.508	GUCGACGUACUUCAUAGGAUCAUUUCUAUAGGAAUCGUCACUCUUUGCCUCUACAAAAGAGCCCCUGAAUCCAACUUGGUUGAUGAGUCCCAUAACCUUUGUACCCCAGAGUGAGAAACCGAAAUUGAGUCUAAAUUAGCUUGGUCCGCAAUGCUUAGCGGUUCGGCCAUCUAUAAUUUUGAAUAAAAAUUUUGCUUUGCCGUUGCAUUUGUAGUUUUUUCCUUUGGAAGUAAUUACAAUAUUUUAUGCCGCGACGAUCUUGACCCAUCCUAUGUACUUCUUUUGUCAAGGGAUAGGGCUCUUUGGGUGGAUACAAAUGGCAGUCUGACAAGU
>751	271	0.813815	290.713	251.287	GUCGACGUACUUCAUCGGAUCAUUUCUAUAGGAGUCGGCACUCUUUGAGCCUUCAAAAGAGCCAAUGAAUCCAACUUGGUUGAUGAGUCCCAUAACCUUUGUACCCCAGAGUGAGAGACCGAAAUUGAAUCCAAAUUAGCUUGGUCCGCAAUCCUUAGCGGUUCGGCCAUCUAUAAUUUUGAAUAAAAAUUUUGCUUUGCCGUUGCUUUUGUAGUUUUUCCCUAUGAAAGUAAUUACAUUAUUUUACGGCGCGAUGAUCUUGACCCAUCCUAUGUACUUCUUUUUUGAAAGGAUAGGGCUCUAUGGGUGGGUACAAAUGGCAGUCUGACAAGU
>752	185.056	0.562479	184.157	185.954	GUCGACGUACUUCAUAGGAUCAUUUCUAUAGGAAUCGUCACUCUUUGACUCUUCAAAAGAGCCACUGAAUCCAACUUGGUUGAUGAGUCCCAUAACCUUUGUACCCCAGAGUGAGAAACCGAAAUUGAAUCUAAAUUAGCUUGGUCCGCAAUCCUUAGCGGUUCGGCCAUCUAUAAUUUUGAAUAAAAAUUUUGCUUUGCCGUUGCAUUUGUAGUUUUUUCCUUUGGAAGUCAUUACAAUAAUUUAUGGCGCGAUGAUCUUGACCCAUUGUACUUCUUUUUUGAAGGGAUAGGGCUCUAUGGGUGGGUACAAAUGGCAGUCUGAUAAGU
>753	229.379	0.688825	241.33	217.428	GUCGACGUACGUCAUAGGAUCAUUUCAAUAGGAAUCGUCACUCUUUGACUCUUCAAAAGAGCCACUGAAUCCAACUUGGUUGAUGAGUCCCAUAACCUUUGUACCCCAGAGUGAGAAACCGAAAUUGAAUCUAAAUUAGCUUGGUGCGCAAUCCUUAGCGGUUCGGCCAUCUAUAGUUUUGAAUAAAAAUUUUGCUUUUCCGUUGCAUUUGUAGUUUUUUCCUUUGGAAGUAAUUACAAUAUUUUAUCUCGACAUGAUCUUGACCCAUCCUAUGUGCUUCUUUUUUGUAGGGAUAUGGCUCUAUGGGUGGGUACAAAUGGCAGUCUGACAAGU
>754	183.102	0.551512	198.38	167.824	GUCGACGUACUUCAUAGGAUCAUUUCUAUAGGAAUCGUCACUCCUUGACUCUUCAAAAGAGCCCCUGAAUCCAACUUGGUUGAUGAGUCCCAUAACCUUUGUACCCCAGAGUGAGAAACCGAAAUUGAAUCUAAAUUAGCUUGGUCCGCAAUGCUUAGCGGUUCGGCCAUCUAUAAUUUUGAAUAAAAAUUUUGCUUUGCCGUUGCAUUGUAGUUUUUUCCUUUGGAAGUAAUUACAAUAUUUUAUGGCGCGAUGAUCUUGACCCAUCCUAUGUACUUCUUUUUUGAAGGGAUAGGGCUCUAUGGGUGGGUACAAAUGGCAGUCUGACAAGU
>755	196.969	0.591499	203.46	190.479	GUCGACGUACUUCAUAGGAUCAUUUCUAUAGGAAUCGUCACUCUUUGACUCUUCAAAAGAGCCACUGAAUCCAUCUUGGUUGAUGAGUCCCAUAACCUUUGUACCCCAGAGUGAGAAACCAAAAUUGAAUUUAAAUUAGCUUGGUCCGCAAUCGUUGGCGGUUCGGCCAUCUAUAAUCUUGAAUAAAAAUUUUGCUUUGCCGUUGCAUUUGUAGUUUUUUCCUUUGGAAGUAAUUACAAUAUUUUAUGGCUCGAUGAUCUUGACCCAUCCUAUGUACUUCUUUUUUGAAGGGAUAGGGCUCAAUGGUUGGGUACAAAUGGCAGUCUGACAAGU
>756	279.076	0.838065	263.133	295.018	GUCGACGUACUUCGUAGGAUCAUUUCUAUAGGAAUCGUCACUCUUUGACUCUUCAAAAGAGCCACUGAAUCCAACUUGGUUGCUGACUCCCAUAACCUUUGUACCCCAGAUUGAGAAACCGAAAUUGACUCUAAAUUAGCUUGGUCCGCAAUCCUUAGCGGUUCGGCCAUCUACACUUUUAAAUAAAAAUUUUGCUUUGCCGUUGCAUUUGUAGUUUUUUCCUUUGGCAGCAAUUACAAUAUAUUAUGGCGCGAUGAUCUAGACCCAUCCUAUGUACUUCUGUUUUGAAGGGAUAGGGCUCUAUGGGUGGGUACAAAUGGCAGGCUGACAAGU
>757	179.612	0.539374	176.016	183.208	GUCGACGUACUUCAUAGGAUCAUUUCUAUAGGAAUCGUAACUCUUUGACUCUUCAAAAGAGCCACUGAAUCCAACUUGGUUGAUGAGUCCCAUAACCUUUGUACCCCAGAGUGAGAAACCGAAAUUGAAUCUAAAUUAGCUUGGUCCGCGAUCCUUAGCGGUUCGGCCAUCUAUAAUUUUGAAUAAAAAUUUUGCUUUGCCGUUGCAUUUGUAGUUUUUUCCUUUGGAAGUAAUUACAAUAUUUUAGGGCGCGAUGAUCUUGACCCAUCCUAAGUACUUCUUUUUUGAAGGGAUAGCGCUCUAUGGGUGGGUACAAAUUGCAGUCUGACAAGU
>758	152.938	0.460656	187.795	118.08	GUCGACGUACUUCAUAGGAUCAUUUCUAUAGGAAUCGUCACCAUUUGACUCUUCAAAUGAGCCACUGAAUCCAACUUGGUUGAUGAGUCCCAUACCUUUGUACCCCAGAGUGAGAAACCGAAAUUGAAUCUAAAUUAGCUUGGUCCGCAAUCCUUAGCGGUUCGGCCAUCUAUUAUUUUGAAUAAAAAUUUUGCUUUGCCGUUGCAUUUGUAGUUUUUUCCUUUGGAAGUAAUUACAAUAUUUUAUGGCGCGAUGAUCUUGACCCAUCCUAUGUACUUCUUUUUUGAAGGGAUAGGGCUCUAUGGGUGGGUACAAAUGGCAGUCUGACAAGU
>759	194.072	0.588098	236.376	151.769	GUCGACGUACUUCAUAGGAUCAUUUCUAUAGGAAUCGUCACUCUUUGACUCUUCAAAAGAGCCACUGAAUCCAUUGGUUGAUGAGUCCAUAACCUUUGUACCCCAGAGUGAGAAACCGAAAUUGAAUCUAAAUUAGCUUGGUCCGCAAUCCUUAGCGGUUCGGCCAUCUAUAAUUUUGAAUAAAAAUUUUGCUUUGCCGUUGCAUUUGUAGUUUUUUCCUUUGGAAGUAGUUACAAUAUUUUAUGGCGCGAUGAUCUUGACCCAUCCUAUGUACUUCUUUUUUGAAGGGAUAGGGCUCUAUGGGUGGGUACAAAUGGCAGUCUGACAAGU
>760	234.387	0.703864	243.063	225.71	GUCGACGUACUUCAUAGGAUCAUUUCUAUAUGGAUCGUCAAUCUUUGACUCUUCAAAAGAGCCACUGAAUCCAACUUGGUUGAUGAGUCCCAUAACCUUUGUACCCCAGAGUGAGAAACCUAGAUCGAAUCUACAUUAGCUUGGUCCGCAAUCCUUAGCGGUUCGGCCAUCUAUAAUUUUGAAUAAAAAUAUUGCUUUGCCGUUGCAUUUGUAGUUUUUUCCUUUGGAAGUUAUUACAAUAUUUUAUGGCGCGACGAUCUUGACCCAUCCUAUGUACUUCUUUUUUGAAGGGAUAGGGCAAUAUGGGUGGGUACAAAUGGCAGUCUGACAAGU
>761	155.897	0.468159	172.613	139.181	GUCGACGUACUUCAUAGGAUCAUUUCUAUAGGAAUCGUCACUCUUUGACUCUUCAAAAGAGCCACUGAAUCCAACUUGGUUGAUGAGUCCCAUUACCUUAGUACCCCAGAGUGAGAAACCGAAAUUGAAUCUAAAUUAGCUUGGUCCGCAAUCCUUAGCGGUUCGGCCAUCUAUAAUUUUGAAUAAAAAUGUUGCUUUGCCUUUGCAUUUGUAGUUUUUUCCUUUGGAAGUAAUUACAAUAUUUUAUGGCGCGAUGAUCUUGACCCAUCCUAUGUACUUCUUUUUUGAAGGGAUAGGGCUCUAUGGGUGGGUACAAAUGGCAGUCUGACAAGU
>762	305.352	0.925309	341.692	269.012	GUCGACGUACUUCAUAGGAUCAUUUCUAUAGGAAUCGUGACUCUUUGAGUCUUCAAAAGAGCCACUGAAUCCAACUUGGUAGAUGAGUCCCAUAACCUUUGUACCCCAGAGUGAGAAACCGAAAUUGAAUCUAAAUUAGCUUGGUCCGCAAUCCUUAGCGGUUCGUCCAUCUAUAAUUUUGAAUAAAAAUGCUUUGCCGUUGCAUUUGUAGACUUUUCCUUUGGAAGUAAUUACAAUAUUUUAUGGCGCAAUGAUCUUGGCCCAUCCUAUGUACUUCUUUUUUGAAGGGAUAGGGCUCUAUCGGUGGGUACAAUUGGCAGUCUGACAAGU
>763	323.582	0.974645	320.369	326.795	GUCGACGUACUUCAUAGGAUCAUUUCUAUAGGAAUCGUCACUCAUUGACUCUUCAAAAGAGCCACUGAAUCCAACUUGGCUGCUGAGUCCAAUAACCUUUGUAGCCCAGAGAGAGAAACCGAAAUUGAAUCUAAAUUAGCUUGGUCCGCAAUCCUUAGCGGUUCGGCCAUCUAUAAUUUUGAAUAAUAAUUUUGCUUUGCCGUUGCAUUUGUAGUUUUUUCCUUUGGAAGUAUUAACAAUAUUUUAUGACGCGAUGACUUGACCCAUCCGAUGUACUUCUUUUUUGAAGGAAUAUGGCUCUAUGGGUGCGUACAAAUGGCAGUCUGACAAGU
>764	212.442	0.637963	219.654	205.23	GUCGACGUACUUCAUAGGAUCAUUUCUAUAGGAAUCGUCACUCUUUGUCUCUUCAAAAGAGCCACUGAAUCCAACUUGGUUGAUGAGUCCCAUAUCCUUUGUACCCCAGAGUGAGGAACCGAAAUUGAAUCUAAAUUAGCUUGGUCCGCAAGCCUUAGCGGUUCGGCCAACUAUAAUUUUGAAUAAAAAUUUUGCAUUGCCGUUGCAUUUGUAGUUUUUUCCUUUGGAAGUAAUUACCAUAUUUUAUGGCGCGAUGAUCUUGACCCAUCCUAUGUACUUCUUUUUUGAAGGGAUAGGGCUCUAUGGGUGGGUACAACUGGCAGUCUGACAAGU
>765	177.686	0.533592	186.428	168.945	GUCGACGUAAUUCAUAGGAUCAUUUCUAUAGGAAUCGUCACUCUUUGACGCUUCAAAAGAGCCACUGAAUCCAACUUGGUUGAUGAGUCCCAUAACCUUUGUACCCCAGAGUGAGAAACCGAAAUUCAAUCUAAAUUAGCUUGGUCCGCAAUCCUUAGCGGUUCGGCCAUCUAUAAUUUUGAAUAAAAAUUUUGCUUUGCCGUUGCGUUUGUAGUUUGUUCCUUUGGAAGUAAUUACAAUAUUUUAUGGCGCAAUGAUCUUGACCCAUCCUAUGUACUUCUUUUUUGAAGGGAUAGGGUUCUAUGGGUGGGUACAAAUGGCAGUCUGACAAGU
>766	107.386	0.322481	113.513	101.259	GUCGACGUACUUCAUAGGAUCAUUUCUAUAGGAAUCGUCACUCUUUGACUCUUCAAAAGAGCCACUGAAUCCAACUUGGUUGAUGAGUCCCAUAACCUUUGUACCCCAGAGUGAGAAACCGAAAUUGAAUCUAAAUUAGCUUGGUCCGCAAUCCUUAGCGGUUCGGCCAUCUAUAAUUUUGAAUAAAAAUUUUGCUUUGCCGUUGCAUUUGUAGUUUUUUCCUUUGGAAGUAAUUACAAUAUUUUAUGUCGCGAUGAUCUUGACCCAUCCUAUGUACUUCUUUUUUGAAGGGAUAGGGCUCUAUGGGUGGGUACAAAUGGCAGUCUGACAAGU
>767	198.79	0.596966	229.423	168.156	GUCGACGUACUUCAUAGGAUCAUUUCUAUAGGAAUCGACACUCUUUGACUCUUUAAAAGAGCCACUGAAUCCAACUUGGUUGAUGAGUCCCAUAACCCUUGUACCCCAGAGUGAGAAACCGAAAUUGAAUCUAAAUUAGCUUGGUCCGCAAUCCUUAGAGGUUCGGCCAUCUAUAAUUUUGAAUAAAAAUUUUGCUUUGCCGUUGCAGUUGUAGUUUUUUCCUUUGGAAGUAUUUACAAUAUUUUAUGGCGCGAUGAUCUUGUCCCAUGCUAUGUACUUCUUUUUUGAAGGGAUAGGGCUCUAUGGGUGGGUACAAAUGGCAGUCUGACAAGU
>768	218.014	0.654697	211.831	224.197	GUCGACGUACUUCAUAGGAUCAUUUCUAUAGGAAUCGUCACUCUUUGACUCUUCAAAAGAGCCACUGUAUCCAUCUUGGUUGAUGAGUCCCAUAACCUUUGUACCCCAGAGUGAGAAACCGAAAUUGAAUCUAAAUUAUCUUGGUCCGCGAUCCUUAGCGGUUCGGCCAUCUAUAAUUUUGAAUAAGAAUUUUGCUAUGCCGUUGCAUUUGUAGUUUUUUCCUUUGGAAGUAAUUACAAUAUAUUAUGGCGCGAUGAUCUUGACCCAUCCUAUGUACUUCUUUUUUGAAGGGAGAGGGCUCUUUGGGUGGGUACAAAUGGCAGUCUGACAACU
>769	231.36	0.696867	251.649	211.07	GUCGACGUAAUCAUAGGAUCAUUUCUAUAGGACUCGUCACUAUUUGACUCUUCAAAAGAGCCACUGAAUCCAACUUGGUUAAUGAGUCCCAUAACCUUUGUACCCCAGAGUGAGAAACCGAAAUUGAAACUAAAUUAGUUUGGUCCGCAAUCCUUAGCGGUUCGGCCAUCUAUAAUUUGGAAUAAAAAUUUUGCUUUGCCGUUGCAUUUGUAGUUUUUUCCUUUGGAAGUAAUUACAAUAUUUUAUGGCGCGAUGAUCUUGACCCAUCCUAUGUACUUCUUUUUUGAAGGGAUAGGGCUCUAUGGGUGGGUACAAAUGGGAGUCUGACAAGU
>770	303.817	0.940609	342.768	264.866	GUCGACGUACUUCAUAGGAUCAUUUCUAUAGGAAUCGUCACUCUUUGACUCUUCAAAAGAGCCACUGAAUCCAACUUGGUUGACCCAUAACCUUUGUACCCCAGAGUGAGAAACCGAAAUUGAAUCUAAAUUAGCUUGGUCCGCAAUCCUUAGCGGUUCGGCCAUCUAUAAUUUUGAAAAAAUUUUGCUUUGCCGUUGCAUUUGUAGUUUUUUCCUUUGGAUAAUUACAAUAUUUUAUGGCGCGAUGAUCUUGACCAUCCUAUGUACUUCUGUUUUGAAGGGAUAGGGCUCUAUGGGUGGGUACAAAUGGCAGUCUGACAAGU
>771	119.056	0.357526	113.541	124.571	GUCGACGUACUUCAUAGGAUCAUUUCUAUAGGAAUCGUCACUCUUUGACUCUUCAAAAGAGCCACUGAAUCCAACUUGGUUGAUGAGUCCCAUAACCUUUGUACCCCAGAGUGAGAAACCGAAAUUGAAUCUAAAUUAGCUUGGUCCGCAAUCCUUAGCGGUUCGGCCAUCUAUAAUUUUGAAUAAAAAUUUUGCUUUGCCGUUGCAUUUGUAGUUUUUUCCUUUGGUAGUAAUUACAAUAUUUUAUGGCGCGGUGAUCUUGACCCAUCCUAUGUACUUCUUUUUUGAAGGGAUAGGGCUCUAUGGGUGGGUACAAAUGGCAGUCUGACAAGU
>772	185.742	0.557782	196.931	174.552	GUCGACGUACUUCAUAGGAUCAUUUCUAUAGGAAUCGUCACUCUUUGACUCUUCAAAAGACCCACUGCAUCCAACUUGGUUGAUGAGUCCCAUAACCUUUCUACCCCAGAGUGAGAAACCGAAAUUGAAUCUAAAUUAGCUUGUUCCGCAAUCCUUAGCGGUUCGGCCAUCUAUAAUUUUGAAUAAAAAUUUUGCUUUGCCGUUGCAUUUGUAGUUUUUUCCUUUGGAAGUAAUGACAAUAUUUUAUGGCGCGAUGAUCUUGACCCAUCCUAUGUACUUCUUUUUUGAAGGGAUAGGGCUCUAUGGGUGGGUACAAAUGCCAGUCUGACAAGU
>773	227.073	0.681902	248.061	206.085	GUCGACGUACUUCAUAGGAUCAUUUCUAUAGGAAUCGUCACUCUUUGACUCUUCAAAAGAGCCAGUGAAUCCAACUUGGUUGAUGAGUCCCAUAAUCUAUGUACCCCAGAGUGAGAAACCGAAAUUGGAUCUUAAUUAGCUUGGCCCGCAAUCCUUAGCGAUUCGGCCAUCUAUAAUUUUGAAUAAAAAUUUUGCUUUGCCGUUGCAUUUGUAGUUUUUUCCUUUGGAAGUAAUUACAAUAUAAUAUGGCGCGAUGAUCUUGACCCAUCCUAUGCACUUCUUUUUUGUAGGGAUAGGGCUAUAUGGGUGGGUACAAAUGGCAGUCUGACAAGU
>774	126.42	0.37964	125.162	127.678	GUCGACGUACUUCAUAGGAUCAUUUCUAUAGGAAUCGUCACUCUUUGACUCUUCAAAAGAGCCACUGAAUCCAACUUGGUUGAUGAGUCCCAUAACCUUUGUACCCCAGAGUGAGAAACCGAAAUUGAAUCUAAAUUAGCUUGGUCCGCAAUCCUUAGCGGUUCGGCCAUCUAUAAUUUUGAAUAAAAAUUUUGCUUUGCCGUUGCAUUUGUAGUUUUUUCCUUUGGAAGUAAUUACAAUAUUUUAUGGCGCGAUGAUCUUGACCCAUCCUAUGUACUUCUUUUUUGAAGGGAUAGGGCUCUAUGGGUGGGUACAGAUGGCAGUGUGACGAGU
>775	245.285	0.736592	238.503	252.067	GUCGACGUACUUCAUAGGAUCAUUUCUAUAGGAAUCUUCACUCUUUGACUCUUCAAAAGAGCCACUGAAUCCAACUUGGUUGAUGAGUCCCAUAACCUUUGUUCCCCAGAGUGAGAAACCGAAAUUGAAUCUAAAUUAGCUUGGUCCGCAAUCCUUACCGGUUCGGCAAUCUAUAAUUUUGAAUAAAAAUUUUGCUUUGCCGUUGCAUUUGUAGUUUUUUCCUUUGGCAGUAAUUACAAUAUUUGAUGGCGCGAUGAUCUUGACCCAUCCUAUGUGCUUCUUUUUUAAAGGGAUGGGGCUCUAUGGGUGGGUACCAAAGGCAGUCGGACAAGU
>776	259.121	0.778143	283.919	234.324	GUCGACGUACUUCAUAGGAUCAUUUCUAUAGGAAUCGUCACUCUUUGACUCUUCAAAAGAGCCACUGGAUCCAACUUGGUUGAUGAGUCUCAUAAACAUUGUACCCCAGAGUGAGAAACCGAAAUUAAUUCUAAAUUAGCUUGGUCCGCAAUCCUAAACGGUUCGGCCAUCUAUAAUUUUGAUUAAAAUUUUUGCUUUGCCGAUGCAUUUGUAGUUUUGUCCUUUUGAAAUAAUUACAAUAUUUUAUGGCGCGAUGAUCUUGACCCAUCCUAUGUACUUCUUUUUUGAAGGGAUAGGGCUCUAUGGGUCGGUACAAAUGGCAGUCUGACAAGU
>777	198.933	0.597396	213.859	184.006	GUCGACGUACUUCAUAGGAUCAUUUCUAUAGGAAUCGUCACUCUUUGACUCUUCAAAAGAGCCACUGAAUCCAACUUGGUUGAUGACUCCCAUAACCUUUGUACCCCAGAGUGAGAAACCGAAAUUGAAUCUAAAUUAGCUUGGUCCGUAAUCCUUAGCGGUUCGGCCAUCUGUUAUUUUGAAUAAAAAUUUUGCUUUGCCGGUGCAUUUGGAGUUUUUUCCUUUGGCAGUAAUUACAAUAUUUUAUGGCGCGUUGAUCUUGACCCAUCCUAUGUACUUCUUUUUUGAAGGGAUAGGGCUCUAUGGGUGGGUACAAAUGGCAGUCUGACAAGU
>778	165.008	0.49552	182.194	147.822	GUCGACGUACUUCAUAGGAUCAUUUCUAUAGGAAUCGUCACUCUUUGACUCUUCAAAGGAGCCACUGAAUCCAACUUGGUUGAUGAGUCCCAUAACCUUUCUACCCCAGAGUGAGAAAACGAAAUUGAAUCUAAAUUAGCUUGGUCCGAAAUCCUUAGCGGUUCGGCCAUCUAUAAUUUUGAAUAAAAAUUUUGCUUUGCAGUUGCAUUUGUAGUUUUUUCCUUUGGAACUAAUUACAAUAUUUUAUGGCGCGAUGAUCUUGACCCAUCCUAUGUACUUCUUUUUUGAAGGGAUAGGGCUCUAUGGGUGGGUACAAAUGGCAGUCUGACAAGU
>779	160.481	0.481924	168.405	152.557	GUCGACGUAGUUCAUAGGAUCAUUUCUAUAGGAAUCGUCACUCUUUGACUCUUCAAAAGAGCCACUGAAUCCAACUUGGUUGAUGAGUCCCAUAACCUUUGUAACCCAGAGUGAGAAACCGAAAUUGAAUCUAAAUUAGCUUGGACCGCAAUCCUUAGCGGUUCGGCCAUCUAUAAUUUUGAAUAAAAAUUUUGCGUUGCCGUUGCAUUUGUAGUUUUUUCCUUUGGAAGUAAUUACAAUAUUUUAUGGCGCGAUGAUCUUGACCCAUCCUAUGUACUUCUUUUUUGAAGGGAUAGGGCUCUAUGGGUGGGUACAAAUGGCAGUCUGACAAGU
>780	119.039	0.357475	118.502	119.577	GUCGACGUACUUCAUAGGAUCAUUUCUAUAGGAAUCGUCACUCUUUGACUCUUCAAAAGAACCACUGAAUCCAACUUGGUUGAUGAGUCCCAUAACCUUUGUACCCCAGAGUGAGAAACCGAAAUUGAAUCUAAAUUAGCUUGGUCCGCAAUCCUUAGCGGUUCGGCCAUCUAUAAUUUUGAAUAAAAAUUUUGCUUUGCCGUUGCAUUUGUAGUUUUUUCCUUUGGAAGUAAUUACAAUAUUUUAUGGCGCGAUGAUCUUGACCCAUCCUAUGUACUUCUUUUUUGAAGGGAUAGGGCUCUUUGGGUGGGUACAAAUGACAGUCUGACAAGU
>781	222.523	0.668237	238.302	206.743	GUCGACGUACUUCAUAGGAUCAUUUCUAUAGGAAUCGUCACUCUUUGAUUCUUCAAAAGAGCCACUGAAUCCCACUUGGUUGACGAGUCCCAUAACCUUUGUACCCCAGAGUGAGCAACCGAAAUUGAAUCUAAAUUAGCUUGGUCCGCAAUCCUUAGCGGUUCUGCCUUCUAUAAUUUUGAAUAAAAAUUUUGCUUUGCCGUUGCAUUUGUAGUUUUUUCCUUUGGAAGUAAUUGCAAUAUUUUAUGGCGCGAUAAUCUUGACCCAUCUUAUGUACUUCUUUUUUGAAGGGAUAGGGCUCUAUGGGUGGGUACAAAUGGCAGUCUGAUCAGU
>782	281.6	0.850756	265.344	297.857	GUCGACGUACUUCAUAGGAUCAUUUCUAUAGGAAUCGUCACUCUUUGACUCUUCAAAAGAGCCACUGAAUCCAACUUGGUUGAUGAGUGCCAUAACCUUUGUACCCCAGAGUCAGAAACCGAAAUUGAUUCUAAAAUAGCUUGGUCCGCAAUCCUUAGCGGUUCGGCCAUCCAUAAUUUUGAAUAAAAAUUUUGCUUUGCCGUUGCAUUUGUAGUUUUUUCCUUUGGAAGUAAUUACAGUAUUUUAUGGCGCGAUUAUCUUGAACCUUCCUAUGUACUUCUGUUGAAGGGAUACGGCUGUAUGGGUUGGUACAAAUGGCAGUCUGACAAGU
>783	263.548	0.791437	291.988	235.109	GUCGACGUACUUCAUAGGUUCAUAUCUAUAGGAAUCGUCACUCUUUCACUCUUCAAAAGAGCCACUGAAUCCAACUCGGUUGAUGAGUCCCAUAACCUUAGUACCCCAGAGUGAGAAACCGAAAUCGAAUCUAACUUAGCUUGGUCCGCAAUCUUUAGCGGUUCGGCCAUCUAUAAUUUUGAAUAAAAAUUUUGCUUUGCCGUUGCAUUUGUAGUUUUUACCUUUGCAAGUAAUUACAAUAUUUUAUGGCGAGAUGAUCUUGACCCAUCCUAUGUACUUCUUUUUUGAAGGGAUAGGGCUCUAUGGGUGGGUACAAAUGGCAGUCUGACAAGU
>784	195.985	0.588545	221.55	170.421	GUCGACGUACUUCAUAGGAUCAUUUCUAUAGGAAUCGUCAUUCUUUGACUCGUCAAAAGAGCCACUGAAUCCAACUUGGUUGAUGAGUCCCAUAACCUUUGUACCCCAGAGGGAGAAACCGAAAUUGAAUCUAAAUUAGCUUGGUCCGCAAUCCUUAGCGGUUCGGCCAUCUAUAAUUUUGAAUAAAAAUUAUACUUUGCCGUUGCAUUUGUAGUUUUUUCCAAUGGAAGUAAUUACAAUAUUUUAUCGCGCGAUGAUCUUGACCCAUCCUAUGUACUUCUUUUCUGAAGGGAUAGGGCUCUAUGGGUGGGUACAAAUGGCAGUCUGACAAGU
>785	115.679	0.347385	128.884	102.474	GUCGACGUACUUCAUAGGAUCAUUUCUAUAGGAAUCGUCACUCUUUGACUCUUCAAAAGAGCCACUGAAUCCAACUUGGUUGAUGAGUCCCAUAACCUUUUUACCCCAGAGCGAGAAACCGAAAUUGAAUCUAAAUUAGCUUGGUCCGCAAUCCUUAGCGGUUCGGCCAUCUAUAAUUUUGAAUAAAAAUUUUGCUUUGCCGUUGCAUUUGUAGUUUUUUCCUUUGGAAGUAAUUACAAUAUUUUAUGGCGCGAUGAUCUUGACCCAUCCUAUGUACUUCUUUUUUGAAGGGAUAGGGCUCUAUGGGUGGGUACAAAUGGCAGUCUGACAAGU
>786	114.725	0.344521	122.891	106.56	GUCGACGUACUUCAUAGGAUCAUUUCUAUAGGAAUCGUCACUCUUUGACUCUUCAAAAGAGCCACUGAAUCCAACUUGGUUGAUGAGUCCCAUAACCUUUGUACCCCAGAGUGAGAAACCGAAAUUGAAUCUAAAUUAGCUUGGUCCGCAAUCCUUAACGGUUCGGCCCUCUAUAAUUUUGAAUAAAAAUUUUGCUUUGCCGUUGCAUUUGUAGUUUUUUCCUUUGGAAGUAAUUACAAUAUUUUAUGGCGCGAUGAUCUUGACCCAUCCUAUGUACUUCUUUUUUGAAGGGAUAGGGCUCUAUGGGUGGGUACAAAUGGCAGUCUGACAAGU
>787	99.1238	0.297669	108.297	89.9504	GUCGACGUACUUCAUAGGAUCAUUUCUAUAGGAAUCGUUACUCUUUGACUCUUCAAAAGAGCCACUGAAUCCAACUUGGUUGAUGAGUCCCAUAACCUUUGUACCCCAGAGUGAGAAACCGAAAUUGAAUCUAAAUUAGCUUGGUCCGCAAUCCUUAGCGGUUCGGCCAUCUAUAAUUUUGAAUAAAAAUUUUGCUUUGCCGUUGCAUUUGUAGUUUUUUCCUUUGGAAGUAAUUACAAUAUUUUAUGGCGCGAUGAUCUUGACCCAUCCUAUGUACUUCUUUUUUGAAGGGAUAGGGCUCUAUGGGUGGGUACAAAUGGCAGUCUGACAAGU
>788	206.91	0.623223	227.2	186.62	GUCGACGUACUUCAUAGGAUCAUUUCUAUAGGAAUCGUCACUGUUUGACUCUUCAAAAGAGCCACUGAAUCCAACUUGGUUGAUGAGUCCCAUAACCUUUGCACCCCAGAGUGAGAAACCAGAAUUGAAUCUAAAUUAGCUUGGUCCGCAAUCCUUAGCGGUUCGGCCAUCUAUAAUUUUGAAUAAAAAUUUGUUUUGCCGUUGCAUUUGUAGUUUUUUCCUUUGGAAGUAAGUACAAUAUUUUACGGCGCGAUGAUCUUGACCCAUCCUAUGUACUUCUUUUUUGAAGGGAUAGGGCUCUAUGGGUGGGUACAAAUGGCAGUCUGACAAGU
>789	170.577	0.512242	180.76	160.393	GUCGACGUACUUCAUAGGAUCAUUUCUAUAGGAAUCGUCACUCUUUGACUUUUCAAAAGAGCCACUGAAUCCAACUUGGUUGAUGAGUCCCAUAACCUUUGUACCCCAGAGUGAGAAACCGAAAUUGAAUCUAAAUUAGCUUGGUCCGCAAUCCUUAGCGGUUCGGCCAUCUAUAAUUUUGAAUAAAAAUUUUGCUUUGCCGUUGCCUUUGUAGUUUUUUCCUUUUGAAGUAAUUACUAUAUUCUCUGGCGCGAUCAUCUUGACCCAUCCUAUGUACUUCUUUUUUGAAGGGAUAGGGCUCUAUGGGUGGGUACAAAUGGCAGUCUGACAAGU
>790	257.954	0.781678	246.839	269.068	GUCGACGUACUUCAUAGGAUCAUUUCUAUAGGAAUAGUCACUCUUUGACUCUUCAAAAGAGCCACUGAAUCCAACUUGGUUGAUGAGUCCCAUAACCUUUGUACCGCAGAGUGAGAAACCGAAAUUGAAUCUAAAUUAGCUUGGUCCGCAAUCCUUAGCGGUUCGGCCAUCUAUAAUUUUGAAUAAAAAUUUUGCUUUGCCGUUGCAUUUGUAGCUUUUUCUUGGAAGUAAUUACAAUAUCUUAUGCGCGAUGAUCUUGACCCAUCCUAUAUACUUCUUUUUUGAAGGGAUAGGGCUCUUUGGGUGCGUACAAAUGGCAGUCUGACAAGU
>791	257.487	0.773235	268.359	246.615	GUCGACGUACUUAAUAGGAUCAUUUCUAUAGGAAUCGUGACUCGUUGACUCUUCAAAAGAGCCACUGAAUCGAACUUGGUUGAUGAGUCACAUAACCUUUGUACCCCAGAGUGAGACACCGACAUUGAAUCUUAAUUAGCUUGGUCCGCAAUCCUUAGCGGUUCGGCCAUCUAUAAUCUUGAAUAAAAAUUUUGCUUUGCCGUUGCAUUUGUAGUUUUUUCCUUUGGUAGUAAUUACAAUAUUUUAUGGCGCGAUGAUCUUGACCCAUCCUAUGUACUUCUUUUUUGAAGGUAUAGGGCUCUAUGGGUGGGUACAAAUGGCAGUCUGACAAGC
>792	268.814	0.80725	261.394	276.235	GUCGACGUACUUCAUAGGAUCAUUUCUAUAGGAAUCGUCACUCUUUAAUUCUGCAAAAGAGCCACUGAAUCCAACUUGGUUGAUGAGUCCCAUAACCUUUGUACCCCAGAGUGAGAAACCGAAAUUAAAUCUGAAUUAGCUUGGUCCGCAAUCCUUAGCGGUUCCGCCAUCUAUAAUUUUGAAUAAAAAUUUUGCUUUGCCGUUGCAUUUCUAGUUUUUUCCUUUGGAAGUUAUUACAAUAUUUUAUGGAGCGUUGACCUUGACCCAUCCUAUGUGCUUCUUUUUUGAAGGGAUAGGGCUCUCUAGGUGGGUACAAAUGGCAGUCUGAAAAGC
>793	132.302	0.397304	140.584	124.02	GUCGACGUACUUCAUAGGAUCAUUUCUAUAGGAAUCGUCACUCUUUGACUCUUCAAAAGAGCCACUGAAUCCAACUUGGUUGAUGAGUCGCAUAACCUUUGUACCCCAGAGUGAGAAACCGAAAUUGAAUCUAAAUUAGCUUGGUCCGCAAUCCUUAGCGGUUCGGCCAUCUAUAAUUUUGAAUAAAAAUUUUGCUUUGCCGUUGCAUUUGUAGUUUUUUCCUUUGGAAGUAAUUACAAUAUAUUAUGGCCCGAUGAUCUUGACCCAUCCUAUGUACUUCUUUUUUGAAGGGAUAGGGCUCUAUGGGUGGGUACAAAUGGCAGUCUGACAAGU
>794	205.323	0.618442	216.766	193.88	GUCGACGUACUACAUAGGAUCAUUUCUAUAGGAAUCGUCACUCUUUGACUCUUCAAAAGAGCCACUGAAUCCAACUUGGUUGAUGAGUCCCAUAACCUUUGUACCCCAGAGUGAGAUACCGAAAUUGAAUCUAAAUUAGCUUGGUCCGCAAUCUUUAGCGGUUCGGCCAUCUAUAAUUUUGAAUAAAAAUUUUGCUUUGCCGUUGCAUUUGUAGUUUUUCCUUUGGAAGUAAUUACAAUAUUUGAUGGCGCGAUGAUCUUGACCCAUCCUAUGUACUUCUGUUUUGAAGGGAUAGUGCUCUAUGGGUGGGUACAAAUGGCAGUCUGACAAGU
>795	127.395	0.383721	143.938	110.852	GUCGACGUACUUCAUAGGAUCAUUUCUAUAGGAAUCGUCACUCUUUGACUCUUCAAAAGAGCCACUGAAUCCAACUUGGUUGAUGAGUCCAUAACCUUUGUACCCCAGAGUGAGAAACCGAAAUUGAAUCUAAAUUAGCUUGGUCCGCAAUCCUUAGCGGUUAGGCCAUCUAUAAUUUUGAAUAAAAAUUUUGCUUUGCCGUUGCAUUUGUAGUUUUUUCCUUUGGAAGUAAUUACAAUAUUUUAUGGCGCGAUGAUCUUGACCCAUCCUAUGUACUUCUUUUUUGAAGGGAUAGGGCUCUAUGGGUGGGUACAAAUGGCAGUCUGACAAGU
>796	249.237	0.74846	238.574	259.901	GUCGACGUACUUCAUAGGAUCAUUUCUAUAGGUAUCGUCACUCUUUGACUCUUCAAAAGAGCCACUGAAUCCAACUUGGUUGAUGAGUCCCAUAACCUUUGUACCCCAGAGUGAGAAACCGAAAGUAAAUCUAAAUUAGCUUGGUCCGCAAUCCUUAGCGGUGCGGCCAUCUAUAAUUUUGAAUAAAAAUAUUGCUUUGCCGUUGCAUUUGUAGUGUUUUCCUAUGGAACUAAUUACAUUAUUUUAUUGCGCGAUGAUGUUGACCCAUCCUAUGUACUUCUUUUUUGAAGGGAUAGGGCUCUAUGGGUGGGUACAAAUGGCAGUCUGAAAAGU
>797	171.733	0.530041	201.812	141.655	GUCGACGUACUUCAUAGGAUCAUUUCUAUAGGAAUCGUCACUCUUUGACUCUUCAAAAGAGCCACUGAAUCCAACUUGGUUGAUGAGUCCCAUAACCUUUGUACCCCAGAGUGAGAAACCGAAAUUGAAUCUAGGUCCGCAAUCCUUAGCGGUUCGGCCAUCUAUAAUUUUGAAUAAAAAUUUUGCUUUGCCGUUGCAUUUGUAGUUUUUUCCUUUGGAAGUAAUUACAAUAUUUUAUGGCGCGAUGAUCUUGACCCAUCCUAUGUACUUCUUUUUUGAAGGGAUAGGGCUCUAUGGGUGGGUACAAAUGGCAGUCUGACAAGU
>798	116.655	0.350316	124.418	108.893	GUCGACGUACUUCAUAGGCUCAUUUCUAUAGGAAUCGUCACUUUUUGACUCUUCAAAAGAGCCACUGAAUCCAACUUGGUUGAUGAGUCCCAUAACCUUUGUACCCCAGAGUGAGAAACCGAAAUUGAAUCUAAAUUAGCUUGGUCCGCAAUCCUUAGCGGUUCGGCCAUCUAUAAUUUUGAAUAAAAAUUUUGCUUUGCCGUUGCAUUUGUAGUUUUUUCCUUUGGAAGUAAUUACAAUAUUUUAUGGCGCGAUGAUCUUGACCCAUCCUAUGUACUUCUUUUUUGAAGGGAUAGGGCUCUAUGGGUGGGUACAAAUGGCAGUCUGACAAGU
>799	254.669	0.764772	274.904	234.435	GUCGACGUACUUCAUAGGGUCAUUUCUAUAGGAAUCGUCACUCAUUGACUCUUCAAAUGAGCCGCUGAAUUCAACUUGGUUGAUGAGUCCCAUAACCUUUGUACGCCAGAGUGAGAAACCGGAAUUGAAUCUAAAUUAGCUUGCUCCGCAAUUCUUAGGGGUUCGGCCAUCUAUAAUUUUGAAUAAAAAUUUUGCUUUGCCGUUGCAUUUGUAGUUUUUUCCUUUGGAAGUAAUUACAAUAUUUUAUGGCGCGAUGAUCUUGACCCAUCAUAUGUACUUCUUUUUUGAAGGGAUAGGGCUCUAUUGGUGGGUACAAAUGGCAGUCUGACAAGU
>800	260.139	0.78355	285.067	235.21	GUCGACGUACUUCAUAGGAUCAUUUCUAUAGGAAUCGUCACUCUUUGACUCUUCAAAAGGGCCAGUGAAUCCACUUGGCUGAUGAGUCCCAUAACCUUUGUACCCCAGAGUGAGAAACCGAAAUUGAAUCUAAAGUAGCUUGGUCCGCAAUCUUUAGCGGUUCGGCCAUCUAUAAUUUUGAAUAAAAAUUUUGCUUUGACGUUGCAUUUGUUGUUUUUUCCUUUGGAAGUAAUUACAAUAUUGUAUGGCGCGAUGAUCUUGACCCAUCCUAUGUACUUCUUUUUUAAAGGGAUAGGGCUCUAUGGGUGGGUACAAAUGGCAGUCUGACAAGU
>801	151.86	0.46158	168.074	135.646	GUCGACGUACAUAGGAUCAUUUUAUAGGAAUCGUCACUCUUUGACUCUUCAAAAGAGCCACUGAAUCCAACUUGGUUGAUGAGUCCCAUAACCUUUGUACCCCAGAGUGAGAAACCGAAAUUGAAUCUAAAUUAGCUUGGUCCGCAAUCCUUAGCGGUUCGGCCAUCUAUAAUUUUGAAUAAAAAUUUUGCUUUGCCGUUGCAUUUGUAGUUUUUUCCUUUGGAAGUAAUUACAAUAUUUUAUGGCGCGAUGAUCUUGACCCAUCCUAUGUACUUCUUUUUUGAAGGGAUAGGGCUCUAUGGGUGGGUACAAAUGGCAGUCUGACAAGU
>802	193.087	0.585111	248.87	137.303	GUCGACGUACUUCAUAGGAUCAUUUCUAUGGAAUCGUCACUCUUUGACUCUUCAAAAGAGCCACUGAAUCCAACUUGGUUGAUGAGUCCCAUACCUUUGUACCCCAGAGUGAGAAACCGAAAUUGAAUCUAAAUUAGCUUGGUCCGCAAUCCUUAGCGGUUCGGCCAUCUAUAAUUUUGAAUAAAAAUUUUGCUUGCCGUUGCAUUUGUAGUUUUUUCCUUUGGAAGUAAUUACAAUAUUUUAUGGCGCGAUGAUCUUGACCCAUCCUAUGUACUUCUUUUUUGAAGGGAUAGGGCUCUAUGGGUGGGUACAAAUGGCAGUCUGACAAGU
>803	197.4	0.592792	194.131	200.668	GUCGACGUACUUCAUAGGAUCAUUUCUAUAGGAAUCGUAACUUUUUGACUCUUCAAAAGAGCCACUGAAUCCAACUUGGUUGAUGAGUCCCAUAACCUUUGUACCCCAGAGUGAGAAACCGAAAUUGAAUCUAAAUUAGCUUGGUCCGCAAUCCAUAGCGGUUCGGCCAUCUAUAAUUUUGAAUAAAAAUUUUGCUUUGCCGUUGCAUUUGUAGUUUUUUCCUUUGGAAGCAAUUACAACAUUUUAUGGCGCGAUGACCUUGACCCAUCCUAUGUACUUCUUUUUUGAAGGGAUAGGGUUCUAUGGGUGGUUACAAAUGGCACUCUGACAAGU
>804	183.628	0.551437	184.913	182.344	GUCGACGUACUUCAUAGGAUCAUUUCUAUAGGAAUCGUCACUCUUUGACUCUUCAAAAUAGCCACUGAAUCCAACUUGGUUGAUGAGUCCCAUAACCUUUGUACCCCAGAGUGAGAAACCGAAAUAGAAUCUAAAUUAGCUUGGUCCGCAAUCUUUAGCGGUUCGGCCAUCUAUAAUUUUGAUUAAAAAUUUUGCUUUGCCGUUGCAUUUGUAGUUUUUUCCUUUGGAAGUAAUUACAACAUUUUAUGGCGCGAUGAUCUUGACCCAUCCUAUGUACUUCUUUUUUGAAGGGAUAGGGCUCUAUGGGUGGGUACACGUGGCAGACUGACAAGU
>805	296.74	0.89111	310.638	282.842	GUCGACGUACCUCAUAGGAUCAUUUCUAUAGGAAUCGUCACUCUUUGACUCUUCAAAAGAGCCACUGAAUCCAACUUGGUUAAUGAGUCCCAUAACCUAUGUACCCCAGAGUGAGAAAGCGAAAUUGAAUCUAAAUUAGCUUGAUCCGCAAUCCUUUGCGGUUCGGCCAUCUAUAAUUUUGAAUCAAAAUUUUGCUUUGCCGUUGCAUUUGUAGUUUUUUCCUUUGGAAGUAAUUACAACAUUUUAUUGCGCGAUGAUCUUCACCCAUCCUAUGUACUUCUUUUUUGAAGGCAAAGGGCUCUAUGUGUGGGUACAAAUGGCAGCCUCGCAAGU
>806	260.06	0.783312	271.7	248.419	GUCGACGUACUUCUUAGGAUCAUUUCUAUAGGAAUCGUCACUCUUUGACUCUUCAAAAGAGCCACUGAAUCCAACUUGGUGAUGAGUCCCAUAACCUUUGUACCCCAGAGUGAGAAACCGAAAUUGAAUCUAAAUAAGCUUGGUCCGCAAUCCUUAGCGGUUCGGCCAUCUAUAAUUUUGAAUAAAAAUUUUGCUUUGCCGUCGCAUUUGUAGUUUUUUCCUUUGUAAGUAAUUACAAUAUUUUAUGGCGUGAUGAUCUUGACCCAUCCUAUGUACUUCUUGUUUGAAGCGAUAGGGCUUUAUGGGUGGGUACAAAUGACAGUCUGACAAGU
>807	203.085	0.615408	235.48	170.69	GUCGACGUACUUCAUAGGAUCAUUUCUAUAGGAAUCGUCACUCUUUGACUCUUCAAAAGAGCCACUGAAUCCAACUUGGUUGAUGAGUCCCAUAACCUUUGUCCAGAGUGAGAAACCGAAAUUGAAUCUAAAUUAGCUUGGUCCGCAAUCCUUAGCGGUUCGGCCAUCUAUAAUUUUGAAUAAAAAUUUUGCUUUGCCGUUGCAUUUGUAGUUUUUUCCUUCGGAAGUAAUUACAAUAUUUUAUGGCUCGAUGAUCUUGACCCAUCCUAUGUACUUCUUUUUUGAAGGGAUAGGGCUCUAUGGGUGGGUACAAAUGGCAGUCUGACAAGU
>808	197.024	0.597041	234.876	159.171	GUCGACGUACUUCAUAGGAUCAUCUCUAUAGGAAUCGUCACUCUUUGACUCUUCAAAAGAGCCACUGAAUCCAACUUGGUUGAUGAGUCCCAUAACCUUUGUACCCCAGAGUGAAACCGAAAUUGAAUCUAAAUUAGCUUGGUCCGCAAUCCUUAGCGGUUCGGCCAUCUAUAAUUUUGAAUAAAAAUUUUGCUUUGCCGUUGCAUUUGUAGUUUUUUCCUUUGGAGUAAUUACAAUAUUUUAUGGCGCGAUGAUCUUGACCCAUCCUAUGUACUUCUUUUUUGAAGGGAUAGGGCUCUAUGGGUGGGUACAAAUGGCAGUCUGACAAGU
>809	290.522	0.875068	303.379	277.666	GUCGACGUACUUCAUAGGAUCAUUUCUAUAGGAAUCUUCACUCUUUGACUCUUCAAAAGAGCCACUGAAUCCAACUUGGUUGAUGAGUCCCAUAACCUAUGUACCCGAGAGUGAGAAACCGAAAUUGAAUCUAAAUUAGCUUGGUCCGCAAUCCUGAGCGGUUCGGCCAUCUAUAAUUUUGAUAAAAAUUUUGCUUUGCCGUUGCAUUUGUAGUUUUUUCCUUUGGAAGUAAUUACAAUAUUUUAUGGCGCGAUGAUCGAGACCCAUCCUAUAUACUUCUUUUUUGAAGCGAUAGGGCGCUAAGGGUGGGUACAAAUGGCAGUCUGACAAGU
>810	158.66	0.476456	163.42	153.9	GUCGACGUACUUCAUAGGAUCAUUUCUAUAGGAAUCGUCACUCUUUGACUCUUCGAAAGAGCCACUGAAUCCAACUUGGUUGAUGAGUCCCAUAACCUUUGUACCCCAGAGUGAGAAACCGAAAUUGAAUCUAAAUUAGCUUGGUCCGAAAUCCUUAGCGGUUCGGCCAUCUAUAAUUUUGAAUAAAAAUUUUGUUUUGCCGUUACAUUUGUAGUUUUUUCCUUUGAAAGUAAUUACAAUAUUUUAUGGCGCGAUGAUCUUGACCCAUCCUAUGUACGUCUUUUUUGAAGGGAUAGGGCUCUAUGGGUGGGUACAAAUGGCAGUCUGACAAGU
>811	242.247	0.727468	242.886	241.607	GUCGACGUACUUCAUAGGAUCAUUUCUAUAGGAAUCGUCACUCUUUUACUUUUCAAAAGAGCCACUGAAUCCAACUUGGUUGAUGAGUCCCAUAACCUUUGUACCCCAGAGUGAGAAUUCGAAAUUGAAUCUAACUUAGCUUGGUCCGCAAUCCUUAGCGGUUCGGCCAUCUUUAAUUUUGAAUAAAAAUUUUGCUUUGCCGUUGCAUUUGUAGUUUUUUCCUUUGGAACUAAUUACAAUAUUUUAUGGCCCGAUGAUCUUGACCCAUCCUAUGUACUUAUUUUUUGACGGGAUAGGGCUCUAUGGGUGGGUCCAAAUGCCAGUCUGACAAGU
>812	175.492	0.527003	203.562	147.422	GUCGACGUACUUCAUAGGAUCAUUUCUAUAGGAAUCGUCUCUCUUUGACUCUUCAAAAGAGCCACUGAAUCCAACUUGGUUGAUGAGUCCCAUAACUUUGGUACCCCAGACUGAGAAACCGAAAUUGAAUCUAAAUUAGCUUGGUCCGCAAUCCUUAGCGGUUCGGCCGUCUAUAAUUUUGAAUAAAAAUUUUGCUUUGCCGUUGCAUUUGUAGUUUUUUCCUUUGGAAGUAAUUACAAUAUUUUAUGGCGCGAUGAUCUUGCCCCAUCCUAUGUACUUCUUUUUUGAAGGGAUAGGGCUCUAUGGGUGGGUACAAAUGGCAGUCUGACAAGU
>813	125.372	0.376493	128.887	121.858	GUCGACGUACUUCAUAGGAUCAUUUCUAUAGGAAUCGUCACUCUUUGACUCUUCAAAAGAGCCACUGAAUCCAACUUGGUUGAUGAGUCCCAUAACCUUUGUACCCCAGAGUGAGAAACCGAAAUUGAAUCUAAAUUAGCUUGGUCCGCAAUCCUUAGCGGUUCGGCCAUCUAUAAUUUUGAAUAAAAAUUUUGCUUUGCCGUUGCAUUUGUAGUGUUUUCCUUUGGAAGUAAUUACAUUAUUUUACGGCGCGAUGAUCUUGACCCAUCCUAUGUACUUCUUUUUUGAAGGGAUAGGGCUCUAUGGGUGGGUACAAAUGGCAGUCUGACAAGU
>814	233.437	0.703124	228.488	238.387	GUCGACGUACUUCAUAGGAUCAUUUCUAUAGGAAUCGUCACUAUUUGACUCUUCAAAAGAGCCACUGAAUCCAACUUGGUUGAUGAGUCCCAUAACCUUUGUACCCCAGAGUGAGAAACCGAAAUUGAAUCUAAAUUAGCUUGGUCCGCAAUCCUUAGCGGUUCGGCCAUCUAUAAUUUUGAAUAAAAAUUUUGCUUUGCGUUGCAUCUGUAGUUUUUACCUUUGGAAGUAAUUACAAUAUUUUAUCGCGCAAUGGUCUUGACCCAUCCUAUGUACUUCUUUUUUGAAGGGAUAGGGCUCUAUGGCUGGGCACAAAUGGAAGUCUGACAAGU
>815	206.334	0.619623	222.172	190.497	GUCGACGCACUUCAUAGGAUUAUUUCUAUAGGAAUCGUGACUCUUUGACUCUUCAAAAGAGCCCCUGAAUCCAACUUGGUUGAUGAGUCCCAUACCCUUUGUACCCCAGAGUGAGAAACCGAAAUUGAAUCUAAAUUAGCUUGGUCCGCAAUCCUUAGCGGUUCGGCCAUCUAUAAUUUUGAAUAAAAGUUUUGCUUUGCCGUUGCAUUUGUAGUUUUUUCCUUUGGAAGUAAUUACAAUAUUUUAUGGAGCGAUGAUCUUGACCCAUCCUAUGUACUUCUUUUUUGAACGGAUAGGGCUCUAUGGGUGGGUACAAAUGGCAGUCUGACAAGU
>816	267.726	0.803982	293.998	241.455	GUCGACGUACUUCAUAGGAUCAUUUCUAGAGGAAUCGUCACUCUUUGAUUCAUCAAAAGAGCCACUGAAUCCAACUUGGUUGAUGAGCCCCAGAACCUUUGUACAUCAGAGUGAGAGACCGAAAUUGGAUCUAAAUUAGCGUGGUCCGCAAUCCUUAGCGCUACGGCCAUCUAUAAUUUUGAAUAAAAAUUUUGCUUUGCCGUUGCAUUUGUAGCUUUUUCCUUUGGAAGUAAUUACAAUAUUUUAUGGCGCGAUGAUCUUGACCCAUCCUAUGUACUUCUUUAUGGAAGGGAUAGGGCUCUAUGGGUGGGUACAAAUGGCAGUCUGACAAGU
>817	231.119	0.69405	216.017	246.22	GUCGACGUACUUCAUAGGAUCAUUUCUAUAGGAAUCGUCACUCUUUGACUCUUCAAAAGAGCCACUGAAUCCAACUUGGUUGAUGAGUCCCAUAACCUUUGUACCCCAGAGUGAGAAACCGAAAUAGAAUCUAAAUUAGGUUGGUCCGCAAUCCUUAGCGGUUCGGCCAUCUAUUAUUUUGAAUAAAAACUUUGCUUUGCCGUUGCAUUUGUAGUUUUUUCUUUUGGAAGUAAUUACAAUAUUUUAUGGCGCGGUGAUCGUGACCCAUCCUAUGUACUUCUUUUUUGAAGGUAUAGGGCUCUAUCGGUGGUUACAAAAGGCAGUCUGACAAGU
>818	183.053	0.549708	201.941	164.165	GUCGACGUACUUCAUAGGAUCAUUUCUAUAGGAAUCGUCACUCUUUGACUCUUCAAAAGAGCCACUGAAUCCAACUUGGUCGAUGAGUUCCAUAACCUUUGUACCCCAGAGUGAUAAACCGAAAUUGAAUCUAAAUUAGCUUGGUCCGCAAUCCUUAGCGGUUCGGCCAUCUAUAAUUUUGAACAAAAAUUUUGCUUUGCCGUUGCAUUUGUAGUUUUUUCCUUUGGAAGUAAUUACAAUAUUUGAUGGCGCGAUGAUCUUGACCCACCCUAUGUACUUCUUUUAGUAAGGGAUAGGGCUCUAUGGGUGGGUACAAAUGGCAGUCUGACAAGU
>819	202.21	0.609067	209.301	195.119	GUCGACGUACUUCAUAGGAUCAUUUCUAUAGGAAUCGUCACUCUUUGACUCUUCAAAAUAGCCACUGAAUCCAACUUGGUUGAUGAGUCCCAUAACCUUUGUACCCUAGAGUGAGAAACCGAAAUUGAAUCUAAAUUAGCUAGGUCCGCAAUCCUUAGCGGUUCGGCCAUUAUAAUUUUGAAUAAAAAUUUUGCUUUGCCGUUGCAUUUGUAGUUUUUUCCUUUGGAAUUAAUUACAAUAUCUUAUUGCGCGAUGAUCUUGACCCAUCCUAUGUACUUCUUUUUUGAAGGGAUAGGGGUCUAUGGGUGGGUACAAAUGGCAGUCUGACAAGU
>820	238.892	0.717393	259.694	218.09	GUCGACGUACUUCAUAGGAUCAUUUCUAUAGGAAUCGUCACUCUUUGAUUCUUCAAAAGAGCCACUGAAUCCAACUUGGUUGAUGAGUCCCAUAACCUUUGUAGCCCAGACUCAGAAACCGAAAUUGACUCUAAAUUAGCUUGGUCCGCAAUCCUUAGCUGUUCGGCCUUCUAUAAUUUUGAAUAAUAAUGUUGCUUUGCCGUUGCAUUUGUAGUUUUUUCCUUUGGAAGUAAUUACAAUAUUUUAUGGCGCGAUGAUCUUGACCCAUCCUAUGUACUUCUUUUUUGAAGGGAUAGGGCUCUAUGGGUGGGUACAAAUGGCAGUCUGACAAGU
>821	174.274	0.524922	192.045	156.503	GUCGACGUACUUCAUAGGAUCAUUUCUAUAGGAAUCGUCACUCUUUGACUCUUCAAAAGAGCCACUGAAUCCAACUUGGUUGAUGAGUACCAUAACCUGUGUACCCCAGAGUGAGAAACCGAAAUUGAUAUAAAUUAGCUUGGUCCGCAAUCCUUAGCGGUUCGGCCAUCUAUAAUUUUGAAUAAAAAUUUUGCUUUGCCGUUGCAUUUGUAGUUUUUUCCUUUGGAAGUAAUUACAAUAUUUUAUGGCGCGAUGAUCUUGACCCAUCCUAUGUACUUCUUUUUUGAAGGGAUAGGGCUCUAUGGGUGGGUACAAAUGGCAGUCUGACAAGU
>822	272.977	0.81975	293.795	252.159	GUCGACGUACUUCAUAGGAUCAUUCCUAUUGGAAUCGUCACUCUUUGACUCUUCAAAAGAGCCACUAAAUCCAACUUGGGAGAUGAGUCCCAUAACCUUUGUAACCCAGAGUGAGAAACCGAAAUUGAAUCUAAAUUAGCUUGGUCCGCAAUCCUUAGCGUUUCGGCCAUCUAUAAUUUCGAAUAAAAAUUUUGCUUUGCCGUUGCAUUUGUAGUCUUAUCCUUUGGAAGUAAUUAAAAUAUUUUAUGGCGCGAUGAUCUUGACCCAUCCUAUGUACUUCUUUUUUGAAGGCAUAGGGCUAUAUUGGUGGGUACAAAUGGCAGUCUGACAAGA
>823	184.093	0.559553	227.592	140.594	GUCGACGUACUUCAUAGGAUCAUUUCUAUAGGAAUCGUCACUCUUUGACUCUUCAAAAGAGCCACUGAAUCCAACUUGAUGAGUCCCAUAACCUUUGUACCCCAGAGUGAGAAACCGAAAUUGAAUCUAAAUUAGCUUGGUCCGCAAUCCUUAGCGGUUCGGCCAUCUAUAAUUUUGAAUAAAAAUUUUGCUUUGCCGUUGCAUUUGUAGUUUUUUCCUUUGGAAGUAAUUACAAUAUAUUAUGGCGCGAUGAUCUUGACCCAUCCUAUGUACUUCUUUUUUGAAGGGAUAGGGCUCUAUGGGUGGGUACAAAUGGCAGUCUGACAAGU
>824	195.614	0.5892	178.325	212.903	GUCGACGUACUUCAUAGGAUCAUUUCUAUAGGAAUCGUCACUCUUUGACUCUUCAAAAGAGCCACUGAAUCCAACUUGGUUGAUGAGUCCCAUAACCUUUGUACCCCUGAGUGAGAAACCGAAAUUGAAUCUAAAUUAGCUUGGUCCGCAAUCCUUAGCGGUUCGGCCAUCUAUAAUUUUGAAUAAAAAUUUUGCUUUGCCGUUGCAUUUGUAGUUUUUUCCUUUGGGAGUAAUUACAAUAUUUUAUGACGCGAUGAUCUUGACCCAUCCUAUGUCCUUGUUUUUUGAAGGGAUAGCGCUCCAUGGGUGGGUACAAAUGGCAGUCUGAACGU
>825	232.559	0.700479	258.12	206.998	GUCGACGUACUUCAUAGGAUCAUUUCUAUAGGAACCGUCACUCUUUGACUCUUCAAAAGAGCCACUGAAUCCAACUUCGUUGAUGAGUCCCAUAACCUGUGUACCCCAGAGCGAGGUACCGAAAUUGAAUCUAAAUUAGCUUGUCCGCAAUCCUUAGCGGUUCGGCCAUCUAUAAUUUUGAAUAAAUAUUUUGCUUUGCCGUUGCAUUUGUAGUUUUUUCCUUUGGAAGUAAUUACAAUAUUUCAUGGCGCGAUGAUCUUGACCCAUCCUAUGUACUUCUUUUUUGAAGGGAUAGGGCUCUAUGGAUGGGUACAAAUGGCAGUCUGACAAGU
>826	208.17	0.625135	205.091	211.249	GUCGACGUACUUCAUAGGAUCUUUUCGAUAGGAAUCGUCACUCUUUGACUCUUCAAAAGAGCCACUGAAUCCCACUUGGUUGUUGAGUCCCAUAACCUUUAUACCCCAGAGUGAGAAACCGAAAUUGAAUCUAAAUUAGCUUGGUCCGCAAUCCUUAGCGGUUCGGCCAUCUAUAAUUUUGAAUAGAAAUUUUGCUUUGUCGUUGCAUUUGUAGUUUUUUCCUUUGGAAGUAAUUACAAUAUUUUAUGGCGCGAGGAUCUUGACCCAUCCUAUGUACUUCUUUUUUGAAGGGAUAGGGCUCUAUGGGUGGGUACAAAUGGCAGUCUGACAAGU
>827	233.23	0.702501	231.624	234.837	GUCGACGUACUUCAUAGGAUCAUUUCUAUAGGAAUCGUCACUCUUUGACUCUUCAAAAGAGCCACUGAAUCAAGUUGGUUGAUGAGUCCAAUAACCUUUGUACCCCAGAGUGAGAAGCCGAAAUUGAAUCUAAAUUAGCUUGGUCCGCAAUCCUUAGCGGUUCGGCCAUCUAUAAUUUUAAAUAAAAAUUUUGCUUUGCCGUUGCAUUUGUAGUUUUUUCCUUUGGAAGUAAUUACAAUAUUUUAUGGCGCGAUGAUCUUGACCCAUCCUAUGUACUUCUUUUUUGAAGGGAUAGCGCUCUAUGGGUGAGUACAAAUAGCAGUCUGACAAGU
>828	103.428	0.310595	115.841	91.0155	GUCGACGUACUUCAUAGGAUCAUUUCUAUAGGAAUCGUCACUCUUUGACUCUUCAAAAGAGCCACUGAAUCCAACUUGGUUGAUGUGUCCCAUAACCUUUGUACCCCAGAGUGAGAAACCGAAAUUGAAUCUAAAUUAGCUUGGUCCGCAAUCCUUAGCGGUUCGGCCAUCUAUAAUUUUGAAUAAAAAUUUUGCUUUGCCGUUGCAUUUGUAGUUUUUUCCUUUGGAAGUAAUUACAAUAUUUUAUGGCGCGAUGAUCUUGACCCAUCCUAUGUACUUCUUUUUUGAAGGGAUAGGGCUCUAUGGGUGGGUACAAAUGGCAGUCUGACAAGU
>829	187.375	0.576539	231.498	143.253	GUCGACGUACUUCAUAGGAUCAUUUCUAUAGGAAUCGUCACUCUUUGACUCUUCAAAAGAGCCACUGAAUCCAACUUGGUUGAUGAGUCCCAUAACCUUUGUACCCCAGACCGAAAUUGAAUCUAAAUUAGCUUGGUCCGCAAUCCUUAGCGGUUCGGCCAUCUAUAAUUUUGAAUAAAAAUUUUGCUUUGCCGUUGCAUUUGUAGUUUUUUCCUUUGGAAGUAAUUACAAUAUUUUAUGGCGCGAUGAUCUUGACCCAUCCUAUGUACUUCUUUUUUGAAGGGAUAGGGCUCUAUGGGUGGUUACAAAUGGCAGUCUGACAAGU
>830	223.882	0.674343	213.143	234.621	GUCGACGUACUUCAUAGGAUCAUGUCUAUAGGAAUCGUCACUCUUUGACUCUUCAAAAGAGCCACUUAAUCCAACUUGGUUGUUAAGUCCCAUAACCUUUGUACCCCAGAGUGAGAAACCGAAAUUGAAUCUAAAUUAGCUUGGUCCGCAAUCCUUAGCGGUUCGGCCAUCUAUAAUUUUGAAUAAAAAUUUUGCUUUGCCGGUGCAUUUGUAGUUUUUUCCUCUGGUAGUAAUUACAACAUUUUAUGGCGCGAUGAUCUUGACCCAUCCUAUGUGCUUCUUUUUUGAAGGGAUAGGGCUCUUGGGUGGGUACAAAUGGCAGUCUGACAAGU
>831	272.88	0.819459	283.244	262.516	GUCGACGUACUUCAUAGGAUCAUUUCUAUAGGAAUCGUCACUCUUUGACUCUUCAAAAGAGCCACUGUAUCGAACUUGGUUGAUGAGUACCAUAACCUUUGUACCCCAGAGUGAGAAACCGAAAUUGAAUCUAAAUGAGCUUGGUCCGCACUCCUUAGCGGUUCGGCCAUCUAUUAUUUUGAAUAAAAAUUUUGUUUUGCCUUUGCAUUAGUAGUUUUUUCCUUUGGAAGUAAUUACAAUAUUUUAUGGCGCGAUGAUCUUGACCCAUCCUAUGUACUUCUGUUUUGAAGGGAUAUGGCUCUAUGGGUGGGUACAAAUGCCAGUCUGACGAAU
>832	150.036	0.45056	160.452	139.621	GUCGACGUACUUCAUAGGAUCAUUUCUAUAGGAAUCGUCACUCUUUGACUCUUCAAAAGAGCCACUGAAUCCAACUUGGUUGAUGAGUCCCAUAACCUUUGUACCACAGAGUGAGAAACCGAAAUUGAAUCUGAAUUAGCUUGGUCCGCAAUCCUUAGCGGUUCGGCCAUCUAUAAUUUUGAAUAAAAAUUUUACUUUGCCGUUGCAUUUGUAUUUUUUUACUUUGGAAGUAAUUACAAUAUUUUAUGGCGCGAUGAUCUCGACCCAUCCUAUGUACUUCUUUUUUGAAGGGAUAGGGCUCUAUGGGUGGGUACAAAUGGCAGUCUGACAAGU
>833	238.64	0.716637	266.867	210.413	GUCGACGUACUUCAUGGGAUCAUUUCUAUAGGAAUCGUCACUCUUUGACUUUUCAAAAGAGCCACUAAAUCCAACUGGGUUGAUGAGUCCCAUAUCCUUUAUACCCAAGAGUGAGAGACCGUAAUUGAAUCUAAAUUAGCUUGGUCCGCAAUCCUUGGCGGUUUGGCCAUCUAUAAUUUUGAAUAAAAAUUUUGCUUUGCCGUUGCAUUUGUAGUUGUUUCCUUUGGAAGUAGUUACAAUAUUUUAUGGCGCGAUGAUCUUGACCCAUCCUAUGUACUUCUUUUUUGAAGGGAUAGGGCUCUAUGGUUGGGUACAAAUGGCAGUCUGACAAGU
>834	209.822	0.630095	235.185	184.458	GUCGACGUACUUCAUAGGAUCAUUUCUAUAGGAAUCGUCACUCUUUGAAUCUUCAAAAGAGCCACUGAAUACAACUUGGUUGAUGAGUCCCAUAACAUUUGUACCCCAGAGUGAGAAACCGAAAUUGAAUCUAAAUUACCUUGGUCCGCAAUCCUUAGCGGUUCGGCCAUCUAUAAUUUUUAAUAAAAAUUUUGCUUUGCCGUUGCAUUUGUAGUUUUUUCCUUUUGAAGUAAUUACAAUAUUUUAUGGCGCGAUGAUCUUGACCCAUCCUAUGUACUUCUUUUUUGAAGGGAUAGGGCUCUAUGGGUGGGUACAAAUGGCAGUCUGACAACU
>835	275.43	0.842294	308.253	242.607	GUCGACGUACUUCAUAGGUUCUAUAGGAAUCGUCACUCUUUGACUCUUCAAAAGAGCCACUGAAUCCAACUUGUUGAUGAGUCCCAUAACCUUUGUACCCCAGAGUGAGAAACCGAAAUUGAAUCUAAAUUAGCUUGGUCCGCAAUCCUUAGCGGUUCGGCCAACCAUAAGUUUGAAUAAAAAUUUUGCUUUGCCGUUGCAUUUGUAGUUUUUUCCUUUAGAAAUAAUUACAAUAUUUUAUGGCGCGAUGAUCUUGACCCAUCCUAUGUACUUCUUUUUUGAAGGGAUAGUGCUCUAUGGGUGGGUACAAAUGGCAGUCUGACAAGU
>836	187.049	0.561708	200.079	174.018	GUCGACGUACUUCAUAGGAUCAUUUCUAUAAGAAUCGUCACUAUUUGACUCUUCAAAAGAGCCACUGAAUCCAACUUGGUUUAUGAGUCCCAUAACCUUUGUACCCCAGAGUGAGAAACCGAAAUUGAAUCUAAAUUAGCUUGGUCCGCAAUCCUUAGCGGUACGGCCAUCUAUAAUUUUGAAUAAAAACUUUGCUUUGCCGUUGCAUUUGUAGUUAUUUCCUUUGGAAGUAAUAACAAUAUUUUAUGGCGCGAUGAUCUUGACCCAUCCUAUGUACUUCUUUUUUGAAGGGAUAGGGCUCUAUGGGUGGGUACAAAUGGCAGUCUGACAAGU
>837	142.953	0.429287	151.657	134.248	GUCGACGUACUUCAUAGGAUCAUUUCUAUAGGAAUCGUCACUCUUUGACUCUUCAAAAGAGCCACUGAAUCCAACUUGGUUGAUGAGUCCCAAAACCUUUGUACCCCAGAGUGAGAAACCGAAAUUGAAUCUAAAUUAGCUUGGGCCGAAAUCCUUAGCGGUUCGGCCAUCUACAAUUUUGAAUAAAAAUUUUGCUUUGCCGUUGCAUUUGUAGUUUUUUCCUUUGGAAGUAAUUACAAUACUUUAUGGCGCGAUGAUCUUGACCCAUCCUAUGUACUUCUUUUUUGAAGGGAUAGGGCUCUAUGGGUGGGUACAAAUGGCAGUCUGACAAGU
>838	287.233	0.867772	328.424	246.041	GUCGACGUACUUCAUAGGAUCAUUUCUAUAGGAAUCGUCACUCUUUGACUCUUCAAAAGAGUCAGUGAAUCCAACUUGGUUGAUGAGUCCCAUAACCUUUGUACCCCAGAGUGAGAAACCGAACUUGAAUCUAAAUUAGCUUAGUCCGCAACUUAGCGGUUCGGCCAUCUAUAAUUUUAAAUAAAAAAUUGGCUUAGCCGUUGCUUUUGUAGUUUUUUCCUUUGUAAGUAAUUACAAUAUUUUAUGGCGCGAUGAUCUUGACCCAUCCUAUGUACUUCUUUUUUGAAGGGAUAGGGCUGUAUGGGUGGGUACAAAUGGCAGUCUGACAAGU
>839	190.056	0.577679	219.139	160.974	GUCGACGUACUUCAUAGGAUCAUUUCUAUAGGAAUCGUCACUCUUUGACUCUUCAAAAGAGCCACUGAAUCCAACUUGGUUGAUGAGUCCCAUAACAUUUGUACCCCAGAGUGAGAAACCGAAAUUGAAUCUAAAUUAGCUUGGUCCGCAAUCCUUAUUCGGCCAUCUAUAAUUUUGAAUAAAAAUUUUACUUUGCCGUUGCAUUUGUAGUUUUUUCCUUUGGAAGUAAUUACAAUAUUUUAUGGCGCGAUGAUCUUGACCCAUCCUAUGUACUUCUUUUUUGAAGGGAUAGGGCUCUAUGGGUGGGUACAAAUGGCAGUCUGACAAGU
>840	176.139	0.557401	145.26	207.017	GUCGACGUACUUCAUAGGAUCAUUUCUAUAGGAAUCGUCACUCUUUGACUCUUCAAAAGAGCCACUGAAUCCAACUUGGUUGAUGAGUCCCAUAACCUUUGUACCCCAGAGUGAGAAACCGAAAUUGAAUCUAAAUUAGCUUGGUCCGCAAGCCUUAGCGGUUCGGCCAUCUAUAAUUUUGCAUAAAAAUUUUGCUUUGCCGUUGCAUUUGUAGUUUUUUCCUUUGGAAGUAAUUACAAUAUUUUAUGGCGCGAUGAUCUUGACCCAUCCUAUGUACUUCUUUUUUGAAGGGAUAGGGCUUGGCAGUCUGACAAGU
>841	375.258	1.1303	396.132	354.385	GUCGACGUACUUGAUAGGAUCAUUUCUAUAGGAAUCGUCACUCUGUGACUCUUCAAAAGAGCCACUGAAUCAACUUGGUUGCAGAGUCCCAUAACCUUUGUACCCCAGAGUGAGAAACCGAAAUUGAAUCUGAAUUAGCUUGGUCCGCAAUCCUCAGCGGUUCGGCCUUCUAUAAUUGUGAAUAAACAUUCUGCUUUGCCGUUGCAUUUGUAGUUUUUUCCUUUGUAAGUAAUUCCAAUAUUUCAUGGCGCGAUGCUCUUGAUCCAUCCUAUGUACUUCUUUUUUGAAGGGAUAGGGCUCUAUGGGUGGGUACAAAUGGCAGUCGGACAAGU
>842	195.289	0.586453	192.36	198.218	GUCGACGUACUUCAUAGGAUCACUUCUAUAGGAAUCGUCACUCUUUGACUCUUCAAAAGAGCCACUGAAUCCACCUUGGUUGAUGAGUCCCAUAACCUUUGUACCCCAGAGUGAGAAACCGAAAUUGAAUCUAAAUUAGCUUGGGCCGCAAUCCUUAGCGGUUCCGCCAUUUAUAAUUUUGAAUAAAAAUUUUGCUUUGCCGUUGCAUUUGUAGUUUUUUCCUUGGGCAGUAAUCACAAUAUUUUAUGGCGCGAUGAUCUUGACCCAUCCUAUGUACUUCUUUUUUGAAGGGAUAGGGGUCUAUGGGUGGGUACAAAUGGCAGUCUGACAAGU
>843	201.844	0.606137	221.032	182.655	GUCGACGUACUUCAUAGGAUCAUUUCUAUAGGAAUCGUGACUCUUUGACUCUUGAAAAGAGCCACUGAAUCAAACUUGGUUGAUGAGUCCCAUAACCUUUUUACCCCAGAGUGAGAAACCGAAAUUGAAUCUAAAUUAGCUUGGUCCGCAAUCCUUAGCGGUUAGGCCAUCUAUGAUUUUGAAUAAAACUUUUGCUUUGCCGUUGCAUUUGUAGUUUUUUCCUUUGGAAGUAAUUAUAAUAUUUUAUGGCGCGAUGAUCUUGACCCAUCCUAUGUACUUCUUUUUUGAAGGGAUAGGGCUCUAUGGGUGGGUACAAAUGGCAGUCUGACAAGU
>844	197.777	0.595714	223.875	171.679	GUCGACGUACUUCAUAGGAUCAUUUCUAUAGGAAUCGUCACUCUUUGACUCUUCAAAAGAGCCACUGAAUCCACUUGGUUGAUGAGUCCCAUAACCUUUGUACCCCAGAGUGAGAAACCGAAAUUGAAUCUAAAUUAGCUUGGUCAGCAAUCCUUAGCGGUUCGGCCAUCUAUAAUUUUGAAUAAAAAUUUUGCUUUGCCGUUGCAUUUGUAGUUUUUUCCAUUGGAAGUAAUUACAAUAUUUUAUGGCGCGAUGAUCUUGACCCAUCCUAUGUACUUCUUUUUUGAAGGCAUAGGGCUCUAUGGGUGGGUACAAAUGGCAGUCUGACAAGU
>845	161.977	0.486419	169.211	154.744	GUCGACGUACUUCAUAGGAUCAUUUCUAUAGGAAUCGUCACUCUUUGACUCUUCAAAAGAGCCACUGUAUCCAACGUGGUUGAUGAGUCCCAUAACCUAUGUACCCCAGAGUGAGAAACCGAAAUUGAAUCUAAAUUAGCUUGGUCCACAAUCCUUAGCGGUUCGGCCAUCUAUAAUUUUGAAUAAAAAUUUUGCUUUGCCGUUGCAUUUGUAGUUUUUUCCUUUGGAAGUAAUUACAAUAUUUUAUGGCGCGAUGAUCUUGACCCAUCCUAUGUACUUCUUUUUUGAAGGGAUAGGUCUCUAUGGGUGGGUACAAAUGGCAGUCUGACAAGU
>846	223.845	0.708372	274.648	173.043	GUCGACGUACUUCAUAGGAUCAUUUCUAUAGGAAUCGUCACUCUUUGACUCUUCAAAAGAGCCACUGAAUCCAACUUGGUUGAUGAGUCCCAUAACCUUUGUACCCCAGAGUGAAAACGAAAUUGAAUCUAAAUUAGCUUGGUCCGCAAUCCUUAGCGGUUCGGCCAUCUAUAAUUUUGAAUAAAUUGCAUUUGUAGUUUUUUCCUUUGGAAGUAAUUACAAUAUUUUAUGGCGCGAUGAUCUUGCCCCAUCCUAUGUACUUCUUUUUUGAAGGGAUAGGGCUCUAUGGGUGGGUACAAAUGGCAGUCUGACAAGU
>847	155.975	0.472651	205.139	106.81	GUCGACGUACUUCAUAGGAUCAUUUCUAUAGGAAUCGUCACUCUUUGACUCUUCAAAAGAGCCACUGAAUCCAACUUGGUUGAUGACCAUAACCUUUGUACCCCAGAGUGAGAAACCGAAAUUGAAUCUAAAUUAGCUUGGUCCGCAAUCCUUAGCGGUUCGGCCAUCUAUAAUUUUGAAUAAAAAUUUUGCUUUGCCGUUGCAUUUGUAGUUUUUUCCUUUGGAAGUAAUUACAAUAUUUUAUGGCGCGAUGAUCUUGACCCAUCCUAUGUACUUCUUUUUUGAAGGGAUAGGGCUCUAUGGGUGGGUACAAAUGGCAGUCUGACAAGU
>848	148.204	0.445056	147.402	149.006	GUCGACGUAAUUCAUAGGAUCAUUUCUACAGGAAUCGUCACUCUUUGACUCUUCAAAAGAGCCACUGAAUCCAACUUGGUUGAUGAGUCCCAUAACCUUUGUACCCCAGAGUGAGAAACCGAAAUUGAAUCUAAAUUAACUUGGUCCGCAAUCCAUAGCGGUUCGGCCAUCUAUAAUUUUGAAUAAAAAUUUUGCUUUGCCGUUGCAUUUGUAGUUUUCUCCUUUGGAAGUAAUUACAAUAUUUUAUGGCGCGAUGAUCUUGACCCAUCCUAUGUACUUCUUUUUUGAAGAGAUAGGGCUCUAUGGGUGGGUACAAAUGGCAGUCUGACAAGU
>849	174.03	0.525769	180.824	167.235	GUCGACGUACUUCAUAGGAUCAUUUCUAUAGGAAUCGUCACUCUUUGACUCUUCAAAAGAGCCACUAAAUCCAACUUGGUUGAUGAGUCCCAUAACCUUUGUACCCCAGAGUGAGAAACCGAAAUUGAAUCUAAAUUAGCUUGGUCCGCAAUCCUUAGCGGUUCGGCCAUCUAUAAUUUUGAAUAAAAAUUUUGCUUUGCCGUUGCAUUUGUAGUUUUUUCCUUUGGAAGUAAUUACAUAUUUUAUGGCGCGAUGAUCUUGACCCAUCCUAUGUACUUCUUUUUUGAGGGAUAGGGCUCUAUGGGUGGGUACAAAUGGCAGUCUGACAAGU
>850	174.13	0.522912	176.597	171.662	GUCGACGUACUUCAUAGGAUCAUUUCUAUAGGAAUCGUCACUCUUUGACUCUUCAAUAGAGCUACUGAAUCCAACUUGGUUGAUGAGUCCCAUAACCUUUGUACCCCAGAGUGAGAAACCUAAAUUGAAUCUAAAUUAGCUUGGUCCGCAAUCCUUAGCGGUUCGGCCAUCUAUAAUUUUGAAUAAAAAUUUUCCUUUGCCGUUGCAUUUGUAGUUUUUUCCGAUGGAAUUAAUUACAAUAUUUUAUGGCGCGAUGAUCUUGACCCAUCCUAUGUACUUCUUUUUUGAAGGGAUAGGGCUCUAUGGGUGGGUACAAAGGGCAGUCUGACAAGU
>851	301.714	0.906048	313.247	290.182	GUCGACGUACUUCAUAGGAUCAUUUCUAUAUGAAUCGUCACUCUUUGACUCUUCAAAAGAGCAACUGAAUCCAACUUGGUUGCUGAGUCCCAUAACCUUUGUAUACCAGAGUGAGAAACCGAAAUUUAAUCUAAAUUAGCUUGGCCCGCAAUCCUUAGCCGUUCGGCCAUCUAUAAUUUUGAAUAACAAUAUUGCUUUGCCGUUGCACAUGUAGUUUUUUCCUUUGGAAGUAAUAACAAUAUUUUAUGGCGCGAUGAUCUUGACCCAUCCUAUGUACUUCUUUUUUGAAGGGAUAGGGCUCCAUGGGUGGGUACAAAUGGCAGUCUGCCAAGU
>852	336.693	1.02338	355.802	317.584	GUCGACGUACUUCAUAGGAUCAUUUCUAUAGGAAUCGUCACUCUUUGACUCUUCAAAAGAGCCACUGAAUCCACUUGGUGAUGAGUCCCAUAACCUUUGUACCCCAGAAUGAGAAACCGAAAUUGUAUCUAAAUUAGCUUGGUCCGCAAUCCUUAGCGGUUCGGCCAUCUAAAAUGUUGGAUAAAAAUUUUGCUUUGCCGUUGCAUUCGUAGUUCUUUCUUUUGGAAGUAAUUACAAUAUUUUAUGGCGCGAUCAUCUUGACCCAUCCUAUGUACUUCUUUUUUGAAGGGAUAGGGCUCUAUGGGUGGGUACAAAUGGGUCUGACAACU
>853	192.846	0.584382	214.725	170.967	GUCGACGUACUUCAUAGGAUCAUUUCUAUAGGAAUCGUCACUCUUUGACUCUUCAAAAGAGCCACUGAAUCCAACUUGGUUGAUGAGUCCCAUAACCUUUGUACCCCAGAGUGAGAAACGAAAUUGAAUCUAAAUAAGCUUGGUCCGCAAUCCUUAGCGGUUCGGCCAUCUAUAAUUUUGAAUAAAAAUUUUGCUUUGCCGUUGCAUUUGUAGUUUUCCUUUGGAAGUAAUUACAAUAUUUUAUGGCGCGAUGAUCUUGACCCAUCCUAUGUACUUCUUUUUUGAAGGGAUAGGGCUCUAUGGGUGGGUACAAAUGGCAGUCUGACAAGU
>854	203.891	0.612285	220.837	186.945	GUCGACGUACUUCAUAGGAUCAUUUAUAUAGGAAUCGUCACUCUUGGACUCUUCAAAAGAGCUACUGCAUCCAACUUGGUUGAUGAGUCCCAUAACCUUUGUACCCCAGAGUGAGAAACCAAAAUUGACUCUAAAUUAGCUUGGUCCGCAAUCCUUAGCGGUUCGGCCAUCUAUAAUUUUGAAUAAUAAUUUUGGUUUGCCGUUGCAUUUGUAGUUUUUUCCUUUGGAAGUAAGUACAAUAUUUUAUGGCGCGAUGAUCUUGACCCAUCCUAUAUACUUCUUUUUUGAAGGGAUAGGGCUCUAUGGGUGGGUACAAAUGGCAGUCUGACAAGU
>855	241.094	0.726186	265.23	216.957	GUCGACGUACUUCAUAGGAUCAUUUCUAUAGGAAUCGUCACUCUUUGACUCUACAAAAGAGCCACUGAAUCCAACUUGGUGAUGAGUCCCAUAACCUUUGUACAACAGAGUGAGAAACCGAAAUUGAAUCUAAAUUAGCUUGGUCCGCAAUCCUUAGCGGUUCGGCCAUCUAUAAUUUUGAAUAAAAAUUUUGCUUUGCUGUUGCAUUUGUAGUUUUAUCCUUUGGAAGCAAUUACAAUAUUUUAUGGCGCGAUGAUCUUGACCCAUCCUAUGUACUUCUUUUUUGAAGGGAUAGGGCUCUAUGGGUGUGUACAAAUGGCAGUCUGACAAGU
>856	192.671	0.578591	211.133	174.209	GUCGACGUACUUCAUAGGAUCAUUUCUAUAGGAAUCGUCACUCUUUGACUCUUCAAAAGAGCCACUGAAUCCAACUUGGUUAAUGAAUCCCAUAACCUUUGUACCCCAGAGUGAUAAACCGAAAUUGAAUCUAAAUUAGCCUGGUCCGCAAUCCUUAGCGGUUCGGCCAUCUAUAAUUUUGAAUGAAAAUUUUCAUUUGCCGUUGCCUUUGUAGUUUUUUCCUCUGGAAGUAAUUACAAUAUUUUAUGGCGCGAUGAUCUUGACCCAUCCUAUGUACUUCUUUUCUGAAGGGAUAGGGCUCUAUGGGUGGGUACAAAUGGCAGUCUGACAAGU
>857	206.402	0.619826	199.162	213.642	GUCGACGUACUUCAUAGGAUCAUUUCUAUAGGAAUCGUCACUCUUUGACUCUUCAAAGGAGCCGCUGAAUCCAACUUGGUUGAUGAGUUCCAUAAUCUUUGUACCCCAGAGUGAGAAACCGAAAUUGAAUCUAAAUUACCUUGGUCCGCAAUUCUUAGCGGUUCGGCCAUCUAUAAUUUUGAAUAGAAAUUUUGCUUUGCCGUUGCAUUUGUAGUUUUAUCCUUUGGAAGUAAUUACAAUAUUUUAUGGCGCGAUGAUCUUGACCCAUCCUAUGUACUUCUUUUUUGAAGGGAUAGGGCUCUAUGGGUGGGUACCAAUGGCAGGCUGACAAGU
>858	194.371	0.583697	211.225	177.517	GUCGACGUACUUCAUAGGAUCAUUUCUAUAGGAAUCGUCACUCUUGGACUCUUCAAAAGAACCAAGGAAUCCAACUUGGUUGAUGAGUCCCACAACCUUUGAACCCCAGAGUGAGAAACCGAAAUUGAAUCUAAAUUAGCUUGGUCCGUAAUCCUUAGCGGCUCGGCCAUCUAUAAUUUUGAAUAAAAAUUUUGCUUUGCCGUUGCAUUUGUAGUUUUUCCCUUUGGAACUAAUUACAAUAUUUUAUGGCGCGAUGAUCUUGACCCAUCCUAUGUACUUCUUUUUUGAAGGGAUAGGGCUCUAUGGGUGGGUACAAAUGGCAGUCUGACAAGU
>859	180.872	0.543158	181.953	179.79	GUCGACGUACUUAAUAGGAUCAUUUCUAUAGGAAUCGUCACUCUUUGACUCUUCAAAAGAGCCACUGAAUCCAACUUGGUUGAUGAGUCCCAUAGCCUUUGUAGCCCAGAGUGAGAAACCGAAAUUGAAUCUAAAUUAGCUUGGUCCGCAACCCUUAGCGAUUCGGCCAUCUAUAUUUUUGAAUAAAAAUUUUGCUUUGCCGUUGCAUUUGUAGUUUUUUCCUUUGGAAGUAAAUACAAUAUUUUAUGGCGCGAUGAUCUUGACCCAUCCUAUGUACUUCUGUUUUGAAGGGAUAGGGCUCUAUGGGUGGGUACAAAUGGCAGUCUGACAAGU
>860	116.013	0.348388	123.952	108.074	GUCGACGUACUUCAUAGGAUCAUUUCUAUAGGAAUCAUCACUCUUUGACUCUUCAAGAGAGCCACUGAAUCCAACUUGGUUGAUGAGUCCCAUAACCUUUGUACCCCAGAGUGAGAAACCGAAAUUGAAUCUAAAUUAGCUUGGUCCGCAAUCCUUAGCGGUUCGGCCAUCUAUAAUUUUGAAUAAAAAUUUUGCUUUGCCGUUGCAUUUGUAGUUUUUUCCUUUGGAAGUAAUUACAAUAUUUUAUGGCGCGAUGAUCUUGACCCAUCCUAUGUACUUCUUUUUUGAAGGGAUAGGGCUCUAUGGGUGGGUACAAAUGGCAGUCUGACAAGU
>861	312.42	0.938198	322.798	302.042	GUCGACGUACUUCAUAGGAUCAUUUCUUUAGGAAUCGUCACUCUUUGACUCUUCAAACGAGCCACUGAAUCCAAUUUGGUUGAUGAGUCCCAUAACCUUUGUACCCCAGGCUGAGAAACCGAAUUUGAAUAUAAAUUAGCUUGGUCCGCAAUCAUUAGCGGUUAGGCCGUCUAGAAUUUUGAAUCAAAAUUUUGCCUUGCCGUUGCAUUUGUAGUGUUUUCCUUUGGAAGUAAUUACAAUAUUUUAUGGCGCGAUGAUCUUGACCCAUCCUAUGUACUUCUUUUUUAAAGGGAUAGGGCUCUAUGGGUGGGUACAAAUGACAUUCUGACAAGU
>862	270.478	0.837394	310.613	230.343	GUCGACGUACUUCAUAGGAUCAUUUCUAUAGGAAUCGUCACUCUUUGACUCUUCAAAAGAGCCACUGAAUCCAACUUGGUUGAUGAGUCCCAUAACCUUUGUACCCCAGAGUGAGAAACCGAAAUGAAUCUAUUAGCUUGGUCCGCAAUCCUUAGCGGUUCGGCCAUCUAUAAUUUUGAAUAAAUGCUUUGCCGGCAUUUGUAGUUUUUUCCUUUGGAAGUAAUUACAAUAUUUUAAGAAGCGAUGAUCUGGACCCAUCCUAUGUACUUCUUUUUUGAAGGGAUAGGGCUCUAUGGGUGGGUACAAAUGGCAGUCUGACAAGU
>863	218.729	0.656844	257.497	179.961	GUCGACGUACUUCAUAGGAUCAUUUCUAUAGGAAUCGACACUCUUUGACUCUUCAAAAGAGCCACUGAAUCCAACUUGGUUGAUGAGUCCCAUAACCUUUGUACCCCAGAGAGAGAAAGGGAAAUUGAAUCUAAAUUAGCUUGGUCCGCAAUCCUUAGCGGUUCGGCCAUCUAUAAUUUUGAAUAAAAAUUUUGCUUUGCCGUUGCAUUUGUAGUUUUUUCCUUUGGAAGUAAUUACAAUAUUUUAUGGCGGGACGAACUUGACCCAUCCUAUGUACUUCUUUUUUGAAGGGAUAUGGCUCUAUGGGUGGGUACAAAUGGCAGUCUGACAAGU
>864	209.221	0.62829	222.218	196.224	GUCGACGUACUUCAUAGGAUCAUUUCUAUAGGAAUCGUCACUCUUUGAGCCUUCAAAAGAGCCACGGAAUCCAACUUGGUUGAUGAGUCCCAUAAGCUUUGUACCCCAGAGUGAGAAACCGACAUUGAAUCUAAAUUAGCUUGGUCCGCAAUCCUUAGCGGUUCGGCCAUCUAUAAUUUUGAAUAAAAAUUUUCCUUUGCCGUUGCAUUUGUAGUUUUUUCCUUUGGAAGUAAUUACAAUAUUUUAUGGCCCGAUGAUCUUGACCCAUCCUAUGUACUUCUUUUUUGAAGGGAUAGGGCUCUAUGGGUGGGUACAAAUGGCAGUCUGACAAGU
>865	135.69	0.407478	145.578	125.803	GUCGACGUACUUCAUAGGAUCAUUUCUAUAGGAAUCGUCACUCUUUGACUCUUCAAAAGAGCCACUGAAUCCAACUUGGUUGAUGAGUCCCAUAACCUUUGUACCCCAGAGUGAGUAACCGAAAUUGAAUCUAAAUUAGCUUGGUCCGCAAUCCUUAGCGGUUCGGCCAUCUAUAAUUUUGAAUAAAGAUUUUGCUUUGCCGUUGCAUUUGUAGUUUUUUCCUUUGGAAGUAAUUACAAUAUUUUAUGGCGCGAUGAUCUUGACCCAUGCUAUGUACUUCUUUUUUGAAGGGAUAGGGCUCUAUGGGUGGGUACAAAUGGCAGUCUGACAAGU
>866	292.924	0.8823	308.641	277.206	GUCGACGUACUUCAUUGGAUCAUUUCUAUAGGAAUCGUCACUCUUUGACUCUUCAAAAGUGCCACUGAAUCCAACUUGGUUGAUGAGUCCCAUAACCUUGGUACCCCAGAGUAAGAAACCGAAAUUGAUCUAAAUUAGCUUGGUCCGCAAUCUUUAGCGGUUCGGCCAUCUAUUAUUUUGAAUAAAUAUUUUGCUUUGCCGUUGCAUUUGUAGUUUUUUUCUUUGGAAGUAAUUACAAUAUUUUUUGGCGCUAUGAUCUUGACCCAUCCUAUGUACUUGUUUUUUGAACGGAUAGGGCUCUAUGGGUGGGUUCAAAUGGCAGUCUGACAAGU
>867	166.08	0.498738	173.585	158.575	GUCGACGUACUUGAUAGGAUCAUUUCUAUAGGAAUCGUCACUCUUUGACUCUUCUAAAGAGCCACUGAGUCCAACCUGGUUGAUGAGUCCCAUAACCUUUGUACCCCAGAGUGAGAAACCUAAAUUGAAUCUAAAUUAGCUUGGUCCGCAAUCCUUAGCGGUUCGGCCAUCUAUAAUUUUGAAUAAAAAUUUUGCUUUGCCGUUGCAUUUGUAGUUUUUUCCUUUGGAAGUAAUUACAAUAUUUUAUGGCGCGAUGAUCUUGACCCAUCCUAUGUACUUCUUUUUUGAAGGGAUAGAGCUCGAUGGGUGGGUACAAAUGGCAGUCUGACAAGU
>868	319.804	0.972049	367.702	271.907	GUCGACGUACUUCAAAGGAUCAUUUCUAUAGGAAUUACUCUUUGACUCUUCAAAAGAGCCACUGAAGCCAACUUGGUUGAUGAGUCCCAUAACCUUUGUACCCCAGAGAGAGAAACCGAAAUUGAAUCUAAAUUAGCUUGUUCCGCAAUCCUUAGCGGUUCGGCCAUCUAUAAUUUUGAAUAAAAAUUUAGCUUUGCCGUUGCAUGUGUAGUUUUUGCUUUGGAAGUAAUUACAAUAUUUUAUGGCGGGAUGAUCUUGACCCAUCCUAUGUACUUCUUUUUUGAAGGGAUAGGGCUCUAUGGGUGGGUACAAAUGGCAGUCUGACAAGU
>869	223.938	0.699807	291.118	156.759	GUCGACGUACUUCAUAGGAUCAUUUCUAUAGUUUGACUCUUCAACAGAGCCACUGAAUCCAACUUGGUUGAUGAGUCCCAUAACCUUUGUACCCCAGAGUGAGAAACCGAAAUUGAAUCUAAAUUAGCUUGGUCCGCAAUCCUUAGCGGUUCGCCAUCUAUAAUUUUGAAUAAAAAUUUUGCUUUGCCGUUGCAUUUGUAGUUUUUUCCUUUGGAAGUAAUUACAAUAUUUUAUGGCGCGAUGAUCUUGACCCAUCCUAUGUACUUCUUUUUUGAAGGGAUAGGGCUCUAUGGGUGGGUACAAAUGGCAGUCUGACAAGU
>870	150.884	0.453106	163.142	138.627	GUCGACGUACUUCAUAGGAUCAUUUCUAUAGGAAUCGUCACUCUUUGACUCUUGAAUAGAGCCACUGUAUCCAACUUGGUUGAUGAGUCCCAUAACCUUUGUACCCCAGAGUGAGAAACCGAAAUUGAAUCUAAAUCAGCUUGGUCCGCAAUCCUUAGCGGUUCGGCCAUCUAUAAUUUUGAAUAAAAAUUUUGCUUUGCCGUUGCAUUUGUAGUUUUUUCCUUUGGAAGUAAUUACAAUAUUUUAUGGCGCGAUGAUCUUGACCCAUACUAUGUACUUCUUUUUUGAAGGGAUAGGGCUCUAUGGGUGGGUACAAAUGGCAGUCUGACAAGU
>871	284.634	0.859921	319.594	249.674	GUCGACGUACUUCAUAGGAUCAUUUCUAUAGGAAUCGUCACUCUUUGACUCUUCAAAAGAGCCACUGAAUCCAACUUGGUGAUGAGUCCCAUAACCUUUGUACCCCAGAGUGACAUACCGAAAUUGAAUCUAAAUUAGUAUGGUCCGCAAUCCUUAGCGGUUCGGCCAUCUAUAAUUUUGAAUAAAAUUUUUGCUUUGCCGUUGCAUUUGUAGUUUUUUCCUUUGGAAGUAAUUACAUAUUUUAUGGCGCGAUGAUCUUGACCCAUCCUAUGUACUUCUUUUUUGAAGGGAUAGGCCUCGAUGGGUGGGUACAAAUGGCAGUCUGACAAGU
>872	243.095	0.730014	246.072	240.117	GUCGACGUUCUUCAUAGGAUCAUUUCUAUAGGAAUCGUCACUCUUUGACUCUUCAAAAGAGCCACUGAAUCCAUCUUGGUUGAUGAGUCCCAUAACCUUUGUACCCCAGAGUGAGAAACCGAAAUUGAAUCUAAAUUAGCUUGGUCCGCGAUCCUUAGCGGUUCGGACAUCUGUAAUUUUGAAUAAACAUUUUGCUUUGCCGUUGCAUUUGUAGUUUUCUCCUUUGGAAGUAAUUACAAUAUUUUAUGGCGCGAUGAUCUUGACACAUCCUAUGUACUUCUUUUUUGAAGGGAUAGGUCUCUAUCGGUGGGUACAAAUUGCAGUCUGACAAGU
>873	120.781	0.362705	124.164	117.398	GUCGACGUACUUGAUAGGAUCAUUUCUAUAGGAAUCGUCACUCUUUGACUCUUCAAAAGAGCCACUGAAUCCAACUUGGUUGAUGAGUCCCAUAACCUUUGUACCCCAGAGUGAGAAACCGAAAUUGAAUCUAAAUUAGCUUGGUCCGCAAUCCUUAGCGGUUCGGCCAUCUAUAAUUUUGAAUAAAAAGUUUGCUUUGCCGUUGCAUUUGUAGUUUUUUCCUUUGGAAGUAAUUACAAUAUUUUAUGGCGCGAUGAUCUUGACCCAUCCUAUGUACUUCUUUUUUGAAGGGAUAGGGCUCUAUGGGUGGGUACAAAUGGCAGUCUGACAAGU
>874	267.525	0.805799	284.85	250.201	GUCGACGUACUUCAUAGGAUCAUUUCUAUAGGAAUCGUCACUCUUUGACUCGUCAAAAGAGCCACUGAAUCCACCUUGGCUGAUGAGGCCCAUAACCUUUGAACCCCAGAGUGAGAAACCGAAAUUGAAUCUAAAUAAGCUUGGUCCGCAAUCCUUAGCGUUUCGGCCAUUUAUUAUUUUGAAUAAAAAUUUUGCUUUGCCGUUGCAUUUGUAGUUUUUUCCUUUGGAAAUAAUUACAAUUUUUAUGGCGCGAUGAUCCUGACCCAUCCUAUGUACUUCUUUUUUGAAGGGAUAGGGCUCUAUGGGUGGGUACAAAUGGCAGUCUGACAAGU
>875	178.53	0.539366	225.497	131.564	GUCGACGUACUUCAUAGGAUCAUUUCUAUAGGAAUCGUCACUCUUUGACUCUUCAAAAGAGCCACUGAAUCACUUGGUUGAUGAGUCCCAUAACCUUUGUACCCCAGAGUGAGAAACCGAAAUUGAAUCUAAAUUAGCUUGGUCCGCAAUCCUUAGCGGUUCGGCCAUCUAUAAUUUUGAAUAAAAAUUUUGCUUUGCCGUUGCAUUUGUAGUUUUUUCCUUUGGAAGUAAUUACAAUAUUUUAUGGCGCGAUGAUCUUGACCCAUCCUAUGUACUUCUUUUUUGAAGGGAUAGGGCUCUAUGGGUGGGUACAAAUGGCAGUCUGACAAGU
>876	287.548	0.866109	300.575	274.521	GUCGACGUAGUUCAUAGGAUCAUCUCUAUAGGAAUCGUCACUCUUUGACUCUUCAAAAGAGCCACUGAAUCCAACUUGGUUGAUAAGUCCCAAAACCUUUUUACCCCAGAGAGAUAAACCGAAAUUGAAUCUAAAUUAGCUUGUUUCGCAAUCCUUAGCGGUUCGGCCAUCUAUAAUUUUGAAUAAAAAUUUUGUUUAGCCGUUGCAUUUGUAGUUUUUUCCUUUGGAAGCACUAACAAUAUUUUAUGGCGCGAUGAUCUUGACCCAUCCUAUGUACUUCUUUUUUGAAGGGAUAGGGCUUUAUGGGUGGGUACAAAUGCUGUCUGACAAGU
>877	277.771	0.834147	288.657	266.886	GUCGACGUACUUCAUAGGAUCAUUUCUAUAGGAAUCCUCACUCUUUGACUCUUCAAAAGAGCCACUGAAUCCAACUUGGAUGUUGAGUCCCAUAACCCUUGUACCCCAGAGUGAAAAACCGAAAUUGAAUCUAAAUUAGCUUGGUCCGCAAGCCUUAGCGGUUCGGCCAUUUAUAAUUUUGAAUAAAAAUUUUGCGUUGUCGUUGUAUUUGUAGUUUUUUCCUUUGGAAGUAAUUACAAUAUUUUAUGGCGCGAUGAUAUUGACCCAUCCUAUGUAAUUCUUUUUUGAAGGGAUAGGGCUCUAUGGCUGGGUACAAAUGGCAGUCUGACAAGU
>878	259.262	0.778564	258.344	260.18	GUCGACGGACUUCAUAGGAUCAUUUCUAUAGGAAUCGUCACACUUUGACUCUUCCAAAGAGCCACUGAAUCCAACUUGGUUGAUGAGUCCCAUAACCUUUGUACCCAAGAGUGAGAAACCGAAAUUGAAUCUAAAUUACCUUGGUCCGCAAUCCAUAGCGGUUCGGCCAUCUAUAAUUUUGAAUAAAAAUUUUGAUAUGCCUUUGCAUUUGUAGUUUUUUCCUUUGGAAGUAAUUAAAAUAUUUUAUGGCGCGAUGAUCUUGACACAUCCUAUGUACUUCUUUUUUGAAGGGAUUGGGCUCUAUGGGUGGGUACAAAUGGCAGUCUGACAAGU
>879	144.387	0.433595	154.407	134.367	GUCGACGUACUUCAUAGAAUCAUUUCUAUAGCAAUCGUCACUCUUUGACUCUUCAAAAGAGCCACUGAAUCCAAAUUGGUUGAUGAGUCCCAUAACCUUUGUACCCCAGAGUGAGAAACCGAAAUUGAAUCUAAAUUAGCUUGGUCCGCAAUCCUUAGCGGUUCGGCCAUCUAUAAUUUUGAAUAAAAAUUUUGCUUUGCCGUUGCAUUUGUAGUUUUUUCCUUUGGAAGUAAUUACAAUAUUUUAUGGCGCGAUGAUCUUGACCCAUCCUAUGUACUUCUUUUUUGAAGGGAUAAGGCUCUAGGGGUGGGUACAAAUGGCAGUCUGACAAGU
>880	262.166	0.792043	272.377	251.955	GUCGACGUACUUCAUAGGAUCAUUUCUAUAGGAAUCGUCACUCUUUGACUCUUCAAAAGAGCCACUGAAUCCAACUUGGUUGAUGAGUCCCAUAACCUAUGUACCCCAGAUGAGAAACCGAAAUUGAACUAAAUUAGCUUAGUCCGCAAUCCUUAGCGGUUCGGCCAUCUAUAAUUUUGAAUAAAAAUUUUGCUUUGCCGUUGCAUUGGUAGUUUUUUCCUUUGGAAGUAAUUACAAUAUUUUAUGGCGCGAUGAUCUUGACCCAUCCUAUGGACUUCUUUUUCGAGGGGAUAGGGCUCUAUGGGUGGGUACAAAUGGCAGUCUGAUAAGU
>881	232.875	0.699324	234.848	230.902	GUCGACGUACUUCAUAGGAUCAUUUCUAUAAGAAUCGUCACUCUUUGACUCUUCUAAAGAGCCACUGAAUGCAACUCGGUUGAUGAGUCCCAUAACCUUUGUACCCCAGAGUGAGAAACCGAAAUUGAAUCUAAAUUAGCUUGGUCCGCAAUCAUUGGCGGUUCGGCCAUCUAUAAUUUUGAAUAAAAAUUUUGCUUUGCCGUUACAUUUGUAGUUUUUUCCUUUGGAAGGAAUUACAAUAUUUUAUGGCGCCAUGAUCUUGACCCAUCCUAUGUACUUCUUUGUUGAAGGGAUUGGGCUCUAUGGGUGGGUACAAAUGGCAGUCUGACAAGU
>882	164.246	0.494717	175.428	153.064	GUCGACGUACUUCAUAGGAUCAUUUCUAUAGGAAUCGUCACUCUUUGACUCUUCAAAAGAGCCACUGAAUCCAACUUGGUUGAUGAGUCCCAUAACCUUUGUACCUCAGAGUGAGAAACGGAAAUUUCAUCUAAAUUAGCUUGGUCCGCAAUCCUUAGCGGUUCGGCCAUCUAUAAUUUUGAAUAAAAAUUUUGCUUUGCCGUUGCAUUUGUAGUUUUUUCCUUUGGAGUAAUUACAAUAUUUUAUGGCGCGAUGAUCUUGACCCAUCCUAUGUACUUCUUUUUUGAAGGGAUAGGGCUCUAUGGGUGGGUACAAAUGGCAGUCUGACAAGU
>883	337.585	1.01377	334.925	340.245	GUCGACGUACUUCAUAGGAUCAUUUCUAUAGGAAUCGUCACUCUGUGACUCUUCAAAAUAGCCACUGAAUCCAACUUGGUUUAUGAGACCCAUAACCUUUGUACCCCAGAGUCAGAAACCGAAAUUGAAUCUAAAUUAGCUUGGUCCGCAAUCCUUAGCGGUUGGGACAUCUAUAAUGUUGAAUAAAAAUUUUGCUUUGCCGUUGCAUUUGUAGUUUUUUCCUUUGGAAGUAAUUACAAUAUUUUAUGGCGCGAUGGUCUUGACCCAUCCAAUGUACAUCUUUUUUCAAGGGAUAGGGCUCUAUGGGUUGGUACAAAUGACAGUCGGACAAGU
>884	233.357	0.700771	246.777	219.937	GUCGACGUAAUUUAUAGGAUCAUUUCUAUAGGAAUCGUCACUCUUUGACUCUUCAAAAGAGCCACUGAAUCCAACUUGGUUGCUGAGUCCCAUAACCUUUGUACCCCAGAGUGAGAAACCGAGAUUGAAUCUAAAUUAGCUAGGUCCGCAAUCCUUAGCGGUUCGGCAAUCUAUAAUUUUGAAUAAAAAUUUUGCUUUGCCGUUGCAUUAGUAGUUUUUUCCUUUGGAAGUAACUACAAUAUUUUAUGGCGCGGUGAUCUUGACCCAUCCUAUGUACUUCUUUUUUGAAGGGAUAGGGCUCUAUGGGUGGGUACAAAUGGCAGUCUGACAAAU
>885	215.559	0.647325	223.721	207.398	GUCGACGUACUGCAUAGGAUCAUUUCUAUAGGAAUCGUCACUCUUUGACUCUUCAACAGAGCCACUGAAUCCAACUUGGUUGAUGAGUCCCAUAACCUUUGUACCCCAGAGUGAGAAAUCGAAAUUGAAUCUAAAUUAGCUUGGUCCGCAAUCCUUAGCGGUUCGGCCAUCUAUCAUUUUGAAAAAAAAUUUUGCUUUGCCGUUGCAGUUGUAGUUUUUUCCUUUGGUAGUAAUUACAAUAUUUUAUGGCGCGAUGAUCUUGACCCAUCCUAUAUACUUCUUUUUUGGAGGGAUAGGGCUCUUUGGGUGGGUACAAAUGGCAGUCUGACAAGU
>886	223.782	0.672018	213.84	233.724	GUCGACGUACUUCAUAGGAUCAUUUCUAUAGGAAUCGUCACUCUUUGACUCUUCAAAAAAGCCACUGAAUCCAACUUGGUUGAUGAGUCCCAUUACCUUUGUUCCCCAGAGUGAGAAACCGAAAUUGAAUCUAAAUUAGCUUGGUCCGCAAUCAUUAGCGGUUCGGCCAUCUAUAAUUUUGAAUAAAAAUUUUGCUUUGCCGUUGCAUGUGUAGUUCUUUCCUUUGGCAGUAAUUACAAUAUUUUAUGGCGCGAUGAUCUUGACCCAUCCUAUGUACUUCUUUUUUGAAGCGAUAGGGCUCUAAGGGUGGGUACAAAUGGCAGUCUGAAAAGU
>887	244.608	0.736771	259.403	229.813	GUCGACGUACUUCAUAGGAUCAUUUCUAUAGGAAUCGUCACUCUUUGACUCUUCCAAAGAGCCACUGAAUCCAACUUGGUGGAUGAGUCCCAAAACCUUUGUACCCCAGGUGAGAAACCGAAAUUGCAUCUAAAUUAGCUUGGUCCGCAAUCCUUAGCGAUUCGGCCAUCUAUAAUUUUGAAUUAAAAUUUUGCUUUGCCGUUGCAUUUGUAGUUUUUUCCUUUGGAAGUAAUUACAAUAUAUUAUGGCGCGAUGAUCUUGACCCAUCCUAUGUAUUUCUUUUUUGAAUGGAUAGGUCUCUAUGGGUGGGUACAAAUGGCAGUCUGACAAGU
>888	262.4	0.787988	258.363	266.437	GUCGACGUACUUCAUAGGAUCAUUUCUAUAGGAAUCGUCACUCUGUGACUUUUCAAAAGAGCCACUGAAUCCAACUUGGUUGUUGGGUCCCAUAACCUUUUUACCCCAGAGUGAGAAACCGAAAUUGAAUCUAUAUUAGCUUGGUCCGCAAUCCUUAGCAGUUCGGCCAUCUAUAAUUCUGAAUAAAAAUUUUGCCUUGCCGUUGCAUUUGUAGUUUUUGCCUUGGGAAGUAAUUACAAUAUUUUAUGGCGCGAUGAUUUUGACCCAUCCUAUGUACUUCUUUUUUGAACGGAUAGGGCUCUAUGGGUGGGUACAAACGGCAGUCUGACAAGU
>889	290.577	0.872603	301.986	279.168	GUCGACGUACUUCAUAGGAUCAUUUCUAUAGGGAUCGUCACUCUUUGACUCUUCAAAAGAGCCACUGAAUCCAACUUGGUUGAUGAGUCCCAUAACCUCUGUACCCCAGAAUGAUAAACCGAAAUUGAAUCUAUAUUAGCUUGGGCCGCAAUCCUGAGCGGUUCCGCCAUCUAUCAUGUUGAAUAAAAAUUUUGCUUUGCCGUUGCAUUUGUAGUAUUUUCCUUUGGAAGUAAUUACAAUAUCUUAUGGCGCGAUGAACUUGACCCAUCCUAUGUACUUUUUUUUUGAAGGGAUAGGGCUCUAUGGGUGGGUGCAAAUGGCAGUCUGACAAGU
>890	243.096	0.732215	290.007	196.184	GUCGACGUACUUCAUAGGAUCAUUUCUAUAGGAAUCGUCACUCUUUGACUCUUCAAAAGAGCCACUGAAUCCAACUUGGUUGAUGAGUCCCAUAACAGUUGUACCCCAGAGUGAGAAACCGAAAUUGAAUCUAAAUUAGCUUGGUCCGCAAUGCUUAGCGGUUCGGCCAUCUAUAUUUUGAAUAAAAACUUUGCUUUGCCGUUGCAUUUGUAGUUUUUACCGUUGGAAGUAAAUACAAUAUUUUAUGGCGCGAUGAUCUUGACCCAUCCUAUGUACUUCUUUUUUGGAGGGAUAGGGCUCUAUGGGUGGGUACAAAUGGCAGUCUGACAAGU
>891	231.151	0.696238	254.551	207.751	GUCGACGUACUUCAUAGGAUCAUUUCUAUAGGAAUCGUCACUCUUUGACUCUUCAAAAGAGCCACUGAAUCCAACUUGAUUGAUGAGUCCCAUAACCUUUCAACCCCAGAGUGAGAAACCGAAAUUGAAUCUAAAUUAGCUUGGUCCGCAAUCCUUAGCGGUUCGGCCAUCUAUAAUUUAGAAUAAAAAUUUUGCUUUGCCAUUGCAUUUGUAGUUUUUCCUUUGGAACUAAUUACAACAUUCUAUGGCACGAUGACCUUGACCCAUCCUAUGUACUUCUUUUUUGAAGGGAUAGGGGUCUAUGGGUGGGUACAAAUGGCAGUCUGACAAGU
>892	246.97	0.75067	280.291	213.65	GUCGACGUACUUCAUAGGAUCAUUUCUAUAGGAAUCGUCACUCUUUGACUCUUCAAAAGAGCCACUGAAUCCAACUUGGUUGAUGAGCAUAACCUUUGUACCCCAGAGUGAGAAACCGAAAUUGAAUCUAAAUUAGCUUGGUCCGCAAUCCUUAGCGGUUCGGCCAUCUAUAAUUUUGAAUAAAAAUUUUGCUUUGCCGUUGCAUUUGUAGUUUUGUCCUUUGGAAAUAAUUACAAUAUUUUAUGGCGCGAUGAUCUAGUUCCCUCCUAUGUACUUCUUUUUUGAAGGGAUAGGGCUCUAUGGGUGGGUACAAAUGGCAGUCUGCAAGU
>893	125.336	0.376385	134.9	115.773	GUCGACGUACUUCAUAGGAUCAUUUCUAUAGGAAUCGUCACUCUUUGACUCUUCAAAAGAGCCACUGAAUCCACCUUGGUUGAUGAGUCCCAUAACCUUUGUACCCCAGAGUGAGAAACCGAAAUUGAAUCUAAAUUAGCUUGGUCCGCAAUCCUUAGCGGUUCGGCCAUCUAUAAUUUUGAAUAAAAAUUUUGCUUUGCCGUUGCAUUUGUAGUUUUUUCCUUUGGAAGUAAGUACAAUAUUUUAUGGCGCGAUGAUCUUGACCCAUCCUAUGUACUUCUUUUUUGAAGGGAUAGGGCUCUAUGGGUGGGUACAAAUGGCAGUCUGACAAGU
>894	196.025	0.588664	206.767	185.283	GUCGACGUACUUCAUAGGAACAUUUCUAUAGGAAUCGUCACUCUUUGACUCUUCAAAAGAGGCACUGAAUCCAACUUGGUUGAUGAGUCCCAUAACCUUAUUACCCCAGAGUGAGAAACCGAAAUUGAAUCUAAAUAAGCUUGGUCCGCAAUCCUUAGCGGUUCGGCCAUCUAUAACUUUGAAUAAAAAUUUUGCUUUGCCGUUGCAUUUGUAGUUUUUUCCUUUGGAAGUAAUUACAAUAUUUUAUGGCGCGAUGAUCUUGACCCAUCCUAUGUACUUCUUUUUUGAAGGGAUAGGGCUCUAAGGGUGGGUACAAAUGGCAGUCUGACAAGU
>895	192.371	0.581181	233.506	151.236	GUCGACGUACUUCAUAGGAUCAUUUCUAUAGGAAUCGUCACUCUUUGACUCUUCAAAAGAGCCAGAAUCCAACUUGGUUGAUGAGUCCCAUAACCUUUGUACCCCAGAGUGAGUAACCGAAAUUGAAUCUAAAUUAGCUUGGUCCGCAAUCCUUAGCGGUUCGGCCAUCUAUAAUUUUGAAUAAAAAUUUUGCUUUGCCGUUGCAUUUGUAGUUUUUUCCUUUGGAAGUAAUUACAAUAUUUUAUGGCGCGAUGAUCUUGACCCAUCCUAUGUACUUCUUUUUUGAAGGGAUAGGGCUCUAUGGGUGGGUACAAAUGGCAGUCUGACAAGU
>896	204.405	0.613829	227.808	181.002	GUCGACGUACUUCAUAGGAUCAUUGCUAUAGGAAUCGUCACUCUUUGACUCUUCAACAGAGCCGCUGAAUCCAACUUGGUUGAUGAGUCCCAUAACCUUUCUACCUGAGAGUGAGAAACCGAAAUUGAAUCUAAAUUAGCUUGGUCCGCAAUCCUUCGCGGUUCGGCCAUUUAUAAUUUUGAAUAAAAAUUUCGCUUUGCCGUUGCAUUUGUAGUUUUUUCCUUUGGAAGUAAUUACAAUAUUUUAUGGCGCGAUGAUCUUGACCCAUCCUAUGUACUUCUUUUUUGAAGGGAUAGGGCCCUAUGGGUGGGUACAAAUGGCAGUCUGACAAGU
>897	268.29	0.817958	294.686	241.894	GUCGACGUAUCAUAGGAUCAUUUCUAUAGGAAUCGUCACUCUUUGACUCUUCAAAAGAGCCACUGAAUCCAACUUGGUUGAUGAGUCCCAUAACCUUGUACCCCAGAGUGAAAACCGAAAUGAAUCUAAAUUAGCUUGGUCCGCAAUCCUUAGCGGUUCGGCCAUCUAUAAUUUUGAAUAAAAAUUUUGCUUUGCCGUUGCAUUUGUAGUUUUUUCCUUUGGAAGUAAUUACAAUAUUUUAUGGCGCGAUGAUCUUCACCCAUCCUAUGUACUUCUUUUUUGAAGGGAUAGGGCUCUAUGGGUGGGUACACAUGGCAUUCUGACCAGU
>898	201.893	0.606286	207.665	196.121	GUCGACGUACUUCAUAGGAUCAUUUGUAUAGGAAUCGUCACUCUUUGACUCUUCAAAAGAGCCACUGAAUCCAACUUGGUUGAUGAGUCCCAGAUCCUUUUUACCCCAGAGUGAGAAACCGAAAUUGAACCUAAAUUAGCUUGGUCCACAAUCCUUAGCGGUUCGGCCAUAUAUAAUUUUGAAUAAAAAUUUUGCUUUGCCGUUGCAUUUGUAGUUUUAUCCUUUGGAAGUAAUUACAAUAUUUUAUGGCGCGAUGAUCUUGACCCAUCCUAUGUACUUCUUUUUUGAAGGGCUAGGGCUAUAUGGGUGGGUACAAAUGGCAGUCUGACAAGU
>899	194.365	0.583677	215.876	172.853	GUCGACGUACUUCAUAGGGUCAUUUCUAUAGGAAUCGUCACUCUAUGACUCUUCAAAAGAGCCACUGAAUCCAACUUGGUUGAUGAGUCCCAUAACCUUAGUACCCCAGAGUGAGAAACCGAAAUUGUAUCUAAAUUAGCUUGGUCCCCAAUCCUUAACGGUUCGGCCAUCUAUAAUUUUGAAUAAAAAUUUUGCUUUGCCGUUGCAUUUGUAGUUUUUUCCUUUGGAAGUAAUUACAAUAUUUUAUGGCGCGAUGAUCUUGACCCAUCCUAUGUACUUCUUUUUUGAAGCGAUAGGGCUCUAUGGGUGGGUACAAAUGGCAGUCUGACAAGU
>900	175.297	0.529597	216.07	134.524	GUCGACGUUGUUCAUAGGAUCAUUUCUAUAGGAAUCGUCACUCUUUGACUCUUCAAAAGAGCCACUGAAUCCAACUUGGUUGAUGAGUCCCAUAACCUUUGUACCCCAGAGUGAAACCGAAAUUGAAUCUAAAUUAGCUUGGUCCGCAAUCCUUAGCGGUUCGGCCAUCUAUAAUUUUGAAUAAAAAUUUUGCUUUGCCGUUGCAUUUGUAGUUUUUUCCUUUGGAAGUAAUUACAAUAUUUUAUGGCGCGAUGAUCUUGACCCAUCCUAUGUACUUCUUUUUUGAAGGGAUAGGGCUCUAUGGGUGGGUACAAAUGGCAGUCUGACAAGU
>901	278.577	0.836567	286.833	270.321	GUCGACGUACUUCAUAGGAUCAUUUCUAUAGGAAUCGUCACUCUUUGACUCUUCAAUAGAGCGACUGAAUCCAACUUGGUUGAUGAGUACCAUACCCUUUGUACCCCAGAGAGAGAAACCGAAAUUGAAUCUAUAUUAGCUUGGUCCGCAAUCCUUAGCGGUUCGGCCAUAUAUAAUUUUGAAUAAAAAUUUUGCUUUGCCGUUGCAUUUGUAGUUUUUUCGUUUGGAAGUAAGUACAAUAUUUUAUGGCGCGAUGAUCUUGACCCCUCCUAUGUACUUCUUUUUUGAAGGGAUAGGGCUCUAUGGGUGGGUACAAAAGGCAGUCUUACAAGU
>902	246.42	0.74223	263.716	229.124	GUCGACGUGCUUCAUAGGAUCAUUUCUAUAGGAAUCGUCACUCUUUGACUCUUCAAAAGAGCCACUGAAUCCAACUUGGCUGAUGAGUCCCAUAACCUUUGACCCCAGAGUGAGAUACCGAAAUUGAAUCUAAAUUAGCUUGGUCCUCAAUCCUUAGCUGUUCGGCCAUCUAUCAUUUUGAAUAAAAAUUUUGCUUUGCCGUUGCAUUUGUAGUUUUUUCCUUUGGUAGUAAUUACAAUAUUUUAUGGCGCGAUGAUCUUGACCCAUCCUAUGUACUUCUUUUUUGACGGGAUAGGGCUCUUUGGGUGGGUACAAAUGGCAGUCUGACAAGU
>903	237.894	0.714397	246.593	229.196	GUCGACGUACUUCAUACGAUCAUUUCUAUGGGAAUCGUCACUCUUUCACUCUUCAAAAGAGCCACUGAAUCCAACUUGGUUGAUGAGUCCCAUAACCUUUGUUCCUCAGAGUGAGAAACCGAAAUUGAAUGUAAAUUAGCUUGGUCCGCAAUCCUUAGCGGUUCGGCCAUCUAUAAUUUUGAAUUAAAAUUUUGCUUUGCCGUUGCAUUUGUAGUUUUUACCUUUGGAAGUAAUUACAAUAUUUUAUGGCGCCAUGAUCUUGACCCCUCCUAUGUACUUCUUUUUUGAAGGCAUAGGGCUCUAUGGGUGGGUACAAAUGGCAGUCUGACAAGU
>904	326.932	0.984735	324.684	329.18	GUCGACGUACUUCAUAGGAUCAUUUCUAUAGGAAUCGCCACUCUCUGACGCUUCAAAAGAGCACUGAAUCCAACUUGGUUGAUGAGUCCCAUAACCUUUGUACCCCAGAGUGAAAAACCGAAAUUGAAUCUAAAUUAGUUUGGUCCGCAAUCCUAAGCGGUUCGGCCAUAUAUCAUUUUGAAUAAACAUUUUGCUUUGCCGUUGCAUUUGUAGUUUGUUCCUUUGGAAGUAAUUACAAUACUUUAUGGCGCGAUGAUCUUGACCCAUCCUACGUAGUUCUUUUUUGGAGGAAUAGGUCUAUAUGGGUGGGUACAAAUGGCAGUCUGACAAGU
>905	141.596	0.426494	149.45	133.741	GUCGACGUACUUCAUAGGAUCAUUUCUAUAGGAAUCGUCACUCUUUGACUCUUCAAAAGAGCCACUGAAUCCAACUUGGUUGAUGAGUCCCAUAACCUUUGUACCCCAGAGUGAGAAACCGAAAUUGAAUCUAAUUAGCUUGGUCCGCAAUCCUUAGCGGUUCGGCCAUCUAUAAUUUUGAAUAAAAAUUUUGCUUUGCCGUUGCAUUUGUAGUUUUUUCCUUUGGAAGUAAUUACAAUAUUUUAUGGCGCGAUGAUCUUGACCCAUCCUAUGUACUUCUUUUUUGAAGGGAUAGGGCUCUAUGGGUGGGUACAAAUGGCAGUCUGACGAGU
>906	285.136	0.856265	310.634	259.639	GUCGACGUGCUUCAUAGGAUCAUUUAUAUAGGAAUCGUCACUCUUUCACUCUUCAAAAGAGCCUCUUAAUCCAACUUGAUUAAUGAGUCCCAUAAUCUUUGUACCCCAGAGUGAGAAACCGAAAUUGAAUCUAAAUUAGCUUGGUCCGCAAUCCUUAGCGGUUCUGCCAUCUAUAAUUUUGAAUAAAAAUUUUGCUUUGCCGUUGCAUUUGCAGUUUUUUCCUUUGGAAGUAAUUACAAUAUUUUAUGGCGCGAUGAUCUUGACCCAUCCUAUGUACUUUUUUUUUGAAGGGAUAGGGCUCUAUCGGUGGGUUCAAAUGGCAGUCUGACAAAU
>907	226.405	0.679895	245.83	206.98	GUCGACGUACUUCCUAGGAUCAUUUCUAUAGGAAUCGUCACUCUUUGACUCUUCAAAUGAGCCACUGAAUCCAACUUGGUUGAUGAGUCCCAUUACCUUCGUACCCCAGAGUGAGAAACAGAAAUUGAAUCUAAAUUAGCUUGGUCCGCAAUGCUUAGCGGUUCGGCCAUCUAUAAUUUUGAAUAAAUACUUUGCUUUGCCGUUGCAUUUGUAGUUUUUUCCUUUGGAAGUAAUUACAAUAUUUUAUGGCGAGAUGAUCUUGACCCAUCGUAUGUACUUCUUUUUUGAAGGAAUAGGGCUCUAUGGGUGGGUACAAAUGGCAGUCUGACAAGU
>908	272.518	0.818372	270.38	274.656	GUCGACGUACUUCAUAGGAUCGUUUCUAUAAGAAUCGUCACUCUUUGACUCUUCAAAAGAGCCACUGAAUCCAACUUGGUUGAUGAGUCCCAUAACCUUUGUACCCCAGAGGGAGAAACCGAAAUUGAAUCUAAAUUAGCUUGGUCCGCAAUCCUUAGCGGUUCGGCCAUCUAUAAUUUUGACUCAAAAUUGUGCUUUGUCGAUGCAUUUGUAGUUUUUUCCUUUGGAAGUCAUUACAAUAUUUUAUGGCGCUAUGAUCUUGACCCAUCCUAUGUACUUCUUUUUUGAGGGGAUAGGUCUCUAUGGAUGUGUACAAAUGGCAGUCUGACAAGU
>909	246.439	0.740056	262.726	230.151	GUCGACGUUCUUCAUAGGAUCAUUUCUAUAGGAAUCGUCACUCUUUGACUCUUCAAAAGAGCCACUGAAUCCAACUUGGUUGAUGAGUCCCAUAACCUUUGUACCCCAGAGUGAGAAACCGAAAUUGAAUCUAAAUUAGCUUGAUCCGCAAUCCUUAAAGGUUCCCCCAUCUAUAAUUUUGAAUAAAAAUUUUGCAUUGCCGUGGCAUUUGUAGUUUUUUCCUUUGGAAGUAAUUACAAUAUUUUAUGGCGCGAUGAUCUUGACCCAUCCUAUGUACUUCUUUUUUGAUUGGAUAGGGCUCUAUGGCUGGGUACAAAUGCCAGUCUGACAAGU
>910	272.317	0.820231	304.961	239.672	GUCGACGUACUUCAUAGGAUCAUUUCUAUAGGAAUCGUCACUCUUUGACUCUUCAAAAGAUCCACUGAAUCCGACUUGGUGAUGAGUCCCAUAACCUUUGUACCCCAAAGUGGGAAACCGAAAUUGAAUCUAAAUUAGCUUUGUCCGCUAUCCUUAGCGGUUCGGCCAUCUAUAAUUUUGAAUCAAAAUUUUGCUUUGCCGUUGCAUUUGUAGUUUUUUCCUUUGGAUGUAAUUACAAUACUUUAUGGCGCAAUGAUCUUGACCCAUCCUAUGUACUUAUUUUUUGAAGGGAUAGGGCUCUAUGGGUGGGUACAAAUGGCAGUCUGACAAGU
>911	135.01	0.405437	148.746	121.275	GUCGACGUACUUCAUAGGAUCAUUUCUAUAGGAAUCGUCACUCUUUGACUCUUCCAAAGAGCCACUGAAUCCAACUUGGUUGAUGCGUCCCAUAACCUUUGUACCCCAGAGUGAGAAACCGAAAUUGAAUCUAAAUUAGCUGGGUCCGCAAUCCUUAGCGGUUCGGCCAUCUAUAAUUUUGAAUAAAAAUUUUGCUUUGCCGUUGCAUUUGUAGUUUUUUCCUUUGGAAGUAAUUACAAUAUUUUAUGGCGCGAUGAUCUUGACCCAUCCUAUGUACUUCUUUUUUGAAGGGAUAGGGCUCUAUGGGUGGGUACAAAUGGCAGUCUGACAAGU
>912	273.516	0.823844	296.031	251.001	GUCGACGUACUUCUUAGGAUCAUUUCUAUAGGAAUCGUCACUCUUUGACUGUUCAAAAGAGCCACUGACUCCAACUUGUUGAUGAGUCCCAAAACCUUUGUACCCCAGAGUGAGGAACCGAAAUUGAAUCUAAAUUAGCUUGGUCCGCAAUCCUUAGCGGUUCGGCAAUCUAUAAUUUUGAAUAAAAAUUUUGCUUUGCCGUUGCAUUUGUCGUUUUUUCCUUUGGAAGUAAUUACAAUAUCUUAGGGCGCGAUGAUCUUGACCCAUCCUAUGUACUUCUUUUUUGAAGGGAUAGGGCUCUAUGGGUGGGUACAAAUGACAGUCUGACAAGU
>913	198.475	0.597816	208.402	188.548	GUCGACGUACUUCAUAGGAUCAUUUCUAUAGGAAUCGUCACUCUUUGACUCUUCAAAAGAGCCUCUGAAUCCAACUUGGUUGAUGAGUCCCAUAACCUUUGUACCCCAGAGUGAGAAACCGAAAUUGAAUCUAAAUUUGCUUGGUCCGCAAUCCUUAGCGGUUCGGCCAUCUAUAAUUUUGAAUAAAAAUUUUGCUUUGCCGUUGCGUUUGUAGUUUUUUCCUUUGGAAGUAAUUACAGAUUUUAUGGCGCGAUGAUCUUGACCCAUCCUAUGUACUUCUUUUUUGAAGGGAUAGCGCUCUAUGGGUGGGUACAAAUGGCAGUCUGACAAGU
>914	216.652	0.650607	225.986	207.319	GUCGACGUACUUCAUAGGAUCAUUUCUAUAGGAAUCGUCACUCUUUGACUCUUCAAAAGAGCCACUGAAUCCAACUUGGUUGAUGAGUCCCAUAACCUUUGUACUCCAGAGUGAGAAACCGAAAUUGAAUCUAAUUUAGCUUGGUCCGCAAUCCUUAGCGCUUGGGCCAUCUAUAAUUUUGAAUAAAAAUUUUACUUUGCCGUUGCACUUGUAGUUUUUUCCAUUGGAAGUAAUUACAAUAUUUUAUGGCGCGAAGAUCUUGACCCAUCCUAUGUACUUCUUUUUUGACGGGAUAGGGCUCUAUGGGUGGGUACAAAUGGUAGUCUGACAAGU
>915	179.328	0.538523	187.035	171.622	GUCGACGUACCUCAUAGGAUCAUUUCUAUAGGAAUCGUCACUCUUUGACUCAUCAAAAGAGCCACUGAAUCCAACUUGGUUGAUGAGUCCCAUAACCUUUGUACCCCAGAGUGAGAAACCGAAAUUGAAUCUAAAUUAGCUUGGUCCGCAAUCCUUAGCGGUUCUGCCAUCUAUAAUUUUGAAUAAAAUUUUUGCUUUGCCGUUGCAUUUGUAGUUUUUUCCUUGGGAAGUAAUUACAAUAUUUUAUGGCGCGAUGAUCUUGACCCAUCCUAUGUACUUCUUUUUUGAAGGGAUAGGGCUCUAUGGGUUGGUACAAAUGUCAGUCUGACAAGU
>916	186.729	0.567566	195.073	178.386	GUCGACGUACUUCAUAGGAUCAUUUCUAUAGGAAUUGUCACUCUUUGAGUCUUCUAAAGAGCCACUGAAUCCAACUUGGUUGAUGAGUCCCAUAACCUUUGUACCCCAGAGUGAGAAACCGAAAUUGAAUCUAAAUUAGCUUGGUCCGCAAUCCUUAGCGGUUCGGCCAUCUAUAAUUUUGAAUAAAAAUUUUGCUUUGCCGUUGCAUUUGUAGUUCCUUUGGAAGUAAUUACAAUAUUUUAUGGCGCGAUGAUCUUGACCCAUCCUAUGUACUUCUUUUUUGAAGGGAUAGGGCUCUAUGGGUGGGUACAAAUGGCAGUCUGACAAGU
>917	146.052	0.438596	145.395	146.71	GUCGACGUACUUCAUAGGAUCAUUUCUAUAGGAAUCGUCACUCUUUGACUCUUCAAAAGAGCCACUGAAUCCAACUUGGUUGAUGAGUCCCAUAACCUUUGUACCCCAGAGUGAGAAACCGAAAUUGAAUCUAAAUUAGCUUGGUCCGCAAUCCUUAGCGGUUCGGCCAUCUAUAAUUUUGAAUAAAAAUUUUGCUUUGCCGUUGCAUUUGUAGUUUUUUACUUUGGAAGUAAUUACAAUAUUUUAUGGCGCGAUGAUCUUGACCCAUCCUAUGUACUUCUUUUUUGAAGGGAUAGGGCUCUAUGGGUUGGUACAAAAGGCAGACUGACAAGU
>918	196.564	0.590281	226.38	166.747	GUCGACGUACUUCAUAGGAUCAUUUCUAUAUGAAUCGUCACUCUUUGACUCUUCUAAAGAGCCACUGAAUCCAACUUGGUUGAUGAGUCCCAUAACCUUAGUACCCCAGAGUGAGAAACCGAAAUUGAAUCUAAAUUAGCUUGGUCCGCAAUCAUUAGCGGUUCGGCCAUCUAUAAUUUUGAAUACAAAUUUUGCUUUGCCGUUGCAUUUGUAGUUUUUUCCUCUGGAAGUAAUUACAAUAUUUUAUGGCGCGAUGAUCUUGACCCAUCCUAUGUACUUCUUUUUUGAAGGGAUAGGGCUCUAUGGGUCGGUACAAAUGGCAGUCUGACAAGU
>919	140.051	0.420573	147.992	132.11	GUCGACGUACUUCAUAGGAUCAUUCCUAUAGGAAUCGUCACUCUUUGACUCUUCAAAAGAGCCACUGAAUCCAACUUGGUUGAUGAGUCCCAUAACCUUUGUACCCCAGAGUGAGAAACCGAAAUUGAAUCUAAAUUAGCUUGGUCCGCAAUCCUUAGCGGUUCGGCCAUCUAUAAUUUUGAAUAAAAAUUUUGCUUUGCCGUUGCAUUUGUAGUUUUUUCCUUUGGAAGUACUUACAAUAUUUUAAGGCGCGAUGAUCUUGACCCAUCCUAUGUACUUCGUUUUUGAAGGGAUAGGGCUCUAUGGGUGGGUACAAAUGGCAGUCUGACAAGU
>920	292.599	0.878674	307.778	277.419	GUCGACGUACUUCAUAGGAUCAUUUCUAUAGGAACCAUCACUCUUUGACUCUUCAAAAGAACCUCUGAAUCCAACUUGGUUCAUGAGUCCCAUAACCUUUGUACCCGAGAGUGAGAAACCAAAAUUGAAUCUAUAUUAGCUUACUCCGCAAUCCUUAGCGAUUCGGCCUGCUAUAAUUUUGAAUAAAAAUUUUGCUUUGCCGUUGCAUUUGUAGUUUUUUCCCUUGGAAGUAAUUACAAUCUUUUAUGGCGCGAUGAUCUUGACCCAUCAUAUGUACUUCUUUUUUGAAGGGAUAGGGCUCUAUGGGUGGGUACAAAUGGCAGUCUGACAAGU
>921	197.533	0.621173	186.059	209.006	GUCGACGUACUUCAUAGGAUCAUUUCUAUAGGAAUCGUCACUCUUUGACUCUUCAAAAGAGCCACUGAAUCCAACUUGGUUGAUGAGUCCCAUAACCUUUGUACCCCAGAGUGAGAAACCGAAAUUGAAUCUAAAUUAGCUUGGUCCGCAAUCCUUAGCGGUUCGGCCAUCUAUAAUUUUGAAUAAAAAUUUUGCUUUGCCGUUGCAUUUGUAGUUUUUUCCUUUGGAAGUAAUUACAAUAUGAUCUUGACCAUCCUAUGUACUCUUUUUUGAAGGGAUAGGGCUCUAUGGGUGGGUACAAAUGGCAGUCUGACAAGU
>922	295.473	0.895372	321.46	269.485	GUCGACGUAUUCAUAGGAUCAUUCUAUAGGAACGUCACUCUUUGACUCUUCAAAAGAGCCACUGAAUCCAACAUGGUUGCUGAGCACCAUAACCUAUGUACCCCAGAGUGAGAAACCGUAAUUGAAUCUAAAUUAGCUUGGUCCGCAAUCCUUAGCGGUUCGGCCAUCUAUAAUUUUGAAUAAAAAUUUUGCUUUGCCGUUGCAUUUGUAGUUUUUUCCUUUGGAAGUAAUUACAAUAUUUUAUGGCGCGAUGAUCUUGACCCAUCCUAUGUACUUCUUUUUUGAAGGGAUAGGGCUCUGUGGGUUGGUACAAAUGGCAGUCUGACAAGU
>923	148.949	0.448643	142.199	155.7	GUCGACGUACUUCAUAGGAUCAUUUCUAUAGGAAUCGUCACUCUUUGACUCUUCAAAAGAGCCACUGAAUCCAACUUGGUUGAUGAGUCCCAUAACCUUUGUACCCCAGAGUGAGAAACCGAAAUUGAAUCUAAAUUAGCUUGGUCCGCAAUCCUUAGCGGUUCGGCCAUCUAUAAUUUUGAAUAAAAAUUUUGCUUUGCCGUUGCAUUUGUAGUUUUUUCCUUUGGAAGUAAUUACAAUAUUUGAUGCGCGAUGAUCUUGACCCAUCCUAUGUACUUCUUUUUUGAAGGGAUAGGGCUCUAUGGGUGGGUACAAAUGGCAGUCUGACAAGU
>924	251.337	0.754767	245.872	256.803	GUCGACGUACUUCAUACGAUCAUUUCUAUAGGAAUCGUCACUCUUUGACUCUUCUAAAGAGCCACCGAAUCCAUCUUGGUUGAUGAGUGCCAUAACCUUUGUACCCCAGAGUGAGAAACCGAAAUUGAAUCUAAAGUAGCUUAGUCCGGAAUCCUUAGCGGUUCGGCCAUCUAUAAUUUUGAAUAAAAAUUUUGCUUUGCCGUUGCAUUUGUAGUUUUUUCCUUUGGAAGUAAUUACAAUAUUUUAUGGCGCGAUUAUCUUGACCCAUCCCAUGUACUUCUUUUUUGAAGGGAUAGGUCUCUAUGGGCGGGCACAAAUGGCAGUCUGACAAGU
>925	191.948	0.576421	199.325	184.571	GUCGACGUACUUCAUAGGAUCAUUUCUAUAGGAAUCGUCACUCUUUGACUCUUCAAAAGAGCCACUGAAUCCAACUUGGUUGAUGAGUCCUAUAACCUUUGUACCCCACAGUGAGAAACCGAAAUUGGAUCUAAAUUAGCUUGGUCCGCAACCCUUAGCGGUUCGGCCAUCUAUAAUUUUGAAUAAAAAUUUUGCUUUGCCGUUGCAUUUGUAGUUUUUUCCUUUGGAAGUAAUUACAAUAUUUUAUGGCACGAUGAUCAUGACCCAUCCUAUGUACUUCUUUUUUGAAGGGAUAGGGCUCUAUGGGUGGGUACAAAUGGCAGUCAGACAAGU
>926	229.494	0.689171	216.108	242.88	GUCGACGUACUUCAUAGGAUCAUUUCUAUAGGCAUCGUCACUCUUUGACUCUUCAAAAGAGCCUCUCAAUCCAACUUGGUUGAUGAGUCCCAUAACCUUUGUACCCCAGACUGAGAAACCGAAAUUGAAUCUAAAUUAGCUUGGUCCGCAAUCCUUAGCGGUUCGGCCAUCUAUAAUUUUGAAUAAAAAUUUUGCUUUGCCGUUGCAUUUGUAGUUUUUUCCUUUGGAAGUAAUUACAACAUUUUAUAGCGCGAUGAUCUUGACCCAUCCUAUGUACUUCUUUUUUGAAGGGCUAGUGCUUUAUGGGUCGGUACAAAUGGCAGUCUGACAAGU
>927	165.745	0.499231	183.382	148.107	GUCGACGUACUUCAUAGGAUCAUUUCUAUAGGAAUCGUCACUCUUUGAGUCUUCAAAACAGCCACUGAAUCCAACUUGGUUGAUGAGUCCAUAACCUUUGUACCCCAGAGUGAGAAACCGAAAUUGAAUCUAAAUUAGCUUGGUCCGCAAUCCUUAGCGGUUCGGCCAUCUAUAAUUUUGAAUAAAAAUUUUGCUUUGCCGUUGCAUUUGUAGUUUUUUCCUUUGGAAGUAAUUACAAUAUUUUAUGGCGCGAUGAUCUUGAGCCAUCCUAUGUACUUCUUUUUUGAAGGGAUAGGGCUCUAUGGGUGGGUACAAAUGGCAGUCUGACAAGU
>928	319.721	0.960123	299.375	340.067	GUCGACGUACUAAAUAGGAUCAUUUCUAUAGGAAUCGUCACUCUUGGACUCUUCAAAAGAGCCACUGAAUCUAACUUGGUUGCUGAGUCCCAUAACCUUUGUACCCCAGAGUGAGAAACCGAAAUUGAAUCUAAAUUAGCUUGCUCCGCAAUCCUUAGCGGUUCGGCCAUCUAUAAUUUUGAAUAAAAAUUUUUCUUUGCCGUUGCAUUUGUAGUUUUUUCCUUUGGAAGUAAUUACAAUAUUUUAUGCCGCGAUGAUCUGGACCCAUCCUAUGUACUUCUUUUUUGAUCGGAUAGGGCUCUAUGAGUGAGUACAAAUGGCAGUCCGUCAACU
>929	163.561	0.491175	169.899	157.223	GUCGACGUACAUCAUAGGAUCAUUUCUAUAGGAAUCGUCACUCUUUGACUCUUCAAACGAGCCACUGAAUCCAACUUGGUUGAUGAGUCCCAAAACCUUUGUACCCCAGAGUGAGAAACCGAAAUUGAAUCUAAAUUAGCUUGGUCCGCAAUCCUUAGCGGCUCGGCCAUCUAUAAUUUUGAAUAAAAAUUUUGCUUUGCCGUUGCAUUUGUAGUUUUUUCCUUAGGAAGUAAUUACAAUAUUUUAUGGCGCGAUGAUAUUGACCCAUCCUAUGUACUUCUUUUUUGAAGGGAUAGGGCUCUAUGGGUGGGUACAAAUGGCAGUCUGACAAGU
>930	156.277	0.4693	173.614	138.939	GUCGACGUACUUCAUAGGAUCAUUUCUAUAGGAAUCGUCACUCUUUGACUCUUCAAAAGAGCCACUGAAUCCAACUUGGCUGACGAGACCCAUAACCUUUGUACCUCAAAGUGAGAAACCGAAAUUGGAUCUAAAUUAGCUUGUUCCGCAAUCCUUAGCGGUUCGGCCAUCUAUAAUUUUGAAUAAAAAUUUUGCUUUGCCGUUGCAUUUGUAGUUUUUUCCUUUGGAAGUAAUUACAAUAUUUUAUGGCGCGAUGAUCUUGACCCAUCCUAUGUACUUCUUUUUUGAAGGGAUAGGGCUCUAUGGGUGGGUACAAAUGGCAGUCUGACAAGU
>931	238.456	0.718241	236.234	240.678	GUCGACGUACUUCACAGGAUCAUUUCUAUAGGAAUCGUCACUCUUUGACUCUUCAAAAGAGCCACUAAGCCAACUUGGUUGAUGAGUCCGAUUACCUUUGUACCCCAGAGUGAGAAACCGAAAUUGAAUCUAAAUUAGCUUGGUCCGCAACCCUUAGCGGUUCGGCCAUCUAUAAUUUUGAAUAAAAAUUUUGCUUUGCCGUUGCAUUUGUAGUAUUUUCCUUUGGAAGUAAUUAAAAUAUUUUAUGGCGCGAUGAUCUUGACCAAACCUAUGUACUUCUUUUUUGAAGGGAUAGGGCUCUAUGGGUGGGUGCAAAUGGCAGUCUGACAAGU
>932	124.765	0.374669	136.532	112.998	GUCGACGUACUUCAUAGGAUCAUUUCUAUAGGAAUCGUCACUCUUUGACUCUUCAAAAGAGCCACUGAAUCCAACUUGGUUGAUGAGUCCCAUAACCUUUGUACCCCAGAGUGAGAAACCGAAAUUGAAUCUAAAUUAGCUUGGUCCGCAAUCCUUAGCGGUUGUCCCAUCUAUAAUUUUGAAUAAAAAUUUUGCUUUGCCGUUGCAUUUGUAGUUUUUUCCUUUGGAAGUAAUUACAAUAUUUUAUGGCGCGAUGAUCUUGACCCAUCCUAUGUACUUCUUUUUUGAAGGGAUAGGGCUCUAUGGGUGGGUACAAAUGGCAGUCUGACAAGU
>933	258.212	0.777746	284.536	231.887	GUCGACGUACUUCAUAGCAUCAUUUCUAUAGGAAUCGUCACUCUUUCACUCUUCAAAAGAGCCACUGAAUCCAACUUGGUUGAUGAGUCCCAUAACCUUUGUACCCCAGAGUGUGAAACUGAAUUGAAUCUUAAUUAGCUUGGUCCGCAAUCCUUAGCGGUUCGGCCAUCUAUAAUUUUGGAUAAUAAUUUUGCUUUGCCGUUGCAUUUAUAGUUUUGUCCUUUGGAAGUAAUUACAAUAUGUUAUGGCGCGAUGAUCUUGACCCAUCCUAUGUACUGCUUAUUUGAAGGGAUCGGGCUCUAUGGGUGGGUACAAAUGGCAGUCUGACAAGU
>934	96.3016	0.289194	105.745	86.8586	GUCGACGUACUUCAUAGGAUCAUUUCUAUAGGAAACGUCACUCUUUGACUCUUCAAAAGAGCCACUGAAUCCAACUUGGUUGAUGAGUCCCAUAACCUUUGUACCCCAGAGUGAGAAACCGAAAUUGAAUCUAAAUUAGCUUGGUCCGCAAUCCUUAGCGGUUCGGCCAUCUAUAAUUUUGAAUAAAAAUUUUGCUUUGCCGUUGCAUUUGUAGUUUUUUCCUUUGGAAGUAAUUACAAUAUUUUAUGGCGCGAUGAUCUUGACCCAUCCUAUGUACUUCUUUUUUGAAGGGAUAGGGCUCUAUGGGUGGGUACAAAUGGCAGUCUGACAAGU
>935	128.059	0.384563	137.979	118.139	GUCGACGUACUUCAUAGGAUCAUUUCUAUAGGAAUCGUCACUCUUUGACUCUUCAAAAGAGCCACUGAUUCCAACUUGGUUGAUGAGUCCCAUAACCUUUGUACCCCAGAGUGAGAAACCGAGAUUGAAACUAAAUUAGCUUGGUCCGCAAUCCUUAGCGGUUCGGCCAUCUAUAAUUUUGAAUAAAAAUUUUGCUUUGCCGUUGCAUUUGUAGUUUUUUCCUUUGGAAGUAAUUACAAUAUUUUAUGGCGCGAUGAUCUUGACCCAUCCUAUGUACUUCUUUUUUGAAGGGAUAGGGCUCUAUGGGUGGGUACAAAUGGCAGUCUGACAAGU
>936	237.987	0.716828	247.459	228.515	GUCGACGUACUUCAUAAGAUCAUUUCUAUAGGAAUCGUCACUCUUUGAAUCUUCGAAAGAGCCACUGAAUCCAACUUGGUUGAUGAGUCCCAUAACCUUUGUACCCCAGAGUGAGAAACCGAAAUUGAAUCUAGAUUAGCUUGGUCCGCAAUCCUUAUCGGUUCGGCCAUCUGUAAUUUUGAAUAAAAAUUUUGCUUUGCCGUUGCAUUUGUAGUUUUUUCCUUUGGAAGUAAUUACAAGUUUUAUGGCGCGAUGAUCUUGACCCAUCCUAUGUACUUCUUUUUUGAAGGGAUAGGGCUCCAUGGGGGGGUACAAAUGGCAGUCUGACAAGU
>937	151.112	0.455156	164.055	138.168	GUCGACGUACUUCAUAGGAUCAUUUCUAUAGGCAUCGUCACUCUUUGACUCUUCAAACGAGCCACUGAAUCCAACUUGGUUGAUGAGUCCCAUAACCUUUGUACCCCAGAGUGAGAAACCGAAAUUGAAUCUAAAUUAGCUUGGUCCGCAAUCCUUAGCGGUUCGGCCAUCUAUAAUUUUGAAUAAAAAUUUUGCUUUGCGUUGCAUUUGUAGUUUUUUCCUUUGGAAGUAAUUACAAUAUUUUAUGGCGCGAUGAUCUUGACCCAUCCUAUGUACUUCUUUUUUGAAGGGGUAGGGCUCUAUGGGUGGGUACAAAUGGCAGUCUGACAAGU
>938	137.496	0.412901	152.216	122.776	GUCGACGUACUUCAUAGGAUCAUUUCUAUAGGAAUCGUCACUCUUUGACUCUUCAAAAGAGCCACUGAAUCCAACUAGGUUGAUGAGUCCCAUAACCUUUGUACCCCAGAGUGUGAAACCGAAAUUGAAUCUAAAUUAGCUUGGUCCGCAAUCCUUAGCGGUUCGGCCAUCUAUAAUUUUGAAUAAAAAUUUUGCUUUGCCGUUGCAUUUGUAGUUUUUUCCCUUGGAAGUAAUUACUAUAUUUUAUGGCGCGAUGAUCUUGACCCAUCCUAUGUACUUCUUUUUUGAAGGGAUAGGGCUCUAUGGGUGGGUACAAAUGGCAGUCUGACAAGU
>939	146.173	0.438957	159.083	133.262	GUCGACGUACUUCAUAGGAUCAUUUCUAUAGGAAUCGUCACUCUUUGACUCUUCAAAAGAGCCACUGAAUCCAACUUGGUUGAUGAGUCCCAUAACCUUUGUACCCCAGAGUGAGAAACCGAAAUUGAAUCUAAAUUAGCUUGGUCCGCAAUCCUUAGAGGUUCGGCCAACUAUAAUUUUGGGUAAAAAUUUUGCUUUGCCGUUGCAUUUGUAGUUUUUUCCUUUGGAAGUAAUUACAAUAUUUUAUGGCGCGAUGAUCUUGACCCAUCCUAUGUACUUCUUUUUUGAAGGGAUAGGGCUCUAUGGGUGGGUACAAAUGGCAGUCUGACAAGU
>940	177.234	0.532235	181.019	173.449	GUCGACGUACUUAAUAGGAUCAUUUCUAUAGGAAUCGUCACUCUUUGACUCUUCAAAAGAGCCACUGAAUCCAACUUGGUUGAUGAGUCCCAUAACCUUUGUACCCCAGAGUGAGAAACCGAAAUUGAAUCUAAAUUAGCUUGGUCCGCAAUCCUUAGCGGUUCGGCCAUCUAUAAUUUUGAAUAAAAAUUUUGCUUUGCCGUUGCGUUUGUAGUUUUUUGCUUUGAAAGUAAUUACAAUAUUUUAUGGCGCGUUGAUCUUGACCCAUCCUAUGUACUUCUUUUUUGAAGGGAUAGGGCUCUAUGGGUGGGUCCAAAUGGCAGUCUGACAAGU
>941	173.858	0.526842	194.575	153.141	GUCGACGUACUUCAUAGGAUCAUUUCUAUAGGAAUCGUCACUCUUUGACUCUUCAAAAGAGCCACUGAAUCCAACUUGGUUGAUGAGUCCCAUAACCUUUGUACCCCAGAGUGAGAAACCGAAAUUGAAUCUAAAUUAGCUUGGUCCGCAAUCCUUAGCGGUUCGGCCAUCUAUAAUUUUGAAUAAUUUUGCUUUGCCGUUGCAUUUGUACUUUUUUCCUUUGGAAGUAAUUAUAAUAUUUUAUGGCGCGAUGAUCUUGACCCAUCCUAUGUACUUCUUUUUUGAAGGGAUAGGGCUCUAUGGGUGGGUACAAAUGGCAGUCUGACAACU
>942	271.202	0.814419	273.56	268.843	GUCGACGUAUUUCAUAGGAUCAUUUCUAUAGGAAUCGUCACUCUUUGACUCUUCCAAAGAGCCACUGAAUCCAACUUGGUUGAUGAGUCCCAUAACCUUUGUACCCCAGAGUGAGAAACCGAAAUUGACUCUAAAGAAGCUUGGUCCGCAAUCCUUAGCGGUUCGGCCAUCUAUAAUUUUGAAUAUAAAUUUUGCUUUGCCGUUGCAUUAGUAGUUUUUGCCUUUGGAAGUACUGACAAUAUUUUAUGGCGCUAUGCUCUUGACCCAUCCUAUGUACUGCUUUUUUGAAGGGGUAGGGCUCUAUGGGUGGGUACAAAUGGCAGUCUGACAAUU
>943	159.553	0.479137	154.404	164.702	GUCGACGUACUUCAUAGGAUCAUUUCGAUAGGAAUCGUCACUCUUUGACUCUUCAAAAGAGCCACUGAAUCCAACUUGGUUGAUGAGUCCCAUAACCUUUGUACCCCAGAGUGAGAAACCGAAACUAAAUCUAAAUUAGCUUGGUCCGCAAUCCUUAGCGGUUCGGCCAUCUAUAAUUUUGAAUAAAACUUUUGCUUUGCCGUUGCAUUUGUAGUUUUUUCCUUUGGACGUAAUUACAAUAUUUUAUGGCGCGAUGAUCUUGACCCAUUCAAUUUACUUCUUUUUUGAAGGGAUAGGGCUCUAUGGGUGGGUACAAAUGGCAGUCUGACAAGU
>944	293.248	0.883277	301.911	284.584	GUCGACGUCGUUCAUAGGAUCAUUUCUAUAGGAAUCGUCACUCUUUGACUCUUCAAAAGAGCCACUGAAUCCAACUUGGUUGAUGAGUCCCAUAACCUUUGUUCCCCAGAGUGAGAAACCGAAAUUGAAUCUAAAUUAGCUUGGUCCGCAAUCGUUAGCAGUUAGGCUAUCUAUAAUUUGAAUAAAAAUUUUGCUUUGCCGUUGCAUUUGUAGUUUUUUCCAUUGGAAGUAAUUACAAAAUUUUAUGGCGCGAUGAUCUUGACCCAACAUAUGUACAUCUUUUUUGCAGGGAUAGGGCUCUAUGGGUGGGUACAAAUGGCAGUCUGACAAGU
>945	133.64	0.401323	136.275	131.006	GUCGACGUACUUCAUAGGAUCAUUUCUAUAGGAAUCGUCUCUCUUUGACUCUUCAAAAGAGCCACUGAAUCCAACUUGGUUGAUGAGUCCCAUCACCUUUGUACCCCAGAGUGAGAAACCGAAAUUGAAUCUAAAUUAGCUUGGUCCGCAAUCCUUAGCGGUUCGGCCAUCUAUAAUUUUGAAUAAAAAUUUUGCUUUGCCGUUGCAUUUGUAGUUUUUUCCUUUGGAAGUAAUUACAAUAUUUUAUGGCGCGAUGAUCUUGACCCAUCCUAUGUACUUCUUUUUUGAAGGGAUAGGGCUCGAUGGGUGGAUACAAAUGGCAGUCUGACAAGU
>946	241.307	0.724645	248.306	234.307	GUCGACGUACUUCAUAGGAUCAUUUCUAUAGGAAUCGUCACUCUUUGUCUCUUCAAAAGAACCACUGAAUCCAACUUGGUUGAUGAGUCCCAUAACCUUUGGACCCCAGAGUGAGAAACCGAAGUUGAAUCUAAAUUAGCUUGGUCCGCAAUCCUUAGCGGUUCGGCUAUCUAUAAUUUUGAAUAAAAAUUUUGCUUUGCCGUUGCACUUGUAGUUUUUUCCUUCGGAAGUAAUUACAAUAUCUUGUGGCGCGAUGAGCUUGACCCAUCCUAUGUACCUCUUUUUUGAAGGGAUCGGGCUCUAUAGGUGGGUACAAAUGGCAGUCUGACAAGU
>947	214.031	0.64662	247.162	180.9	GUCGACGUACUUCAUAGGAUCAUUACUAUAGGAAUCGUCACUCUUUGACUCUUCAAAAGAGCCACUGAAUCCAACUUGGUAUGAGUCCCAUAACCUUUGUACCCCAGAGUGAGAAACCGAAAUUGAAUCUAAAUUAGCUUGGUCCGCAAUCCUUAGCGGUUCGGCCAUCUAUAAUUUUGAAUAAAAAUUUUGCUUUGCCGUUGCAUUUAUAGUUUUUUCCUUUGGAAGUAAAUACAACAUUUUAUGGCGCGAUGAUCUUGACCCAUCCUAUGUACUUUUUUUUUGAAGGGAUAGGGCUCUAUGGGUGGGUACAAAUGGCAGUCUGACAAGU
>948	97.7777	0.293627	103.978	91.5774	GUCGACGUACUUCAUAGGAUCAUUUCUAUAGGAAUCGUCACUCUUUGACUCUUCAAAAGAGCCACUGAAUCCAACUUGGUUGAUGAGUCCCAUAACCUUUGUACCCCAGAGUGAGAAACCGAAAUUGAAUCUAAAUUAGCUUGGUCCGCAAUCCUUAGCGGUUCGGCCAUCUAUAAUUUUGAAUAAAAAUUUUGCUUUGCCGUUGCAUUUGUAGUUUUUUCCUUUGGAAGUAAUUACAAUAUUUUAUGGCGCGAUGAUCUUGACCCAUCCUAUGUACUUCUUUUUUGAAGGGAUAGGGCUCUAUGGGUGGAUACAAAUGGCAGUCUGACAAGU
>949	228.648	0.686629	229.4	227.895	GUCGACGUACUUCAUAGGAUCAUUUCUAUAGGAAUCGUCACUCUUUGACUCUUCAAAAGAGGCACUGAAUCCAACUUGGUUGAUGAGUCCCAUAACCUUUGUACCCCAUGGUGAGAAACCGAAAUUGAAUCUAAAUUAGCUUGGUCCGCAAUCCUUAGCGGUUCGCCCAUCUAUAAUUUUGAAUAAAAAUUUUGCUUUGCCGUUGCAUUUGUAGUCUUAUCCUUUGGAAGUAAUUACAAUCUUUUAUGGCGCGAUGAUCUUGACCCAUCCUAUGUACUUCUCUUUUGAAGGGAUAGGGCACUAUGGGUGGGUACAAAUGGCAGUCUGAGAAGU
>950	213.393	0.640821	224.755	202.032	GUCGACGUACUUCAUAGGAUCAUGUCUAUAGGAAUCGUCACUCUUUGAGUCUUCAAAAGAGCCACUGAAUCCAACUUGGUUUCUGAUUCCCAUAACCUUUGUACCCCAGAGUGAGAAACCGAAAUUGAAUCCAAAUUAGCUUGCUCCGCAAUCCUUAGCGGUUCGGCCAUCUAUAAUUUUGAAUAAAAAUUUUGCUUUGCCGUUGCAUUUGUAGUUUUUUCCUUUGGAAGUAAUUACAAUAUUUUAUGGCGCGAUGAUCUUGACCCAUCCUAUGUACUUCUUUUUUGAAGGGAUAGGGCUCUAUGGGUGGGUACAAAUGGCAGUCUGACAAGU
>951	264.359	0.796262	250.775	277.943	GUCGACGUACUUCAUAGGAUCAUUUCUAUAGGAAUCGUCACUCUUUGACUCUUCAAAAGAGACACUGAAUCCAACUUGGUUGAUGAGUCCCAUAACCUUUGUACCCCAGAGUGAGAAACCGAAAUUGAAUCUAAAUUAGCUUGGUCCGCAAUCCUUCGCGGUUCGGCAAUCUAUAAUUUUGAAUUAAAAUUUUGCUUUGCCGUUACAUUUGUAGUUUUUUCCUUUGGAAGUAAUUACAAUAUUUUAUGGAGCGAUGAUCUGGACCCUCCUAUGUACUUCUUUUUUGAAGGGAUAGGGAUCUAUGGGUGGGUACAAAGGGCAGUCUGAAAAGU
>952	139.669	0.420688	136.699	142.638	GUCGACGUACUUCAUAGGAUCAUUUCUAUAGGAAUCGUCACUCUUUGACUCUUCAAAAGAGCCACUGAAUCCAACUUGGUUGAUGAGUCCCAUAACCUUUGUACCCCAGAGUGAGAAACCGAAAUUGAAUCUAAAUUAGCUUGGUCCGCAAUCCUUAGCGGUUCGGCCAUCUAUAAUUUUGAAUAAAAAUUUUGCUUUGCCGUUGCAUUUGUAGUUUUUUCUUUGGAAGUAAUUACAAUAUUUUAUGGCGCGAUGAUCUUGACCCAUCCUAUGUACUUCUUUUUUGAAUGGAUAGGGCUCUAUGGGUGGGUACAAAUGGCAGUCUGACAAGU
>953	243.62	0.731591	238.807	248.432	GUCGACGUACUUCUUAGGAGCAUUUCUAUAGGAAUCGUCACUCUUUGACUCUUCAAAAGUGCCACUGAAUCCAACUUGGUUGACGACUCCCAUAACCUUUGUACCCCAGAGUGAGAAACCGAAAUUGAUUCUAAAUUAGCUUGGUCCGCAAUCCUUAGCGGUUCGGCCAUCUAGAAUUUUGAAUAAAAAUUUUGCUUUGCCGUUGCAUGUGUAGUUUUUUCCUUUGGAAGUAACUACAAUAUUUUAUGGCGCGAUGAUCUUGACCCAUCCUAUGUACUUCUUUUUUGAAGGGAUAGGGAUCUAUGGGUGGGUACAAAUGGCAGUCUGACUACU
>954	138.611	0.41625	149.717	127.506	GUCGACGUACUUCAUAGGAUCAUAACUAUAGGAAUCGUCACUCUUUGACUCUUCAAAAGAGCCACUGAAUCCAACUUGGUUGAUGAGUCCCAUAACCUUUGUACCCCAGAGUGAGAAACCGAAAUUGAAUCUAAAUUAGCUUGGUCCGCAAUCCUUAGCGGUUCGGCCAUCUAUAAUUUUGAAUAAAAAUUUUGCUUUGCCGUUGCAUUUGUAGUUUUUUCCUUUGGAAGUAAUUACAAUAUUUUAUGGCGCGAUGAUCUUGACCCAUCCUAUGUACUUCUUUUUUGAAGGGAUAGGGCACUAUGGGUGGGUACAAAUGGCAGUCUGACAAGU
>955	266.427	0.80249	280.727	252.127	GUCGACGUACUUCAUAGGAUCAUUUCUAUAGGAAUCGUCACUCUUUGACUCUGCAAAAGAGCCACUGAAUCCAACUUGGUGAUGAGUCCCAUAGCCUUUGUACCCCAGAGUGAGAAACCGAAAUUGAAUCUAAAUUAGCUUGGUCCGCAAUCCUUAGCGGUUCUGCCAUCUAUAAUUUUGAAUAAAAAUUUUGCUUUGCCGUUGCAUUUGUAGUUUGUUCCUUUGGAAGUUAUUACAAUAUUUUAUGGCGCGAUGAUCUUGAACCAUCCUAUGUACUUCUUUUUUGAAGGGAUAGGGUUCUAUGGGUUGGUACAAAAGGCAGUCUGACAAGU
>956	280.541	0.847555	303.931	257.15	GUCGACGCACUUCAUAGGAUGUUUUCUAUAGGAAUCGUCACUCUUUGACUCUUCAAAAGAGCCAGAAUCCAACUUGGUUGAUGAGUCCCAUAACCUAUGUACCCCAGAAUGAGAAACCGAAAUUGAGUCUACAUUAGCUUCCUCCGCAAUCCUUAGCGGUUCGGCCAUCUAUAAUUUUGAAUAAAAAUUUUGCUUUGCCGUUGCAUUUGUAGUUUUUUCCUUUGGAAGUAAUUACAAUAUUUUAUGGCGCGAUGAUCUUGACCCAUCCUAUGUACUUCUUUUUUGAAGGGAUAGGGCUCUAUGGGUGGGUACAAAUGGCAGUCUGACAAGU
>957	218.972	0.657573	233.183	204.76	GUCGACGUACUUCAUAGGAUCAUUUCUAUAGGAUUCGUCACACUUUGACUCUACAAAAGAGCCACUGAAUCCAACUUGGUUGAUGAGUCCCAUAACCUUUGUACCGCAGAGUGAGAAACCGAAAUUGAAUCUAAAUUAGCUUGGUCCGCAAUCCUUAGCGGUUCGGCCAUUUAUAAUUUUGAAUAUAAAUUUUGCUUUGCCGUUGCAUUUGUAGUUCGUUCCUUUGGAAGUAAUUACAAUAUUUUAUGGCGCGAUGAUCUUGACCAAUCCUAUGUACUUCUUUAUUGAAGGGAUAGGGCUCUAUGGGUGGGUACAAAUGGCAGUCUGACAAGU
>958	199.267	0.61313	184.079	214.455	GUCGACGUACUUCAUAGGAUCAUUUCUAUAGGAAUCGUCACUCUUUGACUCUUCAAAAGAGCCACUGAAUCCAACUUGGUUGAUGAGUCCCAUAACCUUUGUACCCCAGAGUGAGAAACCGAAAUUGAAUCUAAAUUAGCUUGGUCCGCAAUCCUUAGCGGUUCGGCCAUCUAUAAUUUUGAAUAAAAAUUUUGCUUUGCCGUUGCAUUUGUAUUUUUCCUUUGGAAGUAAUUACAUAUGGCGCGAUGAUCUUGACCCAUCCUAUGUACUUCUUUUAUGAAGGGAUAGCGCUCUAUGAGUGGGUACAAAUGGCAGUCUGACAAGU
>959	154.928	0.507962	148.067	161.79	GUCGACGUACUUCAUAGGAUCAUUUCUAUAGGAAUCGUCACUCUUUGACUCUUCAAAAGAGCCACUGAAUCCAACUUGGUUGAUGAGUCCCAUAACCUUUGUACCCCAGAGUGAGAAACCGAAAUUGAAUCUAAAUUAGCUUGGUCCGCAAUCCUUAGCGGUUCGGCCAUCUAUAAUUUUGAAUAAAAAUUUUGCUUUGCCGUUGCAUUUGUAGUUUAUGGCGCGAUGAUCUUGACCCAUCCUAUGUACUUCUUUUUUGAAGGGAUAGGGCUCUAUGGGUGGGUACAAAUGGCAGUCUGACAAGU
>960	137.123	0.413021	146.378	127.868	GUCGACGUACUUCAUAGGAUCAUUUCUAUAGGAAUCGUCACUCUUUGACUCUUCAAAAGAGCCACUGAAUCCAACUUGGUUGAUGAGUCCCAUAACCUUUGUACCCCAGAGUGAGAAACCGAAAUUGAAUCUAAAUUAGCUUGGUCCGCAAUCCUUAGCGGUUCGGCCAUCUAUAAUUUUGAAUAAAAAUUUUGCUUUGCCGUUGCUUUGUAGUUUUUUCCUUUGGAAGUAAUUACGAUAUUUUAUGGCGCGAUGAUCUUGACCCAUCCUAUGUACUUCUUUUUUGAAGGGAUAGGGCUCUAUGGGUGGGUACAAAUGGCAGUCUGACAAGU
>961	181.864	0.546138	190.893	172.835	GUCGACGAAUUUCAUAGGAUCAUUUCUAUAGGAAUCGUCACUCUUUGACUCUUCAAAAGAGCCACAGAAUCCAACUUGGUUGAUGAAUCCCACAACCUUUGUACCCCAGAGUGAGAAACCGAAAUUGAAUCUAAAUUAGCUUGGUCCGCAAUCCUUAGCGGUUCGGCCAUCUAUAAUUUUGAAUAAAAAUUUUGCUUUGCCGUUGCAUUUGUAGUUUUUUCCUUUGGAAGUCAUUACAAUAUUUUAUGGCGCGAUGAUCUUGACCCAUCCUAUGUACUUCUUUUUUGAAGGGAUAGUGCUCUAUGGGCGGGUACAAAUGGCAGUCUGACAAGU
>962	255.395	0.766953	274.99	235.801	GUCGACGUACUUCAUAGGAUCAUUUCUAUAGGAAUCGACACUCUUUGACUCUUCAAAAGAGCUACUCAAUCCAACUUGAUUGCUGAGUCCCAUAACCUUUGUACCCCAGACUGAGAAACCGAAAUUGAAUCUGAAUUAGCUUGGUCCGCAAUCCUUAGCGGUUCGGCCAUCUAUAAUUUUGAAUAAAAAUUUUGCUUUGCCGUUGCGUUUGUAGUUUUUUCCUUUGGAAGUAAUUACAAUAUUUUAUGGCGCGAUGAUCUUGACCCAUCCUAUGUACUUCUUUUUUGAAGGGAUAGUGCUCUAUGGGUGGGUACAAUUGGCAGUCUGACAAGU
>963	285.567	0.85756	299.796	271.338	GUCGACGUACUUCAUAGGAUCAUUUCUAUAGGAACCGUCACUCUUUGACUCUUGAAAAGAGCCAUUGAAUCCACCUUAGUUGAUGAGUCCCAUAACCUUUGUACCCCAGAAUGAGAAACCGAAAUUGAAUUUAAAUUAGCAUGGUCCGCAAUCCUUAACGGUUCCGCCAUCUGUAAUUUUGAAUAAAAAUUUUGCUUUGCCGUUGCAUUUGUAGCUUUUUCCUUUGGAAGUAAUUACAAUACUUUAUGGCGCGAUGAUCUUGACACAUCCUAUGUACUUGUUUUUUGUAGGGAUAGGGCUCUAUGGGUGGGUACAAAUGGCAGUCUGACAAGU
>964	143.033	0.429529	152.498	133.568	GUCGACGUACUUCAUAGGAUCAUUUCUAUAGGAAUCGUCACUCGUUGACUCCUCAAAAAAGCCACUGAAUCAAACUUGGUUGAUGAGUCCCAUAACCUUUGUACCCCAGAGUGAGAAACCGAAAUUGAAUCUAAAUUAGCUUGGUCCGCAAUCCUUAGCGGUUCGGCCAUCUAUAAUUUUGAAUAAAAAUUUUGCUUUGCCGUUGCAUUUGUAGUUUUUUCCUUUGGGAGUAAUUACAAUAUUUUAUGGCGCGAUGAUCUUGACCCAUCCUAUGUACUUCUUUUUUGAAGGGAUAGGGCUCUAUGGGUGGGUACAAAUGGCAGUCUGACAAGU
>965	236.375	0.718466	246.347	226.403	GUCGACGUACUUCAUAGGUCUUCUAUAGGAUCGUCACUCUUUGACUCUUCAAAAGAGCCACUGAAUCCAACUUGGUUGAUGAGUCCCAUAACCUUUGUACCCCAGAGUGAGAAACCGAAAUUGAAUCUAGAUUAGCUUGGUCCGCAAUCCUUAGCGGUUCGGCCAUCUAUAAUUUUGAAUAAAAAUUUUGCUUUGCCGUUGCGUUUGUAGUUUUUUCCUUUGGAAGUAAUUACAAUAUUUUAUGGCGCGAUGAUCUUGACCCAUCCUAUGUACUUGUUUUUUGAAGGGAUAUGGCUCUAUGGGUGGGUACAAAUGGCACUCUGACAUGU
>966	253.983	0.762711	264.024	243.942	GUCGACGUACCUCAUAGGAUCAUUUCUAUAGGAAUCGUCACUCUUUGACGCUUCAAAAGAGCCACUGAAUACAACUUGGUUGAUGAGUCCCAUAACCUUUGUACCCCAGAGUGAGAAACCGAAAUUGAAUCUAAAUUAGCUUGGUCCAAAAUCCUUAGCGGUUCGGCCAUCUAUAAUUUUGAAUAAACAAUUUGAUUUGCCGUUGCAUUUGUAGUUUUUUCCUUUGGAAGUAAUUACAAUAUUUUAUGGCGCGAUGAUCAUGACCCAUCCUAUGUACUUCUUUUUUGAAGGGAUAGGGCUCUAUGGGUGGGUACAAAUGUCAGUCUGACGAGU
>967	115.351	0.346401	116.713	113.99	GUCGACGUACUUCAUAGGAUCAUUUCUAUAGGAAUCGUCACUCUUUGACUCUUCAAAAGAGCCACUGAAUCCAACUUGGUUGAUGAGUCCCAUAACCUUUGUACCCCAGAGUGAGAAACCGAAAUUGAAUCUAAAUUAGCUUGGUCCGCAAUCCUUAGCGGUUCGGCGAUCUAUAAUUUUGAAUAAAAAUUUUGCUUUGCCGUUGCAUUUGUGGUUUUUUCCUUUGGAAGUAAUUACAAUAUUUUAUGGCGCGAUGAUCUUGACCCAUCCUAUGUACUUCUUUUUUGAAGGGAUAGGGCUCUAUGGGUGGGUACAAAUGGCAGUCUGACAAGU
>968	105.424	0.316589	110.785	100.063	GUCGACGUACUUCAUAGGAUCAUUUCUAUAGGAAUCGUCACUCUUUGACUCUUCAAAAGAGCCACUGAAUCCAACUUGGUUGAUGAGUCCCAUAACCUUUGUACCCCAGAGUGAGAAACCGAAAUUGAAUCUAAAUUAGCUUGGUCCGCAAUCCUUAGCGGUUCGGCCAUCUAUAAUUUUGAAUAAAAAUUUUGCUUUGCCGUUGCAUUUGUAGUUUUUUCCUGUGGAAGUAAUUACAAUAUUUUAUGGCGCGAUGAUCUUGACCCAUCCUAUGUACUUCUUUUUUGAAGGGAUAGGGCUCUAUGGGUGGGUACAAAUGGCAGUCUGACAAGU
>969	233.852	0.702257	245.741	221.962	GUCGACGUACUUCAUAGGAUCAUUUCUAUAGGAAUCGUCACUCUUUGACUCUUCAAAAGAGCCAUUGAAUCCAACUUGGUUGAUGAGUCCGAUUACCUUUGUGCCCCAGAGUUAGAAACCGAAAUUGAAUCUAAUUUAGCUUGGUCCGCAAUCCGUAGCGGUUCGGCCAUCUAUAAUUUUGAAUAAAAAUUUUGCUUUGCCGUUGCAUUUUUAGUUUUUUCCUUUUGAAGUAAUUACAAUAUUUUAUGGCGCGAUGAUCUUGACCCAUCUUAUGAACUUCUUUUUUGAAGGCAUAGGGCUCUAUCGGUGGGUACAAAUGGCAGUCUGACAAGU
>970	276.689	0.830897	285.194	268.183	GUCGACGUAGUUCAUAGGAUCAUUUCUAUAGGAAUCGUCACUCUUUGACUCUUCAAAAGAGCCACUGAUUCCAACUUGGUUGAUGAUUCCCAUAACCAUUGUACCCCAGUGUGAGAAACCGAAAUUGAAUCCAAAUUCGCAUGGUCCGCAAUCCUUAGCGGUUCGUCCAUCUAUAAUUUUGAAUAAAAAUUUUGCCUUGCCGUUGCAUUUGUAGUUUUUUCCUUUGGAAGGAAUACCAAUAUUUUAUUGCGCGAUGAUCUUGACCCAUCCUAUGUACUUCUUUUUUGAAGGGAUAGGGCUCUAUGGGUGGGUACAAAUGGCAGUCUGACAAGU
>971	226.114	0.67902	233.524	218.704	GUCGACGUAAUUCAUAGGAUCAUUUCUAUAGGAAUCGUCACUCUUUGACUCUUCAAAAGAGCCGCUGAAUCCAACCUGGUUGAAGAGUCCCAAAUCCUUUGUACCCCAGAGUGAGAAACCCAAAUUGAAUCUAAAUUAGCUUGGUCCGCAAUCCUUAGCGGUUCGGCCAUCUAUAAUUUUGAAUAAAAAUUUUGAUUUGCCGUUGCAUUUGUAGUUUUUUCCUUUGUAAGUAAUUACAAUAUUUUAUGGCGCGAUGAUCUUGACCCAUCCUAUGUACUUCUUUUUAGAAGUGAUAGGGCUCUAUGGGUGGGUACAAAUGGCAGUCUGACAAGU
>972	97.001	0.291294	101.234	92.7684	GUCGACGUACUUCAUAGGAUCAUUUCUAUAGGAAUCGUCACUCUUUGACUCUUCAAAAGAGCCACUGAAUCCAACUUGGUUGAUGAGUCCCAUAACCUUUGUACCCCAGAGUGAGAAACCGAAAUUGAAUCUAAAUUAGCUUGGUCCGCAAUCCUUAGCGGUUCGGCCAUCUAUAAUUUUGAAUAAAAAUUUUGCUUUGCCGUUGCAUUUGUAGUUUUUUCCUUUGGAAGUAAUUACAAUAUUUUAUGGCGCGAUGAUCUUGACCCAUCCUAUGUACUUCUUAUUUGAAGGGAUAGGGCUCUAUGGGUGGGUACAAAUGGCAGUCUGACAAGU
>973	149.324	0.448421	171.577	127.071	GUCGACGUACUUCAUAGGAUCAUUACUAUAGGAAUCGUCACUCUUUGACUCAUCAAAAGAGCCACUGAAUCCUACUUGGUUGAUGAGUCCCAUAACCUUUGUACCCCAGAGUGAGAAACCGAAAUUGAAUCUAAAUUAGCUUGGUCCGCAAUCCUUAGCGGUUCGGCCAUCUAUAAUUUUGAAUAAAAAUUUUGCUUUGCCGUUGCAUUUGUAGUUUUCUCCUUUGGAAGUAAUUACAAUAUUUGAUGGCGCGAUGAUCUUGACCCAUCCUAUGUACUUCUUUUUUGAAGGGAUAGGGCUCUAUGGGUGGGUACAAAUGGCAGUCUGACAAGU
>974	225.507	0.679239	233.929	217.086	GUCGACGUACUUCAUAGGAUCAUUUCUAUAGGAAUCGUCACUCUUUGACUCUUCAAAAGAGCCACUGAAUCCAACUUGGUUGCUGAGUCCCAUUACCUUUGAACCCCAUAGUGAGAAACCGAAAUUGAAUCUAAAUUAGCUUGGUCCACAAUCCUUAGCGGUUCGGCCAUCUAUAAUUUUGAAUAAAAAUUUUGCUUUGCCGUUGCAUUUGUAGUUUUUUCCUUUGAAAGUAAUACAAUAUUUUAUGGCGCGAUGAUCUUGACCCAUCCUAUGUACUUCUUUUUUGAAGGGAUAGGGCUCUAUGGGUGGGUACAAAUGGCAGUCUGACAAGU
>975	227.628	0.709122	236.222	219.034	GUCGACGUACUUCAUAGGAUCAUUUCUAUAGGAAUCGUCACUCUUUGACUCUUCAAAAGAGCCACUGAAUCCAACUUGGUUGAUGAGUCCCAUAACCUUUGUACCCCAGAGUGACGAAAUUGAAUCUAAAUUAGCUUGGUCCGCAAUCCUUAGCGGUUCGGCCAUCUAUAAUUUUGAAUAAAAAUUUUGCUUUGCCGUUGCAUUUUUUCCUUUGGAAGUAAUUACAAUAUUUUAUGGCGCGAUGAUCUUGACCCAUCCUAUGUACUUCUUUUUUGAAGGGAUAGGGCGCUAUGGGUGGGUACAAAGGGCAGUCUGACAAGU
>976	212.556	0.640228	241.478	183.634	GUCGACGUACUUCAUAGGAUCAUUUCUAUAGGAAUCGUCACUCUUUGACUCUUCAAAAGAGCCACUGAAUCCAACUUGGUUGAUGAGUCCCAUAACUUUGUACCCCAGAGUGAGAAACCGAAAUUGAAUCUAAAUUAGCUUGGUCCGCAAUCCUUAGCGGUUCGGCCUUCUAUAAUUUUGAAUAAAAAUUUUGCUUUGCCGUUGCGUUUGUAGUUUUUUCCUUUGGAAGUAAUUACAAUAUUUUAUGGCGAGAUGAUAUUGACCCAUCCUAUGUACUUCUUUUUUGAAGGGAUAGGGCUCUAUGGGUGGGUACAAAUGGCAGUCUGACAAGU
>977	265.637	0.79771	251.908	279.367	GUCGACGUACUUCAGAGGAUCAUUUCUAUAGGAAUCGUCAGUCUUUGACUCUUCAAAAGAGCCACUGAAUCCAACUUGGUUGAUGAGUCCCACAACCUUUGUACCCCAGACUGAGAAACCGAAAUUGAAUCUACAUUAGCUUGGUCCGCAAUCCUUAGCGGUUCGGCCGUCUAUAAUUUUGAAUAAAAAUUUUGCUUUGCCGUCGCAUUUGUAGUUUUUUCCUUUGGACGUAAUUACAAUAUUUUAUGGCUCGAUGAUCUUGACCCAUCCUAUGUACGUCUUUUUUGAAGGGAAAGGGCUCUAUGGGUGGGUACAAAUGACAGUCUGACAAGU
>978	128.195	0.384969	133.674	122.715	GUCGACGUACUUCAUAGGAUCAUUUCUAUAGGAAUCGUCACUCUUUGACUCUUCAAAAGAGCCACUGAAUCCAACUUGGUUGAUGAGUCCCAUAACCUUUGUACCCCAGAGUGAGAAACCGAAAUUGAAUCUAAAUUAGCUUGGUCCGCAAUCGUUAGCGGUUCUGCCAUCUAUAAUUUUGAAUAAAAAUUUUGCUUUGCUGUUGCAUUUGUAGUUUUUUCCUUUGGAAGUAAUUACAAUAUUUUAUGGCGCGAUGAUCUUGACCCAUCCUAUGUACUUCUUUUUUGAAGGGAUAGGGCUCUAUGGGUGGGUACAAAUGGCAGUCUGACAAGU
>979	258.007	0.779476	264.003	252.01	GUCGACGUACUUCAUAGGAUCAUUUCUAUAGGAAUUGUCACUCUUUGACUCUUCAGAAGAGCCACUGAAUCCAACUUGGUUGAUGAGUCCCAUAACCUUUGUACCCCAGAGUGAGAAACCGAAAUUGAAUCUAAAUUAGCUUGGUCCGCAUCCUUAGCGUUUCGGCCAUCUAUAAUUUUGAAUAAAAAUUUUGCUUUGCCGUUGCAUUUGUAGUUUGUUCCUUUGGAAGGAAUUACAAUAUUUUAUGGCGCGAGAUCUUGACCCAUCCUAUGUACUUCUUUUUUGAAGGGAUAGGGCUCUAUGGGUGGGUACAAAUGGCAGUCUGACAAGU
>980	306.742	0.923921	304.83	308.653	GUCGACGUACUUCAUAGGCUCAGUUCUAUAGGAAUCGUCGCUCUUUGACUCUUCAAAAGAGCCAAUGAAUCCAACUUGGUUGAUGAGUCCCAUAACCUUUGUACCCCAGAGUGAGAAACCGAAAUUGAAUCUUAAUUAUCUUGGUCCGCAAUCCUUAGCGGUUCGGCCAUCUAUAAUUUUGAAUAAAAAUUUUGUUUGCCGUUGCAUUUGUAGUUUUUUCCUUUGGAAUUAAUUACAAUAUUUUAAGGCGCGAUGAUGUUGACCCAUCCUAUGUACUUAUUUUUUGAAGGGACAGGGCUCUGUGGGUGGGUACCAAUGGCAGUCCGACAAGU
>981	276.106	0.831646	273.147	279.066	GUCGACGUACUUCAUAGGAUCACUUCUAUAGGAAUCGUCACUCUUUGACUCUUCAAAAUAGCCACUGAAUCCAACUUGGUUGAUGAGUCCCAUAACCUUUGUACCCCAGAGUGAGAAACCGAAAUUGAAUGGAAAUUAGCUUGUCCGCAAUCCUUAGCGGUUCGGCCAUCUAUAAUUUUGAAUAAUAAUUUUGCUUUGCCCUUGCAUUUGUAGUUUUUUCCAUUGGAAGUAAUUACGAUAUUUUAUGGCGCGAUGUCCUUGACCCAUCCUAUGGACUUCUUUUUUGAACGGAUAGGCCUCUAUGGGUGGGUACAAAUGGCAGUCUGACAAGU
>982	248.012	0.749282	262.774	233.251	GUCGACGUACUUCAUAGGAUCAUUUCAUAGGAAUCGUCACUCUUUGACUCUUCAAAAGAGACACUGAAUCCAACUUGGUUGACGAGUCCCAUAACCUUUGUACCCCAGAGUGAGAGACCGAAAUUGAAUCUAAAUUAGCUUGGUCCGCAAUCCUUAGCGGUUGGGCCAUCUAUAAUUUUGAAUAAAAAAUUUGCUUUGCCGUUGCAUUUGUAGUUUUUUCCUUUGGAAGUAAUUACAAUAUUUUAUGGCGCGAUGAUCUUGACCCAUCCUAUGUACUUCUUUUUUUAAGGGAUAGGGCUCUAUGGGUGGGUACAAAGGCAGUCUGACAAGU
>983	267.149	0.802248	284.635	249.663	GUCGACGUACCUCAUAGGAUCAUUUCUAUAGCAAUCGUCACGCUUUGACUCUUCAAAAGAGCCACUGAAUCCAACUUGGUUGCCGAGUCCCAGAACCUUUGUACCCCAGAGUGAGAAACAGAAAUUGAAUUUACAUUAGCUUGGUCCGCAAUACUUAGCGGAUUGGCCAUCUAUAAUUUUGAAUAAAACUAUUGCUUUGCCGUUGCAUUUGUAGUUUUUUCCUUUGGAAGUAAUUACAAUAUUUUAUGGCGCGAUGAUCUUGACCCAUCCUAUGUACUUCUUUUUUGAAGGGAUAGGGCUCUAUGGGUGGGUACAAAUGGCAGUCUGACAAGU
>984	241.203	0.724332	257.787	224.618	GUCGACGUAGUUCAUAGGAUCAUUUCUAUAGGAAUCGUCACUCUUUGACUCUUCAAAAGAGCCACUGAAUCCAACUUGGUUGAUGAGUCCCAUAACCUUUGUACACCAGAGUAAGAAACCGAAAUUGGAUCUAAAUUAGCUAGGUCAGCAAUCCUUAGCGGUUCGGCCAUCUAUAAUUUGGAAUAAAAAUUUUGCUUUGCCGUUGCAUUUGUAGUUUUUUCCUUUGGAAGUAAUUACAAUAUAUUAUGCCGCGAUGAUCUUGACCCAUCCUAUGUACUUCUUUUUUGAAGGGAUAGGGCUCUAUGGGUGGGUACAAAUAGCAGUCUGACAAGU
>985	245.997	0.73873	254.31	237.684	GUCGACGUACUUCAUAGGAUCAUUUCUAUAGGAAUCGUCAAUCUUUGACUCUUCAAAAGAGCCACUGAAUCCAACUUGGUUGAAGAGUCCCAUCAACUUUGUACCCCAGAGUCAGAAACCGAAAUUGAAUCUAAAUUAGCCUGGUCCGCAAUCCUUAGCGGUUCGGACAUCUAUAAUUUUGAAUAAAAAUUUUGCUUUCCCGUUGCAUUUGUAGUUUUUUCCUUUGGAAGUAAUUACAAUAUUUUAUGGCGCGAUGAUCUUGACCCAUCCUAUGUACUUCUUUUUUGAAGGGAUAGGGCUCUAAGGGUGGGAACAAAUGGCAGUCUGACAAGU
>986	295.101	0.888858	312.028	278.174	GUCGACGAACUUCUUAGGAUCAAUUCUAUAAGAAUCGUCACUCUGUGACUGUUCAAAAGAGCAACUGAAUCCAACUUGGUUGAUGAGUCCCAUAACCUUUGUACCCCAGAGUGAGAAAACGAAAUUGAACCUAAAUUAGGUUGGUCCGCAAUCCUUAGCGAUUCGGCCAUCUAUAGUUUUGAAUAAAAUUUUUGCUUUGCCGUCGCAUUUGUAGUUUUUUCUUUGGAAGUAAUUACAAUAUUUUAUGGCGCGAUGAUUUUGACCCAUCCUAUGUACUUCUUUUUUGAAGGGAUAGGGCUCUAUGGGUGGGUACAAAUGGCAGUCUGACAAGU
>987	201.01	0.603634	215.103	186.917	GUCGACGUACUUCAUAGGAUCAUUUCUAUAGGAAUCGACACUCUUUGACUCUUCAAAAGAGCCACUGACCCCAACUUGGUUGAUGGGUCCCAUAACCUUUGUACCCCAGAGUGAGAAACCGAAAUUGAAUCUAAAUUAGCUUGGUCCGCAAUCCUUAGCUGUUCGGCCAUCUAUAAUUUUGAAUAAAAAUUUUGCUUUGCCGUUGCAUUUGUAGUUUUUUCCUUUGGAAGUAAUCACAAUAUUUUAUGGCGCGAUGAUCUUGACCCAUCCUAUGUACUUCUUUUUUGAAGGGAUAGGGCUCUAUGCGUGGGUACAAAUGUCAGUCUGACAAGU
>988	258.927	0.777558	285.138	232.716	GUCGACGUACUUCAUAGGAUCAUUUCUAAAGGAUUCGUCACUCUUUGACUCUUCAAAAGAGCCACUGAAUCCAACUUGGUUGAUGAGUCCCAUAACCUUUGUACCGCAGAGUGAGAAAACGAAAUUGAAUCUAAAUUAGCUUGGUCCGCAAUCCUUAGCGGUUCGGCGAUCUGUAAUUUUGAAUAAAAAUUUUGCUUUGCCGUUGCAUUAGUAGUUUUUUCCUUUGGAAGUAAUUACAAUGUUUUAUGGCGAGAUGAUCUAGACCCGUCCUAUGUACUUAUUUUUUGAAGGGAUAGGGCUCUAUGGGUGGGUACAAAUGGCAGUCUGACAAGU
>989	215.132	0.646042	228.826	201.438	GUCGACGUACUUCAUAGGAUCGUUUCUAUCGGAAUCGUCACUCUUUGACGCUUCGAAAGAGCCACUGAAUCCAACUUGGUUGAUGAGUCCCAUAACCUUUGUACCCCAGAGUGAGAAACCGAAAUUGAAACUAAAUUAGCUUGGUCCGCAAUCCUUAGCGGUUCGGCCAUCUAUAAUUUUGAAUGAAAAUUUUGCUUUGCCGUUGCAUUUGUAGUAUUUUCCUUUGGAAGUAAUUACAAUAUUUUAUGGAGCGAUGAUCUUGACCCAUCCUAUGUACUUCUUUUUUGAAGGGAUAGGGCUCUAUGGGUGGGUACAAAUGUCAGUCUGACAAGU
>990	232.486	0.700259	244.297	220.674	GUCGACGUACUUCAUAGGAUCAUUUCAAUGUGAAUCGUCACUCUUUGACUCUUCAAAAGAGCCACUUUAUCCAACUUGGUUGAUGAGUCCCAUACCCUUUGUACCCUUGAGUGAGAAACCGAAAUUAAUCUAAAUUAGCUUGGUCCGCAAUCCUUAGCGGUUCCGCCAUCUAUAAUUUUGAAUAAAAAUUUUGCUUUGCCGUUGCAUUUGUAGUUUUUUCCUUUGGAAGUAAUUACAAUAUUUUAUGGCGCGAUGAUCUUGACCCAUCCUAUGUACUUCUUUUUUGAAGGGAUAGGGCUCUAUGGGUGGGUACAAAUGGCAGUCUGACAAGU
>991	299.599	0.899696	322.843	276.354	GUCGACGUACUUCAUAAGAUCAUUUCUAUAGGAAUCGUCACUCUUUGACUCUUCAAAAGAGCAACUGAAUCCAACUUGGUUUAUGAGUCCCAUAACCUUUGUACCCCAGAUUGAGAAACCCAAAUUGAAUCUAAAUUAGCUUGGUCCGCAAUCGUAAGCGGUUCGGCCAUCUAUAAUUUUGAAUAAAAAUUUUGCUUUGCCGUUGCAUUUGUUAUUUUUUCCUUUGGAAGUAAUUACAAUAUUGUAUGUCGGGAUGACCUUGACCCAUCCGAUGUACUUCUUUUUUGAAGGGAUAGGGUUCUAUGGGUGGGUAUAAAUGGCAGUCUGACAAGU
>992	324.036	0.973081	366.353	281.719	GUCGACGUACUUCAUAGAACCAAUUCUAUAGGAAUCGUCACUCUAUGACUCUUCAAAAGAGCCACUGAAUCCAACUUGGUUGAUGAGUCCCAUAACCGUUGUACCCCAGAGUGAGAAAGCGAAAUUGAAUCUAAAUUAGCUAGGUCGGCAAUCCUUAGCGGUUCGGCCAUCUAUAAUUUUGAAUAAAGAUGUUGCUUUGCCGUUGCAUUUGUGGUUUUUUCCUUUGGAAAUAAUUAAAAGAUUUUAUGGCGCGAUGAACUUGACCCAUCCUAUGUACUUCUUUCUUGCAGGGAUAGGGCUCUAUGGGUGGGUACAAAUGGCAGUCUGACAAGU
>993	201.565	0.605299	209.665	193.464	GUCGACGUACUUCAUAGGAUCAUUUCUAUAGGAAUCGUCACUCUUUGACUCGUCUAAAGAGCCACCGAAUCCAACUUGGUUGAUGAGUCCCAUAACCUUUGUACCCCAGGGUGAGAAACCGAAAUUGAAUCGAAAUUAGCUUGGUCCGCAAUCCUUAGCGGUUCGGCCAUCUAUAAUUUUGAAUAAAAAUUUUGCUUUGCCGUUGCAUUUGUAGUUUUUUCCUUUGGAAGAAAUUACAAUAUUUUAUGGCGCGAUGAUCUUGACCCAUCGUAUGUACUUCUUUUUUGAAGGGAUAGGGCUAUAUGGGUGGGUACAAAUGGCAGUCUGACAAGU
>994	156.367	0.469569	163.395	149.339	GUCGACGUACUUCAUAGGAUCCUUUCUAUAGGAAUCGUCACUCUUUGACUCUUCAAAAGAGCCACUGAAUCCAACUUGGUUGAUGAGUCCCAUAACCUUUGUUCCCCAGAGUGAGAAACCGAAAUUGAAUCUAAAUUAGCUUGGUCCGCAAUCCUUAGCGGUUCGGCCAUCUAUAAUUUUGAAUAAAAAUUUUGCUUUGCCGUUGCAUUUGUAGUUUUCUCCUUUGGAAGUAAUUGCAAUAUUUUAUGGCGCGAUGAUCUUGACCCAUCCUAUGUACUUCUUUUUUGAAGGGAUAGGUCUCUAUGGGUGGGUACAAAUGGCAGUCUGACAAGU
>995	260.809	0.78321	270.423	251.195	GUCGACGUACUUCAUAGGAUCAUUUCUAUAGGUAUCGUCACUCUUUGAUUGUUCAAAAGAGCCACUCAAUCCAACUUGGUUGAUGAGACCCAUAACCUUUGUACCCCAGAGUGAGAAACCGAAAUUGCAUCUAAAUUAGCUUGGUCCGCAAUCCUUAGCGGUUCGGCCAUCUCGAAUUUCGAAGAAAAAUUUUGCUUUGCCGUUGCAUUUGUAGUUUUUUCCUUUGGAAGUAAUUACAAUAUUUUAUUGCGCGAUGAUCUUGACUCAUCCUUUGUACUGCUUUUUUGAAGGGAUAGGGCUCUAUGGGUGGGUACAAAUGGCAGUCUGACAAGU
>996	276.357	0.829902	293.61	259.105	GUCGACGUACAUCAUAGGAUCAUUUCUAUAGGAAUCGUAACUCUUUGACUCUUCAAAAGAGCCACUGAAUCCAACUUGAUUGCUGAGUCCCAAUACCUUUGCACCCCAGAGUGAGAAACCGAAAUGGAAUCUAAAUUAGCUUGGUCCGCAAUCCUUAGCGGUUCGGCCAUCUAUAAUUUUGAAUAAAAACUUUGCUUUGCCGUUGCAGUUGUAGUUUUUUCCUUUGGAAGUAAUUACAAUAUUUUAUGCCGCGAUGAUCUUGACCCAUCCGAUGUACUUCUUUUUUGAAGGGAUAGGGUUCUAUGGGUGGGUACAAAUGGCAGUCUGACAAGU
>997	117.221	0.352014	128.883	105.558	GUCGACGUACUUCAUAGGAUCAUUUCUAUAGGAAUCGUCACUCUUUGACUCUUCAAAAGAGCCACUGAAUCCAACUUGGUUGAUGAGUCCCAUAACCUUUGUACCCCAGAGCGAGAAACCGAAAUUGAAUCUAAAUUAGCUUGGUCCGUAAUCCUUAGCGGUUCGGCCAUCUAUAAUUUUGAAUAAAAAUUUUGCUUCGCCGUUGCAUUUGUAGUUUUUUCCUUUGGAAGUAAUUACAAUAUUUUAUGGCGCGAUGAUCUUGACCCAUCCUAUGUACUUCUUUUUUGAAGGGAUAGGGCUCUAUGGGUGGGUACAAAUGGCAGUCUGACAAGU
>998	198.371	0.623809	254.339	142.404	GUCGACGUACGAUCAUUUCUAUAGGAAUCGUCACUCUUUGACUCUUCAAAAGAGCCACUGAAUCCAACUUGGUUGAUGAGUCCCAUAACCUUUGUACCCCAGAGUGAGAUUGAAUCUAAAUUAGCUUGGUCCGCAAUCCUUAGCGGUUCGGCCAUCUAUAAUUUUGAAUAAAAAUUUUGCUUUGCCGUUGCAUUUGUAGUUUUUUCCUUUGGAAGUAAUUACAAUAUUUUAUGGCGCGAUGAUCUUGACCCAUCCUAUGUACUUCUUUUUUGAAGGGAUAGGGCUCUAUGGGUGGGUACAAAUGGCAGUCUGACAAGU
>999	291.169	0.874381	304.797	277.54	GUCGACGUACUUCAUAGGAUCAUUUCUAUAGGAAUCGUCACUCUUGGACUAUUCAAAAGAGCCACUGAAUCCAACUUGGUUGCUGAGUCCCAAAACCUUUGUACCCCAGUGUGAGAAACCGAAAAUGAAUAUAAAUUAGCUUGGUCCGCAAUCCUUAGCGGUUCGGCCAUCUAUAAUUUUGAAUAAAAAUUUUGCUUUGCCGUUGCAUUUGUAGGUUUUACCUUUGGAAGUAAUUACAAUAGUUUAUGGCGCGAUGAUCUUGACCCAUCCUAUGUACUUCUUUUUCGAAGGGAUAUGGCUCUAUGGAUGGGUACAAAUGGCAGUCUGACAAGU
>1000	166.813	0.502448	169.745	163.881	GUCGACGUACUUCAUAGGAUCAUUUCUAUAGGAAUCGUCACUCUUUGACUCUUCAAAAGAGCCACUGAAUCCAACUUGGUUGAUGAGUCCAUAACCUUUGUACCCCAGAGUGAGAAACCGAAAUUGAAUCUAAAUUAGCUUGGUCCGCAAUCCUUAGCGGUUCGGCCAUCUAUAAUUUUGAAUAAAAAUUUUGCUUUGCCGUUGCAUUUGUAGUUUUUUCCUUUGGAAGUAAUUACAAUAUUUUAUGGCGCGAUGAUCUUGACCCAUCCUAUGUGCUUCUUUAUUGAAGGGAUAGGGCUCUAUGGGUGGCUACAAAUGGCAGUCUGAUAAGU
>1001	260.324	0.781755	249.856	270.792	GUCGACGUACUUCAUAGGAUCAUUUCUAUAGGAAUCGUCACUCUUUGACUCUUCAAAAGAGCCACUGAAUCCAACUUGGUUGAUGAGUCGCAUAAGCUUUGUACCCCCGAGUGAGAAACCGAAAUUGAAUCGAAAUUAGCUUGGUCCGCAAUCCUUAGCGGUUCGGCCAUCUAUAAUUUGGAAUAAAAAUUUUGCUUUGCCGUUGCAUUUGUAGUUUUUUCCUUUGUAAGUAAUUACAAUAUUUUAUGGGGCGAUGAUCUUGACCCAUCCUAUGUACUUCUUUUUUGAAGGGAUAGCGCUCUAUGUGUGGGUACAAGUGGCAGUCUGACAACU
>1002	172.056	0.518241	184.531	159.581	GUCGACGUACUUCAUAGGAUCAUUUCUAUAGGAAUCGUCACUCUUUGACUCUUCAAAAGAGCCACUGAAUCCAACUUGGUUGAUGAGUCCCAUAACCUUUGUACCCCAGAGUGAGAAACCGAAAUUGAAUCUAAAUUAGCUUGGUCCGCAAUCCUUACGGUUCGGCCAUCUAUAAUUUUGAAUAAAAAUUUUGCUUUGCCCUUGCAUUUGUAGUUUUUUCCUUUGGAAGUAAUUACAAUAUUUUACGGCGCGAUGAUCUUGACCCAUCCUAUGUACUUCUUUUUUGAAGGGAUAGGGCUCUAUGGGUGGGUACAAAUGGCAGUCUGACAAGU
>1003	271.921	0.877164	331.518	212.323	GUCGACGUACUUCAUAGGAUCAUUUUAGGACGUCACUCUUUGACUCUUCAAAAGAGCCACUGAAUCCAACUUGGUUGAUGAGUCCCAUUGAGAAACCGAAAUUGAAUCUAAAUUAGCUUGGUCCGCAAUCCUUAGCGGUUCGGCCAUCUAUAAUUUUGAAUAAAAAUUUUGCUUUGCCGUUGCAUUUGUAGUUUUUUCCUUUGGAAGUAAUUACAAUAUUUUAUGGCGCGAUGAUCUUGACCCAUCCUAUGUACUUCUUUUGUGAAGGGAUAGGGCUCUAUGGGUGGGUACAAAUGGCAGUCUGACAAGU
>1004	244.355	0.73601	265.267	223.443	GUCGACGUACUUUAUAGGAUCAUUUCUAUAGGAAUCGUCACUCUUUGACUCUUCAAAAGAGCAACUGAAUCCAACUUGGUUGAUGAGACCCAUAACCUUUGUACCCCAGAGUGAGAAACUGAAAUUGAAUCUAAAUUUGCUUGGUCCGCAAUCCUUAGCGGUUCGGCCAUCUAUAAUUUUGAAAAAAAUUUUGCUCUGCCGUUGCAUUUGUAGUUUAUUCCUUUGGAAGUAAUUACAAUAUUUUAUGGCGCGAUGAUCUUGACCUAUCCUAUGUACUUCUUUUUAGAAGGGUUAGGGCUCUAUGGGUGGGUACAAAUGGCAGUCUGUCAAGU
>1005	200.754	0.604682	209.346	192.163	GUCGACGUACUUCAUAGGAUCAUUUCUAUAGGAAUCGUCACUCUUUGACUCUUCAAAAGAGCCACUGAAUCCAACUUGGUUGAUGAGUCCCAUAACCUUUGUACCCCAGAGUGAGAAACCGAGAUUGAAUCUAAAUCAGCUUGGUCCGCAAUCCUUAGCGGUUCGGCCAUCUAUACUUUUGAAUAAAAAUUUUGCUUUGCCGUUGCAUUUGUAGUUUUUUCGUUUGGAAGUAAUUACAACAUUUUAUGGCGCGAAGAUCUUGACCCAUCCUAUGUACUCUUUUUUGAAGGGAUAGGGCUCUAUGGGUGGGUACAAAUGGCAGUCUGACAAGU
>1006	210.665	0.63645	239.352	181.978	GUCGACGUACUUCAUAGGAUCAUUUCUAUAGGAAUCGUCACUCUUUGACUCUUCAAAGAGCCACUGAAUCCAACUUGGUUGAUGAGUCCCAUAACCUUUGUACCCCAGAUGAGAAACCGAAAUUGAAUCUAAAUUAGCUUGGUACGCAAUCCUUAGCGGUUCGGCCAUCUAUAAUUUUGAAUAAAAAUUUUGCUUUGCCGUUGCAUUUGUAGUUUUUUCCUUUGGAAGUAAUUACAAUAUUUUAUGGCGCGAUGAUCUUGACCCAUCCUAUGUACUUCUUUUUUGAAGGGAUAGGGCUCUAUGGGUGGGUACAAAUGGCAGUCUGACAAGU
>1007	154.602	0.46567	152.103	157.102	GUCGACGUACUUCAUAGGAUCAUUUCUAUAGGAAUCGUCACUCUUUGACUCUUCAAAAGAGCCACUGAAUCCAACUUGGUUGAUGAGUCCCAUAACCUUUGUACCCCAGAGUGAGAAACCGAAAUUGAAUCUAAAUUAGCUUGGUCCGCAAUCCUUAGCGUUUCGGCCAUCUAAAAUUUUGAAUAAAAAUUUUGCUUUGACGUUGCAUUUGUAGUUUUUUCCUUUGGAAGUAAUUACAAUAUUUUAUGGCGCGAUGAUCUUGACCCAUCCUAUGUACUUCUUUUUUGAAGGGAUAGGCUCUAUGGGUGGGUACAAAUGGCAGUCUGACAAGU
>1008	192.871	0.600843	235.692	150.049	GUCGACGUACUUCAUAGGAUCAUUUCUAUAGGAAUCGUCACUCUUUGACUCUUCAAAAGAGCCACUGAAUCCAACUUGGUUGAUGAGUCCCACCCAGAGUGAGAAACCGAAAUUGAAUCUAAAUUAGCUUGGUCCGCAAUCCUUAGCGGUUCGGCCAUCUAUAAUUUUGAAUAAAAAUUUUGCUUUGCCGUUGCAUUUGUAGUUUUUUCCUUUGGAAGUAAUUACAAUAUUUUAUGGCGCGAUGAUCUUGACCCAUCCUAUGUACUUCUUUUUUGAAGGGAUAGGGCUCUAUGGGUGGGUACAAAUGGCAGUCUGACAAGU
>1009	391.053	1.18501	441.918	340.189	GUCGACGUAAUUCAUAGGAUCAUUUCUAUAGGAAUCGUCACUCUUUCACUCUUCAAAAGAGCCACUGAAGACAACUUGGUUGAUGAGUCCCAUAACCUUUGUACGCCAGAGAGAGAAACCGAAAUUGCAUCUAAAUUAGCUUGGCGAAUUCCUUAGCGGUUCGGCCACUAUAAUUUUGAAUACAAAUUUUGCCUUGCCGUUGCAUUUGUAGUUUUUUCCUUUGGAAGUACUUACAAUCUUCUAUGGCGCGAUGAUCUUGCCCCAUCCUAUGUACUUCUUUUUUGAAGGGAUAGGGCUCUAUGGGUGGGUAUAAAUGGCAGUCUGACAAGU
>1010	195.154	0.586049	197.113	193.196	GUCGACGUACUUCAUAGGAUCAUUACUAUAGGAAUCCUCACUCUUUGACUCUUCAAAAUAGCCACUGAAUGCAACUUGGUUGAUGAGUCCCAUAACCUUUGUACCCCAGAGUGAGAAACCGAAAUUGAAUCUAAAUUAGCUUGGUCCGCAAUCCUUAGCGGUUCGGCCAUCUAUAAUUUUGAAUAAAAAUUUUGCUUUGCCGUUGCAUUUGUAGUUUUUUCCUUUGGAAGUAAUUACAAUAUUUUAUGGCGCGAUGAUCUUGACCCAUCCUAUGUACUUCUUUUUUGAAGGGAUAGGGCUCUAUGGGUGGGUAUAAUUGGCAGUCUGACCAGU
>1011	280.868	0.843447	306.809	254.927	GUCGACGUACCUCAUAGGAUCAUUUCUAUAGGAAUCGUCAGUUUUUGACUCUUCAAAAGAGCCACUGUAUCCAACUUAGUUGAUGAGUACCAUAACCUUUGUACCCCACAGUGAGAAACCGAAAUGGAAUCUAAAUUAGCUUGGUCCGCAAUCCUUAGCGGUUCGGCCAUCUAUAAUUUUGAAUAAAAAUUGUGCUUUGCCCUUGCAUUUGUAGUCUUUUCCUUUGGAAGUAAUUACAAUAUUUCAUGGCGCGAUGAUCUUGACCCAUCUUAUGUACUUCGUUUUUGAAGGGAUAGGGCUCUAUGGGUGGGUACAAAUGGCAGUCUGACAAGU
>1012	197.895	0.608908	209.723	186.067	GUCGACGUACUUCAUAGGAUCAUUCUAUAGGAAUCGUCACUCUUUGACUCUUCAAAAGAGCCACUGAAUCCAACUUGGUUGAUGAGUCCCAUAACCUUUGUACCCCAGAGUGAGAAACCGAAAUUGAAUCUAAAUUAGCUUGGUCCGCAAUCCUUAGCGGUUCGGCCAUCUAUAUUUUUGAGUAAAAAUUUUGCUUUGCCGUUGCAUUUUUUCCUUUGGAAGUAAUUACAAUAUUUUAUGGCGCGAUGAUCUUGACCCAUCCUAUGUACUUCUUUUUUGAAGGGAUAGGGCUCUAUGGGUGGGUACAAAUGGCAGUCUGACAAGU
>1013	195.506	0.587106	220.739	170.273	GUCGACGUACUUCAUAGGAUCAUUUCUAUAGGAAUGGUCACGCUUUGACUCUUUAAAAGAGCCUCUGAAUCCAACUUGGUUGAUGAGUCCCAUAACCUUUGUACCCCAGAGUGAGAAACCGAAAUUGAAUCUAAAUUAGCUUGGUCCGCAAUCCUUAGCGGUUCGGCCAUCUAUAAUUUUGAAUAAAAAUUUUGCUUUGCCGUUGCAUUUGUAGUUUUUUCCGUUGGAAGUAAUUACAAUAUAUUAUGGCGCGAUGAUCUUGACCCAUCCUAUGGACUUCUUUUUUGAAGGGAUAGGGCUCUAUGGGUGGGUACAAAUGGCAGUCUGACAAGU
>1014	150.485	0.453267	163.844	137.125	GUCGACGUACUCAUAGGAUCAUUUCUAUAGGAAUCGUCACUCUUUGACUCUUCAAAAGAGCCACUGAAUCCAACUUGGUUGAUGAGUCCCAUAACCUUUGUACCCCAGAGUGACAAACCGAAAUUGAAUCUAAAUAAGCUUGGUCCGCAAUCCUUAGCGGUUCGGCCAUCUAUAAUUUUGAAUAAAAAUUUUGCUUUGCCGUUGCAUUUGUAGUUUUUUCCUUUGGAAGUAAUUACAAUAUUUUAUGGCGCGAUGAUCUUGACCCAUCCUAUGUACUUCUUUUUUGAAGGGAUAGGGCUCUAUGGGUGGGUACAAAUGGCAGUCUGACAAGU
>1015	163.906	0.492209	186.615	141.196	GUCGACGUACUUCAUAGGAUCAUUUCUAUAGGAAUCGUCACUCUUUGACUCUUCAAAAGAGCCACUGAAUCCAACUGGGUGGAUGAGUCCCAUAACCUUUCUACCCCAGAGUGAGGAACCGAAAUUGAAUCUAAAUUAGCUUGGUCCGCAAUCCUUAGCGGUUCGGCCAUCUAUAAUUUUGAAUAAAAAUUUUGCUUUGUCGUUGCAUUUGUAGUUUUUUCCUUUGGAAGUAAUUACAAUAUUUUAUGGCGCGAUGAUCUUGACCCAUCCUAUGUACUUCUUUUUUGAAGGGAUAGGGCUCUAUGGGUGGGUACAAAUGGCAGUCUGACAAGU
>1016	259.528	0.779362	252.554	266.501	GUCGACGUACUUCAUAGGAUCAUUUCUAUAGGAAUCGUCACUCUUUGACUCUUCACAAGAGACACUGAAUCCAACUUGGUUGAUGAGACCCAUAACCUUUGUACCCCAGAGUGAAAAACCGAACUUGAAUCUAAAUUAGCUUGGUCCGCAAUCCUUAGCGGUUCGGCCAUCUAUAAUUUUGAAUAAAAAUUGUGCUUUGCCGUUGCAUUUGUAGUUUUUUCCUGUGGAAGUAAUUACAAUAUUUUAUGGCGCGAUGAUCUUGACCCAACCUAUGUUCUUCUUUUUUGAAGGGAUAGGCCUCUAUACGUGGGUACAAAUGGCAGUCUGACAAGU
>1017	214.729	0.648727	255.829	173.628	GUCGACGUACUUCAUAGGAUCAUUUCUAUAGGAAUCGUCACUCUUUGACUCUUCAAAAGAGCAACUGAAUCCAACUUGGUUGAUGAGUCCCUAACCUUUGUACCCCAGAGUGAGAAACCGAAAUUGAAUCUAAAUUAGCUUGGUCCGCAACCUUAGCGGUUCGGCCAUCUAUAAUUUUGAAUAAAAAUUUUGCUUUGCCGUUGCAUUUGUAGUUUUUUCCUUUGGAAGUAAUUACAAUAUUUUACGGCGCGAUGACCUUGACCCAUCCUAUGUACUUCUUUUUUGAAGGGAUAGGGCUCUAUGGGUGGGUACAAAUGGCAGUCUGACAAGU
>1018	195.321	0.588317	195.759	194.884	GUCGACGUACUUCAUAGGAUCAUUUCUAUAGGAAUCGUCACUCUUUGACUCUUCAAAAGCGCCACUGAAUCCAACUUGGUUGAUGAGUCCCAUAACCUUUGUACCCCAGAGUGAGAAACCGAAAUUGAAUCUAAAUUAGCAUGGUCCGCAAACCUUAGCGGUUCGGCCUUCUAUAAUUUUGGAUAAAAAUUUUGCUUUGCCGUUGCAUUUGUAGUUUUUUCCUUUGGAAGUAAUUACAAUAUUUUAUGGCGCGAUGAUCUUGACCCAUCCUAUGUACUUCUUUUUGAAGGGAUAGGGCUCUAUGGGUGGGUACAAAUGGCAGUCUGACAAGU
>1019	194.311	0.585273	192.126	196.495	GUCGACGUACUUCAUAGGAUCAUCUCUAUAGGAAUCGUCACUCUUUGACUCCUCAAAAGAGCCACUGAAUCCAACUUGGUUUAUGAGUCCCAUAUCCUUUGUGCCCCAGAGUGAGAAACCGAAAUUGAAUCUAAAUUAGCUUGGUCCGCAAUCCUUAGCGGUUCGGCCAUCUAUAAUUUUGAAUAAAAAUUUUGCAUUGCCGUUGCAUUUGUAGUUUUUUCCUUUGGAAGUAAUCACAAUAUUUUAUGGCGCGAUGAUCUUGACCCAUCCUAUGUACUUCUUUUUUGAAGGGAUAGGGCUCUAUGGGUGGGUACAAUGGCAGUCUGACAAGU
>1020	281.662	0.845833	304.113	259.212	GUCGACGUACUUCAUAGGAUCAUUUCUAUAGGAAUCGUCACUCUUUGUCUCUUCAACUUAGCCUCUGAAUCCUACUUGGUUGAUGAGUCUCAUAACCUUUGUACCCCAGAAUGAUAAACUGAAAUUGAAUCUAAAUUAGCUUGGUCCGCAAUCCUUAGCGGUUCGGCCAUCGAUAAUUUUGAAUUAAAAUUUUGCUUUGCCGUUGCAUUUGUAGUUUUUUCCUUUGGAAGUAAUUACAAUAUUUUAUGGAGCGAUGAUCUUGACCCAUCCUAUGUACUUCUGUUUUGAAGGGAUAGGGCUCUAUGGGUGCGUACAAAUGGCAGUCUGACAAGU
>1021	245.852	0.738293	254.972	236.731	GUCGACGUACUUCAUAGGAUCAUUUCUAUAGGAAUCGUCACUCUUUGGCUCUUCAAAAGAGCCACUGAAUCCAAAUUGGUUGAUGAGUCCCAUUACCUUUGUACCCCAGAGGCAGAAACAGAAAUUGAAUCUAAAUUAGCUUGGUCCGCAAUCCUUAGCGGUUCGGCCAUCUAUAAUAUUGAAUAAAAAUUUUCCUUUGCCGUUGCUUUUGUAGUUUUUUCCUUUGGAAGUAACUACAAUCUUUUAUGGCGCGAUGAUCUUGACCCAUCCUAUGUACUUCUUUUUUGAAGGGAUAGGGCUCUAUGGGUGGGUACAAAUCGCAGUCUGACAAGU
>1022	141.928	0.427493	144.549	139.306	GUCGACGUACUUCAUAGGAUCAUUUCUAUAGGAAUCGUCACUCUUUGACUCUUCAAAAGAGCCACUGAAUCCAACUUGGUUGAUGAGUCCCAUAACCUUUGUACCCCAGAGUGAGAAACCGAAAUUGAAUCUAAAUUAGCUUGGUCCGCAAUCCUUAGCGGUUCGGCCAUCUAUAAUUUUGAAUAAAAAUUUUGCUUUGCCGUUGCAUUUGUAGUUUUUCCUUUGGAAGUAAUUACAAUAUUUUAUGGCGCGAUGAUCUUGACCCAUCCUAUGUACUUCUUUUUUGAAGGGAUAGGGCUCUAUGGGUGGGUACAAUUGGCAGUCUGACAAGU
>1023	144.785	0.434791	158.83	130.741	GUCGACGUACUUCAUAGGAUCAUUUCUAUAGGAAUCGUGACUCUUUGACUCUUCAAAAGAGCCACUGAAUCCAACUUGGUUGAUGAGUCCCAUAACCUUUGUACCCCAGAGUGAGAAACCGAAAUUGAAUCUAAAUUAGCCUGGUCCGCAAUCCUUCGCGGUUCGGCCAUCUAUAAUUUUGAAUAAAAAUUUUGCUUUGCCGUUGCAUUUGUAGUUUUUUCCUUUGGAAGUAAUUACAAUAUUUUAUGGCGCGAUGAUCUUGACCCAUCCUAUGUACUUCUUUUUUGAAGGGAUAGGGCUCUAUGGGUGGGUACAAAUGGCAGUCUGACAAGU
>1024	248.442	0.750581	275.656	221.229	GUCGACGUACUUCAUAGGAUCAUUUCUAUAGGAAUCGUCACUCUUUGACUCUUCAAAAGAGCACUGAAUCCAACUUGGUGAUGAGUCCCAUAACCUUUGUACCCCAGAGUGAGAAACCGAAAUUGAAUCUAAAUUAGCUUGGUCCGCAAUCCUUAGCGGUUCGGCCAUCUAUAAUUUUGAAUAAAAAUUUUGCUUUGCCGUUGCAUUUGUAGUUUUUUCCUUUGGAAGUAAUUACAAUAUUUUAUGGCGCGAUGAUCUUGACCCAUCCUAUGUACUUCUUUUUUAAAGGCAUCGGGCUCUACGGGUGAGUACAAAUGGCAGUCUGACAAGU
>1025	227.444	0.685071	242.272	212.616	GUCGACGUACUUCAUAGGAUCAUUUCUAUAGGAAUCGUCACUCUUUGACUCUUCAAAAGAGCCACUGAAUCCAACUUGGUUGAUGAGUCCCAUAACCUUUGUACCCGAGAGUGAGAAAGCGAAAUUGAAUCUAAUUUAGCUUGGUCCGCAAUCCUUAGAGGUUCGGCCAUCUAUAAUUUUGAAUAAUAAUUUUGCUUUGCCGUUGCAUUUGUAGUUUUUUCCUUUGGAAUAAUUACAAUAUUUUAUGGCGCGAUGAUCUUGACCCAUCCUAUGUACUUCUUUUUUGACGGGAUGGGGCUCUAUGGGUGGGUACAAAUGGCAGUCUGACAAGU
>1026	192.133	0.576976	209.609	174.657	GUCGACGUACUUCAUAGGAUCAUUUCUAUAGGAAUCGUCACUCUUUGAGCCUUCAAAAGAGACACUGAAUCCAACUUGGUUGAUGAGUCCCAUAACCUUUGUACCCCUGAGUGAGAAACCGAAAUUGAAUCUAAAUUAGCUUGGUCCGCAAUCCUUAGCGGUUCGGCCAUCUAUAAUUUCGAAGAAAAAUUUUGCUUUGCCGUUGCAUCUGUAGUUUUUUCCUUUGGAAGUAAUUACAAUAUUUUAUGGCGCGAUGAUCUUGACCCAUCCUAUAUACUUCUUUUUUGAAGGGAUAGGGCUCUAUGGGUGGGUACAAAUGGCAGUCUGACAAAU
>1027	95.8511	0.287841	104.003	87.6989	GUCGACGUACUUCAUAGGAUCAUUUCUAUAGGAAUCGUCACUCUUUGACUCUUCAAAAGAGCCACUGAAUCCAACUUGGUUGAUGAGUCCCAUAACCUUUGUACCCCAGAGUGAGAAACCGAAAUUGAAUCUAAAUUAGCUUGGUCCGCAAUCCUUAGCGGUUCGGCCAUCUAUAAUUUUGAAUAAAAACUUUGCUUUGCCGUUGCAUUUGUAGUUUUUUCCUUUGGAAGUAAUUACAAUAUUUUAUGGCGCGAUGAUCUUGACCCAUCCUAUGUACUUCUUUUUUGAAGGGAUAGGGCUCUAUGGGUGGGUACAAAUGGCAGUCUGACAAGU
>1028	247.432	0.756672	264.02	230.844	GUCGACGUACUUCAUAGGAUCAUUUCUAUAGGAAUCGUCACUCUUUGACUCUUCAAAAGAGCCACUGAAUCCAACUUGUUGAUGAGUCCCAUAACCUUUGUACCCCAGAGUGAGAAACCGAAAUUGAAUCUAAAUUAGCUUGGUCCGCAAUCCUUAGCGGUUCGGCCAUCUAUAAUUUUGAAUAAAAAUUUUGCUUUGCCGUUAUUUGUAGUUUUUUCCUUUGGAAGUAAUUACAAUAUUUUAUGGCGCGAUGAUGACCCAUCCUAUGUACUUCUUUUUUGAAGGGAUAGGGCUCUAUGGGUGGGUACAAAUGGCAGUCUGACAAGU
>1029	217.135	0.652057	229.017	205.253	GUCGACGUACUACAUAGGAUCAUUUCUAUAGGAAUCGUCACUCUUUGACUCUUCAAAAGAGCCACUGAAUCCAACUUGGUUGAUGAGUCCCAUAACCUUUGGUCCCCAGAGUGAGAAACCGAAAUUGUAUCUAAAUUAGCUUGGUCCGCAAUCCUUAGGGGUUAGGCCAUGUAUAAUUUUGAAUAAAAAUUUUGCUUUGCCGUUGCAUUUGUAGUUUUUUCCUUUGGAAGUAAUUACAAUAUUUUAUGGCGCGAUGAUCUUGACCCAUCCUAUUUACUUCUUUUUUGAAGGGAUAGGGCUCUAUGGGUGGGUACAAAUGGCAGUCUGACAAGU
>1030	226.566	0.680379	248.14	204.993	GUCGACGUACUUCAUAGGAUCAUGUCUAUAGGCAUCGUCACUCUUUGACUCUUCAAAAGAGCCACUGAAUCCAACUUGGUUGAUGAGUCCCAUAAUCUUUGUACCCGAGAGUGAGUAUCCUAAAUUGAAACUAAAUUAGCUUGGUCCGCAAUCCUUAGCGGUUCGGCCAUCCAAAAUUUUGAAUAAAAAUUUUGCUUUGCCGUUGCAUUUGUAGUUUUUUCCUUUGGAAGUAAUUACAAUAUUUUAUGGCGUGAUGAUCUUGACCCAUCCUAUGUACUUCUUUUUUGAAGGGAUAGGGCUCUAUGGGUGGGUACAAAUGGUAGUCUGACAAGU
>1031	172.701	0.529759	174.552	170.85	GUCGACGUACUUCAUAGGAUCAUUUCUAUAGGAAUCGUCACUCUUUGACUCUUCAAAAGAGCCACUGAAUCCAACUUGGUUGAUGAGUCCCAUAACCUUUGUACCCCAGAGUGAGAAACCGAAAUUGAAUCUAAAGUAGCUUGGUCCGCAAUCCUUAGCGGUUCGGCCAUCUAUAAUUUUGAAUAAAAAUUUUGCUUUGCCGUUGCAUUUGUAGUUUUUUCCUUAAUUACAAUAUUUUAUGGCGCGAUGAUCUUGACCCAUCCUAUGUACUUCUUUUUUGAAGGGAUAGGGCUCUAUGGGUGGGUACAAAUGGCAGUCUGACAAGU
>1032	152.146	0.45827	159.705	144.586	GUCGACGUACUUCAUAGGAUCAUUUCUAUAGGAAUCGUCACUCUUGACUCUUCAAAAGAGCCACUGAAUCCAACUUGGUUGAUGAGUCCCAUAACCUUUGUACCCCAGAGUGAGAAACCAAAAUUGAAUCUACAUUAGCUUGGUCCGCAAUCCUUAGCGGUUCGGCCAUCUAUAAUUUUGAAUAAAAAUUUUGCUUUGCCGUUGCAUUUGUAGUUUUUUCCUUUGGAAGUAAUUACAAUAUUUUAUGGCGCGAUGAUCUUGACCCAUCCUAUAUACUUCUUUUUUGAAGGGAUAGGGCUCUAUGGGUGGGUACAAAUGGCAGUCUGACAAGU
>1033	323.994	0.972955	343.504	304.484	GUCGACGUACUUCAUAGGAUCAUCUCUAUUGGAUUCGUCACUCUUUGCCUCUUCAAAAGAGCCACUGAAUCCAACUUGGUUGAUGAGUCCCAUCACCUUUGUACCCCAGAGUAAGAAACCGAAUUUGAAUCUAAAUUAGCUUGGUCCGCAAUUCUUCGCGGUUCGGCCUUCUAUAAUUUUGAAUAAAAAUUUUGCCCUGCCGUUGCAUUUGUAGUUUUUGCCUUUGGAAGUAAUUACAUUAUUUUAUGGCGCGAUGAUCCUGACCCAUCCUAUGUACUUCUUUUUUGAAGGGAUAGUGCUCUAUGCGUGGGUACAAAUGGCAGUCUGAAAAGU
>1034	244.68	0.734774	259.62	229.74	GUCGACGUACUUCAUAGGAUCAUUUGUAUAGGAAUCGUCACUCUUUGACUCUUCCAAAGAGCCACUGAAUCCAACUUGGUUGAUGGUUCCCAUAACCUUUGUACCCCAGAGUCAGAAACCGAAAUUGAACCUAAAUUAGCUUGGUCCUCAAUCCUAAGCGGUUCGGCCAUCUAUAAUUUUGAAUAAAUAUUUUGCUUUGCCGUUGCAUUUGUACUUUUUUCCUUUGGAAGUAAUUACAAUAUUUUAUGGCGCGAUGAUCUUGACCCAUCCUAUAUACUUCUUUUUGGAAGGGAUAGGGCUCUAUGGGUGGGUACAAAUGGCAGCCUGACAAGU
>1035	146.778	0.440776	163.943	129.613	GUCGACGUACUUCAUAGGAUCAUUUCUAUAGGAAUCGUCACUCUUUGACUCUGCAAAAGAGCCACUGAAUCCAACUUGGUUGAUGAGUCCCAUAACCUUUGUACCCCAGAGUGAGAAACCGAAAUUGAAUCUAAAUUAGCUUGGUCCGCAAUCCUUAGCGGUUCGGCCAUCUAUAAUUUUGAAUAAAAAUUUUGCUUAGCCGUUGCAUUUGUAGUUUUUUGCUUUGGAAGUGUUCACAAUAUUUUAUGGCGCGAUGAUCUUGACCCAUCCUAUGUACUUCUUUUUUGAAGGGAUAGGGCUCUAUGGGUGGGUACAAAUGGCAGUCUGACAAGU
>1036	172.05	0.516668	184.445	159.656	GUCGACGUACUUCAUAGGAUCAUUUCUAUAGGAAUAGUCACUCUUUGACUCUUCAAAAGAGCCACUGAAUCCAACUAGGUAGAUGAGUCCCAUAACCUUUGUACCCCAGAGUGAGAAACCGAAAUUGAAUCUAAAUUAGGUUGGUCCGCAAUCCUUAGCGGUUCGGCCAUCUAUAAUUUUGAAUAAAAAUUUUGCUUUGCCGUUGCAUUUGUAGUUUUUUCCUUUGGAAGUAAUUACAAUAUUUUAUCGCGCGAUGAUCUUGACCCAUCCUAUGUACUUCUUUUUUGAAGGGAUAGGGCUCUAUGGGUGGGUACAAAUGGCAGUCUGACAAGU
>1037	205.193	0.625588	235.805	174.581	GUCGACGUACCAUAGGAUCAUUUCUAUAGGAAUCGUCACUCUUUGACUCUUCAAAAGAGCCACUGAAUCCAACUUGGUUGAUGAGUCCCAUAACCUUUGUACCCCAGAGUGAGAAACCGAAAUUGAAUCUAAAUUAGCUUCCGCAAUCCUUAGCGGUUCGGCCAUCUAUAAUUUUGAAUAAAAAUUUUGCUUUGCCGUUGCAUUUGUAGUUUUUUCCUUUGGAAGUAAUUACAAUAUUUUAUGGCGCGAUGAUCUUGACCCAUCCUAUGUACUUCUUUUUUGAAGGGAUAGGGCUCUAUGGGUGGGUACAAAUGGCAGUCUGACAAGU
>1038	118.581	0.356098	129.695	107.466	GUCGACGUACUUCAUAGGAUCAUUUCUAUAGGAAUCAUCACUCUUUGACUCUUCAAAAGAGCCACUGAAUCCAACUUGGUAGAUGAGUCCCAUAACCUUUGUACCCCAGAGUGAGAAACCGAAAUUGAAUCUAAAUUAGCUUGGUCCGCAAUCCUUAGCGGUUCGGCCAUCUAUAAUUUUGAAUAAAAAUUUUGCUUUGCCGUUGCAUUUGUAGUUUUUUCCUUUGGAAGUAAUUACAAUAUUUUAUGGCGCGAUGAUCUUGACCCAUCCUAUGUACUUCUUUUUUGAAGGGAUAGGGCUCUAUGGGUGGGUACAAAUGGCAGUCUGACAAGU
>1039	198.28	0.595436	198.175	198.386	GUCGACGUACUUCAUAGGAUCAUUUCUAUAGGAAUCGUCACUCUUUGACUUUUCAAAAGAGCCACUGAAUCCAACUUGGUUGCUGAGUCCCAUAACCUUUGUACCCCAGAGUGAGAAACCGAAAUUGAAUCAAAAUUAGCUUGGUCCGCGAUCCUUAGCGGUUCGGCCAUCUAUAAUUUUGAAUAAAAAUUCUGCUUUGCCGUUGCAUUUGUAGUUUUUUCCUUUGGAAGUAAUUACUACAUUUUAUGGCGCGAUGAUCUUGACCCAUCCUAUGUACUUCUUUUUUGAAGGGAUAGGGCUCUAUGGGUGGGUACAAAUGGCAGUGUGACAAGU
>1040	144.671	0.437071	159.589	129.753	GUCGACGUACUCAUAGGAUCAUUUUAUAGGAAUCGUCACUCUUUGACUCUUCAAAAGAGCCACUGAAUCCAACUUGGUUGAUGAGUCCCAUAACCUUUGUACCCCAGAGUGAGAAACCGAAAUUGAAUCUAAAUUAGCUUGGUCCGCAAUCCUUAGCGGUUCGGCCAUCUAUAAUUUUGAAUAAAAAUUUUGCUUUGCCGUUGCAUUUGUAGUUUUUUCCUUUGGAAGUAAUUACAAUAUUUUAUGGCGCGAUGAUCUUGACCCAUCCUAUGUACUUCUUUUUUGAAGGGAUAGGGCUCUAUGGGUGGGUACAAAUGGCAGUCUGACAAGU
>1041	254.736	0.764972	253.753	255.718	GUCGACGUACUUCAUAGGAUCAUUACUAUAGGAAUCGUCACUCUUUGACUCUUCAAAAGAGCCACUGAAUCCAACUUGGUUGAUGAGUCCCAUAACCUUUGUACCCCAACGUGAGAAACCGAAAUUUAAUCAAAAUUAGCUUGGUCCGCAAUCCUUAGCGGUUUGGCCAUCUAUAAUUUUGAAUAAAAAUUUUGCUUUGCCGUUGCAUUAGUAGUUUUUUCCUUUGGAAGUGAUUAAAAUAUUUUAUGGCGCGAUGAUGUUGACCCAUCCUAUGUACUUCUUGUUUGAAGGGAUAGGGCUCUAGGGGUGGGUACAAAUGGCAGUCUGACAAGU
>1042	255.637	0.767679	254.103	257.171	GUCGACGUACUUCAUAGGAUCAUUUCUAUAGGAAUCUUCACUCUUUGACUCUUCAAAAGAUCCACUGAAUCCAACUUGGAUGAUGAGUCCCAUAACCUUUGUACCCCAGAGUGAGAAACCGAAAUUGAAUCAAAAUUCGCCUGGUCCGCAAUCCUUAGCGGUUCGGCUAUCUAUAAUUUUGACUAAAAAUUUUGCUUUGCCGUUGCAUUUGUAGUUGUUUCCUUUGGUAGUAAUUACAAUAUUUUAUAGCGCGAUGAUCUCGACCCAUCCUAUGUACUUCUUUUUUGAAGGGAUAGGGCUCUAUUGGUGGGUACAAAUGGCAGUCUGACAAGU
>1043	137.972	0.41433	151.29	124.653	GUCGACGUACUUCAUAGGAUCAUUUCUAUAGGAAUCGUCACUCUUUGACUCUUCAAAAGAGCCACUGAAUCCACCUUGGUUGAUGAGUCCCAUAACCUUUGUGCCCCAGAGUGAGAAACCGAAAUUGAAUCUAAAUUAGCUUGGUCCGCCAUCCUUAGCGGUUCGGCCAUCUAUAAUUUUGAAUAAAAAUUUUGCUUUGCCGUUGCAUUUGUAGUUUUUUCCUUUGGAAGUAAUUACAAUAUUUUAUGGCGCGAUGAUCUUGACCCAUCGUAUGUACUUCUUUUUUGAAGGGAUAGGGCUCUAUGGGUGGGUACAAAUGGCAGUCUGACAAGU
>1044	296.007	0.888911	285.379	306.636	GUCGACGUACUUCAGAGGAUCAUUUCUAUAGCAAUCGUCACUCUUUGACUCUUCAAAACAGCCACUGAAUCCAACUUGGUAGAUGAGUCCCAUAACCUUUGUACCCCAGAGUGAGAAACCGAAAUUGAAUCUAAAUUAGCUUGGUCCGCAAUCCUUAGCGGUUCGGCAAUCUAUAAUUUUGAAUAAAAAUUUUGAUUUGCCGGUGCAUGUGUAGUUUUUUCCUUUGGAAGUAAUUACACUAUCUUAUGGCGCGAUGAUAUUGACCCAUCCUAUGUACUUCUUUUUUGAAGGGAUAGGGCUCUAUGAGUGGGUACAAAUGGCAGUGUGACAAGU
>1045	265.815	0.815384	321.212	210.418	GUCGACGUACUUCAUAGGAUCAUUUCUAUAGAAUCGUCACUCUUUGACUCUUCAAAAGAGCCACUGAAUCCAACUUGGUUGAUUACUCCCAUAACCUUUGUACCCCAGAGUGAGAAACCGAAAUUGAAUCUAAAUUAGCUUGGUCCGCAAUCCUUAGCGGUUCGGCCAUCUAUUGAAUAAAAAUUUUGCUUUGCCGUUGCAUUUGUAGUUUUUUCCUUUGGAAGUAAUUACAACAUUUAUGGCGCGAUGAUCUUGACCCAUCCUAUGUACUUCUUUUUUGAAGGGAUAGGGCUCUAUGGGUGGGUACAAAUGGCAGUCUGACAAGU
>1046	114.718	0.3445	118.4	111.037	GUCGACGUACUUCAUAGGAUCAUUUCUAUAGGAAUCGUCACUCUUUGACUCUUCAAAAGAGCCACUGAAUCCAACUUGGUUGAUGAGUCCCAUAACCUUUGUACCCCAGAGUGAGAAACCGAAAUUGAAUCUAAAAUAGCUUGGUCCGCAAUCCUUAGCGGUUCGGCCAUCUAUAAUUUUGAAUAAAAAUUUUGCUUUGCCGUUGCAUUUGUAGUUUUUUCCUUUGGAAGUAAUUACAAUAUUUUCUGGCGCGAUGAUCUUGACCCAUCCUAUGUACUUCUUUUUUGAAGGGAUAGGGCUCUAUGGGUGGGUACAAAUGGCAGUCUGACAAGU
>1047	294.902	0.88559	288.859	300.944	GUCGACGUACUUCAUAGGAUCAUUUCUAUAGGAAUCGUCACUCUUUGACUCUUCAAAAGAGCCACUGAAUCCAACUUGGUUGCAGAGUCCCAUAACCUUUGUACCACAGAGUGAGAAACCGAAAUUGAAUCUAAAUUAGCUAGGUCCGCAAUCCUUAGCGGCUCGGCCUUCCAUAAUUUUGAAUAAAAAUUUUGCUUUGCCGUUGCUUUUGUAGUUUUUUCCUUUGGAAGUAAUUGCAAUAUGUUAUGGCGCGAUGAUCUUGACCCAUCCUAUGUACUUCUUUUUUGAAGGGAUAGGGCACUAUGGGUGGGUACAAAUGGCAGUCUCCCAAGU
>1048	140.786	0.42278	148.078	133.493	GUCGACGUACUUCAUAGGAUCAUUUCUAUAGGAAUCGUCACUCUUUGACUCUUCAAAAGAGCCACUGAAUCCAACUUGGUUGAUGAGUCCCAUAACCUUUGUACCCCAGAGUGAGAAACCGAAAUUGAAUCUAAAUUAGCUUGGUCCGCAAGCCUUAGCGGUUCGGCCAUCUAUAAUUUUGAAUAAAAAUUUUGCUUUGCCGCUGCAUUUGUACUUUUUUCCUUUGGAAGUAAUUACAAUAUUCUAUGGCGCGAUGAUCUUGACCCAUCCUAUGUACUUCUUUUUUGAAGGGAUAGGGCUCUAUGGGUGGGUACAAAUGGCAGUCUGACAAGU
>1049	195.482	0.587032	205.486	185.478	GUCGACGUACUUCAUAGGAUCAUUUCUAUAGGAAUCGUCACACUUUGACUCUUCAAAAGAGCCACUGAAUCCAACUUGGUUGAUGAGUCCCAUAACCUUUGUACCCCAGAGUGAGAAACAGAAAUUGAAUCCAAAUUAGCUUGGUCCGCAAUCCUUAGCGGUUCGGCCAUCUAUAAUUUUGAAUAAAAAUUUUGUUUUGCCGUUGCAUUUGUAGUUUUUUCCCUUGUAAGUAAUUACAAUAUUUUAUGGCCCGAUGAUCUUGACCCAUCCUAUGUACUUCUUUUUUGAAGGGAUAGGGCUCUAUGGGUGGGUCCAAAUGGCAGUCUGACAAGU
>1050	247.73	0.74843	278.337	217.124	GUCGACGUACUUCAUAGGAUCAUUUCUAUAGGAAUCCUCACUCUUUGACUCUUCAAAAUAGCCACUGAAUCCAACUUGGUUGAUGAGUCCCAGAACCUUUGUACCCCAGAGUGAGAAACCGAAAUUGAAUCUAAAUAGCUUGGUCCGCAAUCCUUAGCGGUUCGGCCAUCUAUAAUUUGAAUAAAAAUUUUGCUUUGCCGUUGCAUUUGUAGUUUAUUCCUUUGGAAGUAACUACAAUAUUUUAUGGCGCGAUGAUCUUGACCCAUCCUAUGUACGUCUUUUUUGAAGGGAUAGGGCUCUAUGGGUGGGUACAAAUGGCAGUCUGACAAGU
>1051	114.324	0.343314	121.89	106.757	GUCGACGUACUUCAUAGGAUCAUUUCUAUAGGAAUCGUCGCUCUAUGACUCUUCAAAAGAGCCACUGAAUCCAACUUGGUUGAUGAGUCCCAUAACCUUUGUACCCCAGAGUGAGAAACCGAAAUUGAAUCUAAAUUAGCUUGGUCCGCAAUCCUUAGCGGUUCGGCCAUCUAUAAUUUUGAAUAAAAAUUUUGCUUUGCCGUUGCAUUUGUAGUUUUUUCCUUUGGAAGUAAUUACAAUAUUUUAUGGCGCGAUGAUCUUGACCCAUCCUAUGUACUUCUUUUUUGAAGGGAUAGGGCUCUAUGGGUGGGUACAAAUGGCAGUCUGACAAGU
>1052	264.59	0.799367	294.793	234.387	GUCGACGUACUUCAUAAGAUCAUUCCUAUAGGAAUCGUCACUCUUUGACUCUUCAAAAGAGCCACUGUAUCCAAUUUGGUUGAUGAGUCCCAUAACCUUUGUAGCCCAGAGUGAGAAACCGAAAUUGAAUCUAAAUUAGCUUGGUCCGCAAUCCUUAGCGGUUGCCAUCUAUAAUUUUGAAUAAAAAUUUUGCUUUGCCGUUGCAUUUGUAGUCUUUUCCUUUGGAAGUAAUUACAGUAUCUUAUGGCGCGAUGAUCUUGACCCAUCCUAUGUACUUCUUUUUUGAAGGGAUAGGGGUCUAUGGGUGGGUACAAAUGGCAGUCUGACCAGU
>1053	209.377	0.638344	243.845	174.908	GUCGACGUACUUCAUAGGAUCAUUUCUAUAGGAAUCGUCACUCUUUGACUCUUCAAAAGAGCCACUGAAUCCAACUUGGUUGAUGAGUCCCAUAACCUUUGUACCCCAGAGUGAGAAACCGAAAUUGAUAAAUUAGCUUGGUCCGCAAUCCUUAGCGGUUCGGCCAUCUAUAAUUUUGAAUAAAAAUUUUGCUUUGCCGUUAUUUGUAGUUUUUUCCUUUGGAAGUAAUUACAAUAUUUUAUGGCGCGAUGAUCUUGACCCAUCCUAUGUACUUCUUUUUUGAAGGGAUAGGGCUCUAUGGGUGGGUACAAAUGGCAGUCUGACAAGU
>1054	237.629	0.713602	251.943	223.316	GUCGACGUACUUCAUAGGAUCAUUUCUAUAGGAAUCGUCACUCUUUGACUCUUCAAAAGCGGCACUGAAUCCAACUUGGUUGAUGAGGCCCAUAACUUUUGUACCCCAGAGUAUGAAACCGAAAUUGAAUCUAAAUUAGCUUGGUCCGCAAUCCUUAGUGGUUCGGUCAUCUAUAAUUUUGAAUAAAAAUUUUGCUUUGCCGUUGCAUUUGUAGUUUUUUCCUUUGGAAGUAAUUACAAUUUUUUAUGGCGCGAUGAUCUUGACCCACCCUAUGUACUUCUUUUUUGAAGGGAUAGGGAUCUAUGGGUUGGUACAAAUGGCGGUCUGACAAGU
>1055	309.221	0.928592	317.141	301.301	GUCGACGUGCUUCAUAGGAUCAUUUCUAUAGGAACCAUCACUCUUAGACUCUUCAAAAGAGCCACUGAAUCCACCUUGGUCGAUGCGUCCCAUAACCUUUGUACCCCAGAGUGAGAAAACUAAAUUGAAUCUAAAUUAGCUUGGUCCGCAAUCCUUAGCGGUUCGGCCAUCUAUAAUUUUUAAUAAAAAAUUUGCUUUGCCGUUGCAUUUGUAGUUUUUUCCUUUGUAAGUAAUUACAAUAUUUUAUGGCGCGAUGAACUUGACCCAUCCUCUGUACUUCUUUUUUGAAGGGAUAGAGCUCUAUGGGUGGGUACCAAUGGAAGUCUGACUAGU
>1056	276.357	0.829902	289.106	263.608	GUCGACGUACUUCAUAGGAUCAUUUUUAUAGGAAUCGUCACUCUUUGACUCUUCAAAAGAUCCACUGAAUCCAACUUGCUUGAUGAGUCCCAUAACCUUUGUACCCCAGAGUGAGAAACCGAAAUUGAAUGUAAAUUAGCUUGGUCCGCAAUCCUUAGCGUUUCGGCCAUCUAUAAUUUUGCAUAAAAAUUUUGCUUUGCCUUUGCAUUUGUAGUUUUUUCCUUUGGAAGUAAGUCCAAUAUUUUAUGGCGCGAUGAUCUUGACCCAUCCUAUGUACUUCUUUUUUCAAAGGAUAGGCCUCGAUGGGUGGGUGUAAAUGGCAGUCUGACAAGU
>1057	175.942	0.531548	182.146	169.738	GUCGACGUAUUCAUAGGAUCAUUUCUAUAGGAAUCGUCACUCUUUGACUCUUCAAAAGAGCCACUGAAUCCAACUUGGUUGAUGAGUCCCAUAACCUUUGUACCCCAGAGUGAGAAACCGAAAUUGAAUCUAAAUUAGCUUGGUCCGCAAUCCUUAGCGGUUCGGCCAUCUAUAAUUUUGAAUAAAAAUUUUGCUUUGCCGUUGCAUUUGUAGUUUGUUCCUUUGGAAGUAAUUACAUAUUUUAUGGCGCGAUGAUCUUGACCCAUCCUAUGUACUUCUUUUUUGAAGGGAUAGGGCUCUAUGGGUGGGUACAAAUGGCAGUCUGACAAGU
>1058	277.394	0.921575	265.737	289.051	GUCGACGUACUUCAUAGGAUCAUUUCUAUAGGAAUGGUCACUCAUUGACUCUUCAAAAGAGCCACUGAAUCCAACUUGGUUGAUGAGUCCCAUAACCUUUGUACCCAAGAGUGACAAACCGAAAUUGAAUCUAAAUUAGCUUGGUCCGCAAUCCUUAGCGGUUCGGCCAUCUAUAAUUUUGAUAAAAAUUUUGCUUUGCCGUUGCAUUUGUAGUUUGCGCGAUGAUCUUGACCCAUCCUAUGUACUUCUUUUUUGAAGGAAUAUGGCUCUAUGGGUGGGUACAUAUGGCAGUCUGACAAGU
>1059	168.517	0.507581	162.508	174.526	GUCGACGUACUUCAUAGGAUCAUUUCUAUAGGAAUCGUCACUCUUUGACUCUUCAAAAGAGCCACUGAAUCCAACUUGGUUGAUGAGUCCCAUAACCUUUGUACCCCAGAGUGAGAAACCGAAAUUGAAUCUAAAUUAGCUUGGUCCGCAAUCCUUAGCGGUUCGGCCAUCUAUAAUUUUGAAUAAAAAUUUUGCUUUGCCGUUGCAUUUGUAGUUUUUUCCUUGGGAAGUAAUUACAAUAUUUUAUGUCGCGAUGAUCUAGACCCAUCCUAUGUACUUCUUUUUUGAAGGGAUAGGGCUCAUGGGUGGGUACAAAUGGCAGUCUGACAAGU
>1060	250.576	0.75248	240.238	260.914	GUCGACGCACUUCAUAGGAUCAUUUCUAUAGGAAUCGUCGCUCUUUGACUCUUCAAAAGAGCCACUGAAUCCAACUUGGUUGAUGAGUCCCAUAACCUUUGUACCCCAGACUAUGAAACCGAUAUUGAAUCUAAAUUAGCUUGGUCCGCAAUCCUUAGCGGUUCGGCCAUCUAUAAUUUUGCAUAAAAAUUUUGCUUUGACGUUGCAUUUGUAGUUUUUUCCUUUGGAAGUAAUUACAAUAUUUUAUGGCGCGAUGGUCUUGAUCCAUCCUAUGUACUUCUUUUUUGAAGGGAUAGGGCUCUAUGGGUGGGUACAAAUGGCAGUUUGACAAGG
>1061	198.583	0.59995	218.891	178.276	GUCGACGUACUUCAUAGGAUCAUUUCUAUGAAUCGUCACUCUUUGACUCUUCAAAAGAGCCACUGAAUCCAACUUGGUUGAUGAGUCCCAUAACCUUUGUACCCCAGAGUGAGAAACCGAAAUUGAAUCUAAAUUAGCUUGGUCCGCAAUCCUUAGCGGUUCGGCCAUCUAUAAUUUUGAAUAAAAAUUUUGCUUUGCCGUUGCAUUUGUAGUUUUUUCCUUUGGAAGUAAUGACAAUAUUUUAUGGCGCGAUGAUCUUGACCCAUCCUAUGUACUUAUUUUUUGAAGGGAUAGGGCUCUAUGGGUGGGAACAAGUGGCAGUCUGACAAGU
>1062	195.709	0.619334	213.835	177.584	GUCGACGUACUUCAUAGGAUCAUUUCUAUAGGAAUCGUCACUCUUUGACUCUUCAAAAGAGCCACUGAAUCCAACUUGGUUGAUGAGUCCCAUAACCUUUGUACCCCAGAGUGAGAAACCGAAAUUCAAUCUAAAUUAGCUUGGUCCGCAAUCCUUAGCGGUUCGGCCAUCUAUAUUGCUUUGCCGUUGCAUUUGUAGUUUUUUCCUUUGGAGUAAUUACAAUAUUUUAUGGCGCGAUGAUCUUGACCCAUCCUAUGUACUUCUUUUUUGAAGGGAUAGGGCUCUAUGGGUGGGUACAAAUGGCAGUCUGACAAGU
>1063	265.235	0.7965	272.05	258.419	GUCGACGUACUUCAUAGGAUCAUUUCUAUAGGAAUCGUCACUCUUUGACUCUUCAAAAGAGCCACUGAAUCCAACUAGGUUGAUGAGACCCAGAACCUUUGUACCCCAGAGUGAGAAACCGAAAUUGAAUCUAAAUUAGCUUGGUCCGCAAUCCUCAGCGGUUCGGCCAUCUAUAAUUUUGAGUAAAAUUUUUGUUAUGCCGUUGCAUUUGUAGUUUUUUCCUUUGGAAGUAAUUACAAUAUGUUAUGGCGCGAAGAUCUUGACCCAUCCUAUGUACUUCUUUUUUGAAGGGAUAGGGCUCUAUGGGUGGCUACAAAUGGCAGGCCGACAAGG
>1064	222.779	0.681283	239.612	205.946	GUCGACGUACUUCAUAGGAUCAUUUCUAUAGUAAUCGUCACUCUUUGACUCUUCAAAAGAGCCACUGAAUCCAACUUGGUUGAUGAGUCCCUAACCUUUGUACCCCAGAGUGAGAAACCGAAUUGAAUCUAAAUUAGCUUGGUCCGCAAUCCUUAGCGGUUCGGCCAUCUAUAAUUUUGAAUAAAAAUUUUGCUUUGCCGUUGCAUUUGUAGUUUUUUCCUUUGGAAGUAAUUACAAUUAUGGCGCGAUGAUCUUGACCCAUCCUAUGUACUUCUUUUUUGAAGGGAUAGGGCUCUAUGGGUGGGUACAAAUGGCAGUCUGACAAGU
>1065	277.664	0.833825	296.131	259.197	GUCGACGUUCUUCAUAGGACCAUUUCUAUAGGAAUCGUCACUCUUUGAAUCUUGAAAAGAGCCACUCAAUCCAACUUUGUUGAUGAGUCCCAUAACCUGUGUACCCCAGAGUGAGAAACCGAAAUUGGAUCUAAAUUAGCUUGGUCCGCAAUCCUUAGCGGUUCGGCCAUCUAUAAUUUUGAAUAAAAAUUUUGCUUUGCCGUUGCAUUUGUAGUUUUAUCCUUUGGAAGUAAUUACAAUAUUUUAUGGCGCGAUGCUCUUGACCCAUCCUAUGUACUUCUUUUUUGAAGGGAUACGGCUCUAUGGGUGGGUACAAAUGGCAGUCUGACAAGU
>1066	235.869	0.708314	260.58	211.157	GUCGACGUACUUCAUAGGAUCCUUCCUAUACGAAUCCUCACUCUAUGACUCUUCAAAAAAGCCACUGAAUCCAACUUGGUUGAUGAGUCCCAUAACCUUUGUACCCCAGAGUGAGGAACCGAAAUUGAAUCUAAAUUAGCUUGGUCCGCAAUCCUUAGCGGUUCGGCCAUCGAUAAUUUUGAAUAAAAAUUUUGCUUUGCCGUUGCAUUUGUAUUUUUUUCCUUUGGAAGUAAUUACAAUAUUUUAUGGCACGAUGAUCUUGACCCAUCCUAUGUACUUCUUUUUUGAAGGGAUAGGGCUCUAUGGAUGGGUACAAAUGGCAGUCUGACAAGU
>1067	316.714	0.965593	351.369	282.059	GUCGACGUACUUCAUAGGAUCAUUUCUAUAGGAAUCGUCACUCCUUUUCAAAAUAGCUACUGAAUCCAACUUGGCUGCUGAGUCCCAUAACCUUUGUACCCCAGAGUGAGAAACCGAUAUUGAAUCUAAAUUAGGUUGGUCCGCAAUCCUUAGCGGUUCGGACAUCUAUAAUUUUGUAUAAAAAUUUUGCUUUGCCGUUGCAUUUGUAGUUUUUUCCUUUGGAAGUAAUUACAAUAUUUUAUGGCGCAAUGAUCUUGACCCAUCCUAUGUACUUCUUUUUUGAAGGGAUAGGGCUCUAUGGGUGGUUACAGAUGGCAGUCUGACAAGU
>1068	285.261	0.856639	272.541	297.981	GUCGACGUACUGCAUAGGACUACUUCUAUAGAAAUCGUCACUCUUUGACUCUUCAAAAGAGCCACUGAUUCCAACUUGGUUGAAGAGUCCCAUAACCUUUGUAUCCCAGAGUGAGAAAACGUGAUUGAAUCUAAAUUAGCUUGGUCCGCAAUCCUUAGCGCUUCGGCCAUCUAUAAUUUUGAAUAAAAAGUUUGCUUUGCCGUUGCAUUUGUAGUUUUUUCCUUUGGAAGUAAUUACAAUAUUUUAUGGCGCGAUGAUCUUGACCCAUCCUAUGUACUUCUUUUUUGAAGGAAUAGGGCUCUAUGGGUGGGUGGAAAUGGCAGUCUGACAAGU
>1069	164.412	0.495216	189.026	139.797	GUCGACGUACUUCAUAGGAUCAUUUCUAUAGGAAUCGUCACUCUUUGACUCUUCAAAAGAGCCACUGAAUCAAACUUGGUUGAUGAGUCCCAUAACCUUUGUACCCCAGAGUGAGAACCAAAAUUGAAUCUAAAUUAGCUUGGUCCGCAAUCCUUAGCGGUUCGGCCAUCUAUAAUUUUGAAUUAAAAUUUUGCUUUGCCGUUGCAUUUGUAGUUUUUUCCUUUGGAAGUAAUUACAAUAUUUUAUGGCGCGAUGAUCUUGACCCAUCCUAUGUACUUCUUUUUUGAAGGGAUAGGGCUGUAUGGGUGGGUACAAAUGGCUGUCUGACAAGU
[truncated: 51,599 more rows]

## Sheet: CL00100_deletions_rseed22
name	mean-channels_48-rseed_22	bitperchar-channels_48-rseed_22	forward-channels_48-rseed_22	reverse-channels_48-rseed_22	sequence
[truncated: 52,668 more rows]

## Sheet: CL00100_deletions_rseed33
name	mean-channels_48-rseed_33	bitperchar-channels_48-rseed_33	forward-channels_48-rseed_33	reverse-channels_48-rseed_33	sequence
[truncated: 52,668 more rows]

[truncated: 3 more sheets: CL00100_insertions_rseed11, CL00100_insertions_rseed22, CL00100_insertions_rseed33]
